# Supplementary material for: ASAFind 2.0: multi‐class protein targeting prediction for diatoms and algae with complex plastids
Source: Plant J. 2025 Jun 4;122(5):e70138. doi: 10.1111/tpj.70138 (PMC12136025; doi:10.1111/tpj.70138)
Supplement: Supplementary file 1 — Appendix S1. Source code of ASAFind 2.0, including scripts for prediction, custom matrix calculation and graphical output generation, and the scoring matrices mentioned in the manuscript. For installation and usage instructions, see the contained readme file, our online repository: https://github.com/ASAFind/ASAFind‐2, or web‐service: https://asafind.jcu.cz/. [file TPJ-122-0-s009.zip]

Archive with 24 entries (23 files):
- ASAFind-2-main/
- ASAFind-2-main/ASAFind_logo_small.png
- ASAFind-2-main/README.md
- ASAFind-2-main/S0_ASAFind.py
- ASAFind-2-main/S1_ASAFind.py
- ASAFind-2-main/S2_score_table_updated.py
- ASAFind-2-main/SignalP3_example_output.txt
- ASAFind-2-main/SignalP41_example_output.txt
- ASAFind-2-main/SignalP5_example_output.txt
- ASAFind-2-main/colour_code.png
- ASAFind-2-main/diatom_output.tab
- ASAFind-2-main/diatom_output.tab.pkl
- ASAFind-2-main/diatom_scoring_matrix.fasta
- ASAFind-2-main/diatom_scoring_matrix_user_defined.fasta
- ASAFind-2-main/directories.png
- ASAFind-2-main/example.fasta
- ASAFind-2-main/example_summary.targetp2
- ASAFind-2-main/fill_constants.py
- ASAFind-2-main/ppc_output.tab
- ASAFind-2-main/ppc_output.tab.pkl
- ASAFind-2-main/ppc_scoring_matrix.fasta
- ASAFind-2-main/ppc_scoring_matrix_user_defined.fasta
- ASAFind-2-main/reproduce_ASAFind_1.tab.pkl
- ASAFind-2-main/requirements.txt
