# Supplementary material for: ASAFind 2.0: multi‐class protein targeting prediction for diatoms and algae with complex plastids
Source: Plant J. 2025 Jun 4;122(5):e70138. doi: 10.1111/tpj.70138 (PMC12136025; doi:10.1111/tpj.70138)
Supplement: Supplementary file 1 — Appendix S1. Source code of ASAFind 2.0, including scripts for prediction, custom matrix calculation and graphical output generation, and the scoring matrices mentioned in the manuscript. For installation and usage instructions, see the contained readme file, our online repository: https://github.com/ASAFind/ASAFind‐2, or web‐service: https://asafind.jcu.cz/. [file TPJ-122-0-s009.zip › ASAFind-2-main/SignalP3_example_output.txt]

# SignalP-NN euk predictions	# SignalP-HMM euk predictions
# name Cmax pos ? Ymax pos ? Smax pos ? Smean ? D ?	# name ! Cmax pos ? Sprob ?
Phatr3_J20657.t1 0.478 37 Y 0.628 37 Y 0.988 33 Y 0.458 N 0.543 Y	Phatr3_J20657.t1 S 0.453 37 N 0.701 Y
Phatr3_J2793.t1 0.482 29 Y 0.523 29 Y 0.981 11 Y 0.875 Y 0.699 Y	Phatr3_J2793.t1 S 0.556 29 Y 0.904 Y
Phatr3_EG02276.t1 1.000 25 Y 0.752 25 Y 0.937 6 Y 0.722 Y 0.737 Y	Phatr3_EG02276.t1 S 0.989 25 Y 1.000 Y
Phatr3_EG02643.t1 0.623 22 Y 0.715 22 Y 0.995 2 Y 0.904 Y 0.810 Y	Phatr3_EG02643.t1 S 0.995 22 Y 1.000 Y
Phatr3_J8982.t1 0.657 27 Y 0.076 42 N 0.701 32 N 0.209 N 0.142 N	Phatr3_J8982.t1 Q 0.286 27 N 0.323 N
Phatr3_J45997.t1 0.598 28 Y 0.065 14 N 0.117 8 N 0.071 N 0.068 N	Phatr3_J45997.t1 Q 0.000 50 N 0.000 N
Seq_too_short_with_s 0.331 26 Y 0.502 26 Y 0.982 4 Y 0.853 Y 0.678 Y	Seq_too_short_with_signal_peptide S 0.912 26 Y 0.998 Y
Seq_too_short 0.009 13 N 0.017 3 N 0.056 1 N 0.045 N 0.031 N	Seq_too_short Q 0.000 0 N 0.000 N
Seq_in_scored_region 0.331 26 Y 0.498 26 Y 0.981 4 Y 0.850 Y 0.674 Y	Seq_in_scored_region_forbidden_aa_code S 0.910 26 Y 0.998 Y
Seq_outside_scored_r 0.331 26 Y 0.497 26 Y 0.981 4 Y 0.848 Y 0.672 Y	Seq_outside_scored_region_forbidden_aa_code S 0.909 26 Y 0.998 Y
