# Supplementary material for: ASAFind 2.0: multi‐class protein targeting prediction for diatoms and algae with complex plastids
Source: Plant J. 2025 Jun 4;122(5):e70138. doi: 10.1111/tpj.70138 (PMC12136025; doi:10.1111/tpj.70138)
Supplement: Supplementary file 1 — Appendix S1. Source code of ASAFind 2.0, including scripts for prediction, custom matrix calculation and graphical output generation, and the scoring matrices mentioned in the manuscript. For installation and usage instructions, see the contained readme file, our online repository: https://github.com/ASAFind/ASAFind‐2, or web‐service: https://asafind.jcu.cz/. [file TPJ-122-0-s009.zip › ASAFind-2-main/SignalP41_example_output.txt]

# SignalP-4.1 euk predictions
# name                     Cmax  pos  Ymax  pos  Smax  pos  Smean   D     ?  Dmaxcut    Networks-used
Phatr3_J20657.t1           0.536  37  0.606  37  0.828  34  0.509   0.553 Y  0.450      SignalP-noTM
Phatr3_J2793.t1            0.465  29  0.415  29  0.711   8  0.442   0.426 N  0.500      SignalP-TM
Phatr3_EG02276.t1          0.852  25  0.734  25  0.824   2  0.648   0.687 Y  0.450      SignalP-noTM
Phatr3_EG02643.t1          0.608  22  0.736  22  0.967   9  0.889   0.819 Y  0.450      SignalP-noTM
Phatr3_J8982.t1            0.216  27  0.205  27  0.524  40  0.190   0.197 N  0.450      SignalP-noTM
Phatr3_J45997.t1           0.153  28  0.126  14  0.177   1  0.104   0.114 N  0.450      SignalP-noTM
Seq_too_short_with_signal_peptide  0.184  26  0.394  26  0.951   5  0.850   0.640 Y  0.450      SignalP-noTM
Seq_too_short              0.104   9  0.110  11  0.130   4  0.110   0.110 N  0.450      SignalP-noTM
Seq_in_scored_region_forbidden_aa_code  0.259  26  0.473  26  0.952   5  0.868   0.687 Y  0.450      SignalP-noTM
Seq_outside_scored_region_forbidden_aa_code  0.259  26  0.471  26  0.952   5  0.862   0.682 Y  0.450      SignalP-noTM
