# Supplementary material for: ASAFind 2.0: multi‐class protein targeting prediction for diatoms and algae with complex plastids
Source: Plant J. 2025 Jun 4;122(5):e70138. doi: 10.1111/tpj.70138 (PMC12136025; doi:10.1111/tpj.70138)
Supplement: Supplementary file 1 — Appendix S1. Source code of ASAFind 2.0, including scripts for prediction, custom matrix calculation and graphical output generation, and the scoring matrices mentioned in the manuscript. For installation and usage instructions, see the contained readme file, our online repository: https://github.com/ASAFind/ASAFind‐2, or web‐service: https://asafind.jcu.cz/. [file TPJ-122-0-s009.zip › ASAFind-2-main/SignalP5_example_output.txt]

# SignalP-5.0	Organism: Eukarya	Timestamp: 20250520122356
# ID	Prediction	SP(Sec/SPI)	OTHER	CS Position
Phatr3_J20657.t1	OTHER	0.463406	0.536594
Phatr3_J2793.t1	OTHER	0.472083	0.527917
Phatr3_EG02276.t1	SP(Sec/SPI)	0.959788	0.040212	CS pos: 24-25. VHA-RP. Pr: 0.8767
Phatr3_EG02643.t1	SP(Sec/SPI)	0.997334	0.002666	CS pos: 21-22. IRA-EE. Pr: 0.9299
Phatr3_J8982.t1	OTHER	0.004552	0.995448
Phatr3_J45997.t1	OTHER	0.001676	0.998324
Seq_too_short_with_signal_peptide	SP(Sec/SPI)	0.957035	0.042965	CS pos: 25-26. DEA-ND. Pr: 0.3087
Seq_too_short	OTHER	0.032070	0.967930
Seq_in_scored_region_forbidden_aa_code	SP(Sec/SPI)	0.964486	0.035514	CS pos: 25-26. DEA-ND. Pr: 0.3327
Seq_outside_scored_region_forbidden_aa_code	SP(Sec/SPI)	0.961601	0.038399	CS pos: 25-26. DEA-ND. Pr: 0.3148
