# Supplementary material for: ASAFind 2.0: multi‐class protein targeting prediction for diatoms and algae with complex plastids
Source: Plant J. 2025 Jun 4;122(5):e70138. doi: 10.1111/tpj.70138 (PMC12136025; doi:10.1111/tpj.70138)
Supplement: Supplementary file 1 — Appendix S1. Source code of ASAFind 2.0, including scripts for prediction, custom matrix calculation and graphical output generation, and the scoring matrices mentioned in the manuscript. For installation and usage instructions, see the contained readme file, our online repository: https://github.com/ASAFind/ASAFind‐2, or web‐service: https://asafind.jcu.cz/. [file TPJ-122-0-s009.zip › ASAFind-2-main/diatom_scoring_matrix.fasta]

>Thaps3_1936
CVCNAYTPPSLPSKSPLTQPKISIN
>Thaps3_2342
GSASAFAPANNGAAVKTSLDAMPDR
>Thaps3_2950
KNVASFSGHYQPTSTTQWQRNSKSP
>Thaps3_3974
STAVAFTPATTSRSPTALHSSTEAV
>Thaps3_4331
CQSAAFTPPHRGESRFFLDTADTNE
>Thaps3_4376
ASASAFSTINTPTLRGNSALAALKD
>Thaps3_4748
TSAVAFSPAPRSFVGVQQRSSSLSM
>Thaps3_5601
MTSSCLVNLPVSTTAWSTPPLANTK
>Thaps3_6770
ASVTAFAPQQSAFTPQALTSSPNRN
>Thaps3_7341
GAVSAFGLPFSAPAASSSVKTFGGR
>Thaps3_7677
APVSSFAPSNPVVSRTHSSVHSQQH
>Thaps3_9467
GSAAAFTSRSSPIATSRVSASSSSS
>Thaps3_10102
AYSNAFSLPSITQQQQRQSSPRSLS
>Thaps3_10378
NIAHGFVLTRPTPINLSPSTATSLN
>Thaps3_10943
SQSSAFTTLTSTKSTTTTTSSSLNV
>Thaps3_11506
FSSLGFSFHGRPVASSLVVGRSPSS
>Thaps3_11822
NNASAFSTSSCTVTRTSSLSMSASE
>Thaps3_20607
TPSDAFTLTMGTGNSFGRLFRISTW
>Thaps3_20928
CSTSAFTPSKHPSVTRSTHRPAAAV
>Thaps3_20940
GSVDGFKFMSNWQPPKILTNEQKVE
>Thaps3_21813
SSCLAFIAPQNNVVSSISSTQRLQK
>Thaps3_21978
TQLNAFSPSSPLASTTRSTATLYAE
>Thaps3_22196
PSSQAFVPVSLGKITTSIQLNEGAT
>Thaps3_22546
TSLHAFAPPSLKASHHAFTSKLSMV
>Thaps3_22768
DVASAWSSSAFTSPLSIKTQHRSQA
>Thaps3_24399
SAAIAFAPQQASRLRSTATSSLEAS
>Thaps3_24501
SPIYSFVPSAVRPVSSPHTASPATT
>Thaps3_24832
PATHSFHLPSASTSLRRPVTVATTS
>Thaps3_24914
QGTHAFTTPYTSLSSRTRPLSVKLE
>Thaps3_25437
SSVIAFQSPRIEPLTSRQRRSPSPS
>Thaps3_26051
ATATAFAPSLTTPSRTTSLSMVNPL
>Thaps3_26364
QSTHGFSPAGRTGSLVCPVSTASSS
>Thaps3_26405
LNTEAFAPSSSLVASTRTYKTSQLT
>Thaps3_27191
GGGAAFIPTSLSAPKSSSLSMVSSA
>Thaps3_38667
ASAAAFQSASPVAKTTALNAFENEL
>Thaps3_40156
ATASAFTTSPASFTTVSSPSVNNVF
>Thaps3_257595
ATANAFTVPSSIKTTRAVTSLAVSQ
>Thaps3_258111
GTASAFTAAPSAGIKSALKSTATET
>Thaps3_259791
AGASAFTPSSFTKSTPVAHRVAQSS
>Thaps3_260604
LPAVSFVSHVPSSRTTRTTISKQPS
>Thaps3_261226
TSTEAFAPQTTIHRPTSLTATSPNN
>Thaps3_264013
QQASAISGKGYNYHLRSFWGVIPYG
>Thaps3_268061
SSISAFSSARSVQPIQTSTNNVVTN
>Thaps3_268301
STTDGFTTPHSSLSRLSPLYTTSSS
>Thaps3_268875
GTTSAFTTPSRYASSTLLSPPSAGT
>Thaps3_269371
TTIGAFSPTPLNRLTNQRSLIVKYD
>Thaps3_269393
TLSTAFTGFTPAASRTTFTLSRPST
>Thaps3_269395
QTNSSFITPMNRGIRWSSSNRLTRG
>Thaps3_270219
GSAYSFCPAANSVRSSALNAEKSQA
>Thaps3_270221
ASVSAFAPVQNVITSLGATNIQDLP
>Thaps3_270227
SISCAFVTVAPSSRAASTSTLSSSG
>Thaps3_270230
ASTHAFAPTSLPLRTAISQPLMAVV
>Thaps3_270231
AGASAYAPSAFSGSSLRATSNGSSM
>Thaps3_270240
PLAHSFSFAPVTTTHQHALSNPQLT
>Thaps3_270280
ACSNAFAPVSVSRTTSLSMGAGNME
>Thaps3_270281
ASIDAFAPTSSQIRTQRLTTSNNNN
>Thaps3_270308
QNVAAFAPMTQRSRVSTSIRMALSQ
>Thaps3_270314
ETALPFGLGVSAFSSSISPRVASPS
>Thaps3_270323
GGVSAFAPTPAGRVATHINQSSNQN
>Thaps3_270328
GVTAAFQSPSLSRTVRSINNTNQQK
>Thaps3_270332
LMALAFTPSISTVMSVHQYSSNQCD
>Thaps3_270340
GLTAAFSPSPFGRISRNAIHTPSSQ
>Thaps3_270343
TTSNGFVPAPFTQQSRVSIHRSNNN
>Thaps3_270346
SGANGFSATTNTQPVPTTNIDANGK
>Thaps3_270348
VTTEAFARPSFGLSSSSSSSAPRTL
>Thaps3_270352
TTTEAFSLFRPQSSVVPTTTATALC
>Thaps3_270357
SAAYAFVSPTPVVLSPSSARVTPLS
>Thaps3_270359
GSATAFVPGGGRSVALRPSQLSPTQ
>Thaps3_270361
SLVNAFPTSKLSAVQGGLHGDRHSL
>Thaps3_270364
HRTTSFTQSPTLHHTMKSSSSPFAP
>Thaps3_270367
SSVTSFSPSPITTAVRTTSHHSSLF
>Thaps3_270370
TLTCAFVTISSSRTTIKPLNVVGEQ
>Thaps3_270372
QMTTSFSVLPSSTQCHATSSLSAMT
>Thaps3_270373
SSSYAFTCATTRGTPSSFALASTTD
>Thaps3_270374
CGATAFAPSSTITKQSTALNLAVGD
>Thaps3_270376
GSTQAFAPSIHSSTATRSSSSLHMS
>Thaps3_270378
VPTSAFAPVSSNTRVAAPSSTTTSL
>Thaps3_270379
GTSLSFTPSHHPLHKVTTLPSTSTT
>Thaps3_270381
HYASGFASPSFLTSTSSQLVSPSPS
>Thaps3_270386
VSVEGFSSVHSPLSRQVVGSVTASQ
>Thaps3_270396
SAVNAFAPAATHVRSSALNMATETA
>Thaps3_270417
QSTYAFLPATSNQHLQSNHYPTSSS
>Thaps3_270418
SSASAFVAPASSSSFITSSTSSSAC
>Phatr2_unmapped_825_bd
PAVVAFAPPQAAFRSNPALFATETA
>Phatr2_17238
SSSSAFVPLARRIGWATPPTTSSPT
>Phatr2_18049
ASAAAFAPAQQSARTSVATNMAFEN
>Phatr2_18246
AGAQAFTTDRFGSMRSSPLALATTT
>Phatr2_18872
SSASAFVPSVHSVSSAGSALFSSAD
>Phatr2_19188
SQTTAFTNPVSNSAKQQSFRLPSSA
>Phatr2_20657
AVASAFTTQPTSFTVKTANVGERAS
>Phatr2_20757
PTAMTNAWMTTPVTSSSSSHLRTTT
>Phatr2_20779
SAVWGWTPPLRGSSRLFLDSADPNV
>Phatr2_20809
TVSDAFIPGTVGRFPIVPPVASTAI
>Phatr2_20934
SLSDAFVPQHSRFARHPSVKDAVSK
>Phatr2_21201
TSAHSFVPVLHLSAQSTPSRTKLFA
>Phatr2_21736
TLVSGFAPVAPSTASSALRLAVGET
>Phatr2_22122
GSAAAYSSSSFTGSALKSSASNDAS
>Phatr2_22956
ASASAFAPAQSNTRVVTSLNAERSK
>Phatr2_23257
GSTAAFAPTSSTQASTSSTSLQAAM
>Phatr2_24353
ASSEAFTPQSLVGRRQSALSVATEP
>Phatr2_24610
CCASAFGLNGQTTSVMKKVGFDAGS
>Phatr2_27757
ACSNAFVSIASFKSSVSRSDRAYGT
>Phatr2_30113
TTTLAFAPLLLSTSSSSSAIASSRA
>Phatr2_33356
TAAEAFVHCKQNSRTLGLRSVAFFR
>Phatr2_34536
STAAAFAPSSKSKAPTTVTRVALDD
>Phatr2_38631
TLCHGFVPSPIPRSEAFLQLLAHKT
>Phatr2_42659
TCCGAFQQSSFLGRQSLSVLSHLSD
>Phatr2_42728
ATASAFVPTTISTSRATCLYSGVPG
>Phatr2_42886
PTTNSFQTSTGQSQPQRLPASSASL
>Phatr2_43194
TTGSAFTSSALGRTKPSSLHLVPGS
>Phatr2_43204
GSAAAFAPTTGISATRTTSASTVRL
>Phatr2_43249
VFASAFVAPFRTPFLRFSALQVADS
>Phatr2_43429
PSALAFSLTMGTGNSFGRVFRISTW
>Phatr2_43572
HTVLSLQTPSQGLVSSTRRPRNTRS
>Phatr2_43657
AGTQAFAPASRSSLALPSAATRWTR
>Phatr2_43938
MTGSGFVLLTNAHTGPHHHQPRGGS
>Phatr2_44610
STSNAYEFSLPRIPRRSKSLSPRLA
>Phatr2_44618
KTISAFTPINLRNGALKASKVRSSQ
>Phatr2_44635
NVSEAFAPRHQSLSRPSSRTTSAFS
>Phatr2_45357
SKCQCFSTHSSSRRDSLQLPLQSTM
>Phatr2_45371
SASFAFVPSTVASTVTTSFISVRPC
>Phatr2_45656
WHSAAFHTTSFGKTSLGLKISSSRS
>Phatr2_45845
STTTSFTPVQSFGVHRRTLLVTPRH
>Phatr2_46085
TTTRGFTVGTTRASVVKAPGLAMLP
>Phatr2_46206
SSIAAFSLDRRAFVRDVALTTAAVA
>Phatr2_46280
PAATAFAPSTPLAFRTQTPVVTTIA
>Phatr2_46665
ELVNGWIHQCTVMSLYIRRPTVSAS
>Phatr2_46670
LEGEAFTGNPTFGSRRALRSVGVKQ
>Phatr2_46791
ESAFGFTSLAPGSRPAFSLTQCSAT
>Phatr2_46875
ATAHAWVLRQRPPSLQVSVLPQLQQ
>Phatr2_47395
ASANAFTQPASFGAARSFSTSLDVS
>Phatr2_47413
SGSAAFVPNSFSATARTDALRMTSP
>Phatr2_47716
GVSFSLHPTLLPARTRRSAFKFRTT
>Phatr2_47956
FSAEAFIPHVRRPALLRPVAVSSSI
>Phatr2_48063
STVRGFTPTVRLSLASTPFVRSTRT
>Phatr2_48370
TTTAGFVVRSAPSRSTTPGALAVAS
>Phatr2_49363
THVSAFAPLTLGRAPAFVLSAGGFE
>Phatr2_49533
SSTEAFAPSAHRYSANQAVPYSGSL
>Phatr2_50031
ASISAWTLPRLPMRTHRSSIGSLPA
>Phatr2_50650
TSVSAFTASSFVGQNLASVPVSKSA
>Phatr2_50718
ASTEAFAHRGPRAPCGLHASKLKTM
>Phatr2_50723
VSVSAFMTPSPTSSTRANTALFGAP
>Phatr2_50740
FQVQSFTFVPATRATSTVKRVAPAF
>Phatr2_50773
ATAAAFAPTAFVPSNLRGVAPSASS
>Phatr2_50793
VLASAFQQPHPQQWLTPSHRHVKGR
>Phatr2_50808
STVTAFQQTAFKPSRISIVVQQSTS
>Phatr2_50907
SLTQAFMPVSKPSFGRVGGTVYMAK
>Phatr2_50966
VASSAFVPHQALARAGSSSLHSAVS
>Phatr2_50995
SSAHAFTNPAFFPRTATFASTSSYT
>Phatr2_50996
LTGEAFVPSSWTPSRNPVQKDAASP
>Phatr2_51092
ASASAFAPRFASPRSHATVLSAVLE
>Phatr2_51357
RYCSAFCSLEPVLRPSRWISNRSKS
>Phatr2_53974
CTVNAFTPASLVQSSSSLSIKPAFA
>Phatr2_54134
VPTTSFSVTPSGVGNRLRLRPAVVA
>Phatr2_54279
VSIQAWIPLPLSATVKARIDSTTLF
>Phatr2_54926
HHASAFTSNYMINSIRPAMVGSLPS
>Phatr2_55176
VSVEAFAPANLKPVRPSLFAQRSDS
>Phatr2_55416
AEIGAFAPAFSVSRQTSRRQQVFQP
>Phatr2_56243
GIASAFQPATPSRIRQSPRTTVVLA
>Phatr2_56481
LLTRAWIGNKMHFSGVPGTNTYGLS
>Phatr2_56484
KSAHCFSLNSRRPIRRGWSTTANVV
>Phatr2_56588
SSTGAFQFMKNWKMPVHDPYEEAVK
>Phatr2_56595
HASLAFSSRSLSSQTSTSSHTLLHS
>Phatr2_56602
GVTLCGNVVDGLVPVQTRSTRTLLG
>Phatr2_56608
SAVSAFSPSLNTNKVHVPVPSVLTT
>Phatr2_56611
VPYAAFVVGGVTPGGRYLRTITAAV
