# Supplementary material for: ASAFind 2.0: multi‐class protein targeting prediction for diatoms and algae with complex plastids
Source: Plant J. 2025 Jun 4;122(5):e70138. doi: 10.1111/tpj.70138 (PMC12136025; doi:10.1111/tpj.70138)
Supplement: Supplementary file 1 — Appendix S1. Source code of ASAFind 2.0, including scripts for prediction, custom matrix calculation and graphical output generation, and the scoring matrices mentioned in the manuscript. For installation and usage instructions, see the contained readme file, our online repository: https://github.com/ASAFind/ASAFind‐2, or web‐service: https://asafind.jcu.cz/. [file TPJ-122-0-s009.zip › ASAFind-2-main/example.fasta]

>Phatr3_J20657.t1 peptide: Phatr3_J20657.p1 pep:protein_coding
MLGRCPTDCGPQNPPLLRKTTMRSFCIAALLAVASAFTTQPTSFTVKTANVGERASGVFP
EQSSAHRTRKATIVMDGKANAIRDRITSVKNTRKITMAMKLVAAAKVRRAQDAVLATRPF
SETLQSVFGGLIQRLGGESVDLPLLTEREVKKVTLLVITGDRGLCGGYNSFMIKKAEARF
NELKKNGVEADLILVGKKGIAYFERRGFPIRKKYETGQNPTAKQALAIAEEVSSTFLSGE
SDAVELLYTKFVSLIASSPSIRTLVPFSASDITAKGDEVFQLTSESGQFGVERTELDVAA
PQEFPNDMIFEQDPIQIVNAILPLYLNGQILRTLQESVASELAARMQSMQSASDNAGSLA
KQLNLEYNRARQAAVTQELLEIVSGASALE
>Phatr3_J2793.t1 peptide: Phatr3_J2793.p1 pep:protein_coding
MGRGVIIFCVKNFAVWLLIITSAVSIQAWIPLPLSATVKARIDSTTLFFSRYKTPLYHGG
NEESYGPPAPAVDSRYYTYVEAPVQSSRSRDTKQPITLSRFLSDAVKENAELRDLESLFM
GIQMACKTIASLVNRAGLVYSITEDIRDDITDGRFYSMKRLDHLSTVVLKNALKYTGKCE
VLAPKSRLDNESPAQHQPGVLIAKSMDSNYVACLDPLDGSGNADASICTGTVFGVFEKET
STGISLWKKSREDRDRELVDSVLQPGKNMRAAGYCLYSSATVLVFTLGESVQGFTLDPQM
QEFVLTHPDLTIPKRGSVYSCNEANSEGWDDAYNSYLRNLKTGKGETGKRYAHRYVGSMV
GDIHRTLLYGGIFAYPADRLEHPDGNLQLLYKAAPMAYIVHTAGGKAIDGRSGSLLEVRP
DRVHQKSPCFIGSYDDVSEWESYLSDNEGIYYKKGRD
>Phatr3_EG02276.t1 peptide: Phatr3_EG02276.p1 pep:protein_coding
MGRTMLVGWGALLSVSVNLHGVHARPVVRNIRSTHEFDRLLEKHASETGLPVVVDFYSDS
CGPCRMMAPIFRNVAAEFADRAVFVKVDTNAQPELSQRYQVRSLPTFQFFVDGKKAHQAV
GGIGEQGLRQEANQIVRQAQLENVLLTLDALLEYYHTVDPEKPRSDVETVYQKCAKMNRK
VEGCVGSSANALARKLKKKYQAAPQLVPRILPTDAPTSTPKPSRATPPVAASSNTGTPTT
HTLESASLADLQSELERRLDQARDEQVEHEDPAEDEADPDFRPWPGSSHSAYPEAVLVIG
GGPAGLAAALYAARAGLAPLVLAPSLGGQLQGKGVDVENYPGLPLVTGPAVVAAMRKQAA
HFGAFFEDDVVFRVDASQRPLQIHTNATGIIAAHSIIVATGAESNWLGIPGEWEMRGGGV
SSCATCDGFLYAQRDVVVVGGGDAAMEDALVLARTSRSVTVVHRRDKFRASKVLSDRVQN
HPAITVRWNATVQEILGQAVVDANDEDDNSNDHDVDLDSIPKQVTGVVLVDTVTGEETKL
SCHAVFVAIGHTPATAFLHGVVDFDPEHDGYLWTQPHSTQTSVPGIFAAGDVADSVYRQA
ITSAGSGAAAALDAERYLSEHGLGMEEELLEAELLAELVNDGGMSARESYNAYEDAGGRM
QGMKESVAAEL
>Phatr3_EG02643.t1 peptide: Phatr3_EG02643.p1 pep:protein_coding
MIFMRIAVAALALLAAPSIRAEEAGEEAKMGTVIGIDLGTTYSCVGVFKNGRVEIIANDQ
GNRITPSYVAFMPSGERLVGDAAKNQATINPENTVFDVKRLIGRKYSDKSVQADKKLVPY
EIISDKDKPMIEVIQNEKTFKFAPEEVSAMVLQKMKLTAETFLGKEIKHAVVTVPAYFND
AQRQATKDAGTIAGLKVERIINEPTAAAIAYGMDKTGGESNVLVFDLGGGTFDVTLLTID
NGVFEVLATNGDTHLGGEDFDQRVMQYFIKMMKKKSDVDISKDKRALQKLRKEVERVKRA
LSSQQQARLEIEDLAEGFDLSETLTRARFEELNNDLFKKTMGPVARVMEDADLSKSEIDE
IVLVGGSTRIPKVQQLISEYFGGKEPSKGINPDEAVAYGAAVQGGILSGEGGDATSEILL
LDVTPLSQGIETVGGVMTKLINRGTTIPTKKSQTFSTHQDNQNVVLIQVYEGERSMTKDN
HNLGKFELTGIPPAPRGVPQIEVTFEVDANGILQVSAEDKGTGKAEKITITAEKGRLSEE
EIERMVREAEEFAEEDKKVKERIDARNGLESYLYNLKNTLDDDEKGLADNLSAEDKKELQ
DMIDETLDWMDGNPEADKEDYDEKLKEVEQVANPIMRNVYSGGAGGGAEDDADFADDEL
>Phatr3_J8982.t1 peptide: Phatr3_J8982.p1 pep:protein_coding
MASITLNRSRFTMITAIGMSHPRSHGTPRSVLLLLLRQFSSKDWNGKGTDSASRSGPVLI
KKTPRSAAAAKLRSTAPSLNGSTTDSTTGAVKHHPAHHYINGGTPCDPAPPPYNLAEYGE
ESLYTLVLLRHGESEWNKLNQYTGWCDVNLTSTGEMEARTAGRLLYENGIELDHAFTSVL
RRASFSCNMMLNMANQHWVPVTKTWRLNERHYGALQGYNKDTAYKELGLDQELVMQMRRS
YDVRPPRMLDDHPYWHGTDRRYRKLSPDQLDSSRAESLKDAAERIMPFYNSVVVPSMRSG
NKCIIVSHANTIRTLIKNIDGISDEDIKGMSIPTGIPLLYRLDKNMKPVDPQIELEFRYM
VEPKGYTWGTSREHGFHGVYLGDLERLQEIQRRRDATNRDWQRIILRNIGRALGWNDLES
STSLGAKTEPNAYGTSNPKVVETRQLWWQIHTKMQTSEYSNMLLLVKMEDALEELMYQRK
QKYITQAAYAKMIDQIHLDTEGSVVEPFCELAERHDREERQRIWYESLTLDLEEECLIK
>Phatr3_J45997.t1 peptide: Phatr3_J45997.p1 pep:protein_coding
MLSSTSTIPKLDGEVVTLSVIKKPTETKKRRTKIICTLGPACWSEEGLGQLMDAGMNVAR
FNFSHGDHEGHGKVLERLRKVAKEKKRNIAVLLDTKGPEIRTGFFADGIDKINLSKGDTI
VLTTDYDFKGDSKRLACSYPTLAKSVTQGQAILIADGSLVLTVLSIDTANNEVQCRVENN
ASIGERKNMNLPGVVVDLPTFTERDVNDIVNFGIKSKVDFIAASFVRKGSDVTNLRKLLA
DNGGPQIKIICKIENQEGLENYGDILEHTDAIMVARGDLGMEIPSSKVFLAQKYMIREAN
VAGKPVVTATQMLESMVTNPRPTRAECSDVANAVYDGTDAVMLSGETANGPHFEKAVLVM
ARTCCEAESSRNYNLLFQSVRNSIVIARGGLSTGESMASSAVKSALDIEAKLIVVMSETG
KMGNYVAKFRPGLSVLCMTPNETAARQASGLLLGMHTVVVDSLEKSEELVEELNYELVQS
NFLKPGDKMVVIAGRMAGMKEQLRIVTLDEGKSYGHIVSGTSFFFERTRLLDFND
>Seq_too_short_with_signal_peptide
MHASSIGNALLLLLLLLPEPTIDEANDASAFAPENDSDIRECTLY
>Seq_too_short
MENDSDIRECTLY
>Seq_in_scored_region_forbidden_aa_code
MHASSIGNALLLLLLLLPEPTIDEANDASAXFAP-THISISNTAREALPRTEINTHISIS
NTAREALPRTEINTHISISNTAREALPRTEINTHISISNTAREALPRTEINENDSHERE*
>Seq_outside_scored_region_forbidden_aa_code
MHASSIGNALLLLLLLLPEPTIDEANDASAFAPTHISISNTAREALPRTEINTHISISNT
AREALPRTEINXTHISISNTAREALPRTEIN-THISISNTAREALPRTEINENDSHERE*
