# Supplementary material for: ASAFind 2.0: multi‐class protein targeting prediction for diatoms and algae with complex plastids
Source: Plant J. 2025 Jun 4;122(5):e70138. doi: 10.1111/tpj.70138 (PMC12136025; doi:10.1111/tpj.70138)
Supplement: Supplementary file 1 — Appendix S1. Source code of ASAFind 2.0, including scripts for prediction, custom matrix calculation and graphical output generation, and the scoring matrices mentioned in the manuscript. For installation and usage instructions, see the contained readme file, our online repository: https://github.com/ASAFind/ASAFind‐2, or web‐service: https://asafind.jcu.cz/. [file TPJ-122-0-s009.zip › ASAFind-2-main/example_summary.targetp2]

# TargetP-2.0	Organism: Non-Plant	Timestamp: 20250520121618
# ID	Prediction	noTP	SP	mTP	CS Position
Phatr3_J20657.t1	SP	0.147012	0.644926	0.208062	CS pos: 36-37. ASA-FT. Pr: 0.5740
Phatr3_J2793.t1	SP	0.139912	0.856899	0.003190	CS pos: 28-29. IQA-WI. Pr: 0.6939
Phatr3_EG02276.t1	SP	0.016608	0.975901	0.007491	CS pos: 24-25. VHA-RP. Pr: 0.9549
Phatr3_EG02643.t1	SP	0.000165	0.999397	0.000438	CS pos: 21-22. IRA-EE. Pr: 0.9552
Phatr3_J8982.t1	mTP	0.468999	0.027768	0.503233	CS pos: 39-40. RQF-SS. Pr: 0.6885
Phatr3_J45997.t1	noTP	0.999492	0.000116	0.000392
Seq_too_short_with_signal_peptide	SP	0.000077	0.999923	0.000000	CS pos: 25-26. DEA-ND. Pr: 0.3111
Seq_too_short	SP	0.463165	0.531943	0.004892	CS pos: ?. Probable protein fragment
Seq_in_scored_region_forbidden_aa_code	SP	0.012574	0.987417	0.000009	CS pos: 24-25. IDE-AN. Pr: 0.2936
Seq_outside_scored_region_forbidden_aa_code	SP	0.011942	0.988050	0.000008	CS pos: 24-25. IDE-AN. Pr: 0.2986
