# Supplementary material for: ASAFind 2.0: multi‐class protein targeting prediction for diatoms and algae with complex plastids
Source: Plant J. 2025 Jun 4;122(5):e70138. doi: 10.1111/tpj.70138 (PMC12136025; doi:10.1111/tpj.70138)
Supplement: Supplementary file 1 — Appendix S1. Source code of ASAFind 2.0, including scripts for prediction, custom matrix calculation and graphical output generation, and the scoring matrices mentioned in the manuscript. For installation and usage instructions, see the contained readme file, our online repository: https://github.com/ASAFind/ASAFind‐2, or web‐service: https://asafind.jcu.cz/. [file TPJ-122-0-s009.zip › ASAFind-2-main/ppc_output.tab]

A	0.1038252203949531	0.013967885935765357	0.2881934805831712	0.018959281858897392	1.8843389875121581	0.10243591838486403	0.03796661280479634	0.06539222378770639	0.03655535449395794	0.0180262985579195	0.010527805218876647	0.10572058307136803	0.010107838126663708	0.01728431778560206	0.09457869868071785	0.015240942589304128	0.01661791752599573	0.008748922862428482	0.06983942967882678	0.004586591957121507	0.03728067300716664	0.0022932959785607536	0.01307844475754127	0.0363475179276523	0.02408001802203066
C	0.0	0.013967885935765357	0.08234099445233463	0.018959281858897392	0.0	0.0	0.0	0.0	0.01827767724697897	0.0	0.005263902609438324	0.0	0.0	0.0	0.0	0.0	0.0	0.0	0.0	0.0	0.0	0.0	0.0	0.0	0.0
D	0.0	0.013967885935765357	0.0	0.056877845576692176	0.0	0.07682693878864802	0.0	0.026156889515082556	0.01827767724697897	0.036052597115839	0.010527805218876647	0.017620097178561337	0.020215676253327416	0.03456863557120412	0.0	0.0	0.0	0.0	0.013967885935765357	0.004586591957121507	0.0	0.0022932959785607536	0.01307844475754127	0.0	0.00802667267401022
E	0.04153008815798124	0.027935771871530714	0.0	0.018959281858897392	0.0	0.10243591838486403	0.01898330640239817	0.013078444757541278	0.01827767724697897	0.0	0.0	0.0	0.0	0.0	0.0	0.0	0.005539305841998576	0.004374461431214241	0.013967885935765357	0.0	0.03728067300716664	0.0022932959785607536	0.01307844475754127	0.0	0.00802667267401022
F	0.0	0.013967885935765357	0.0	0.0	0.0	0.0	0.0	0.0	0.0	0.0180262985579195	0.010527805218876647	0.052860291535684015	0.020215676253327416	0.0	0.0	0.007620471294652064	0.0	0.004374461431214241	0.0	0.0022932959785607536	0.03728067300716664	0.004586591957121507	0.05231377903016508	0.01817375896382615	0.00802667267401022
G	0.04153008815798124	0.0	0.0	0.0	0.17130354431928707	0.0	0.0	0.05231377903016511	0.03655535449395794	0.09013149278959749	0.021055610437753294	0.017620097178561337	0.010107838126663708	0.05185295335680618	0.01891573973614357	0.02286141388395619	0.01661791752599573	0.008748922862428482	0.013967885935765357	0.009173183914243014	0.07456134601433329	0.004586591957121507	0.01307844475754127	0.12721631274678305	0.02408001802203066
H	0.0	0.0	0.0	0.056877845576692176	0.0	0.0	0.03796661280479634	0.013078444757541278	0.0	0.0	0.005263902609438324	0.0	0.0	0.0	0.01891573973614357	0.02286141388395619	0.005539305841998576	0.0	0.027935771871530714	0.0022932959785607536	0.0	0.0	0.0	0.0363475179276523	0.00802667267401022
I	0.02076504407899062	0.027935771871530714	0.08234099445233463	0.0	0.0	0.0	0.0569499192071945	0.013078444757541278	0.0	0.036052597115839	0.0	0.052860291535684015	0.010107838126663708	0.0	0.0	0.02286141388395619	0.0	0.004374461431214241	0.0	0.0022932959785607536	0.01864033650358332	0.0022932959785607536	0.03923533427262381	0.05452127689147845	0.0
K	0.0	0.0	0.0	0.0	0.0	0.07682693878864802	0.01898330640239817	0.0	0.01827767724697897	0.0	0.010527805218876647	0.0	0.020215676253327416	0.0	0.05674721920843071	0.007620471294652064	0.005539305841998576	0.013123384293642725	0.027935771871530714	0.009173183914243014	0.0	0.004586591957121507	0.02615688951508254	0.01817375896382615	0.01605334534802044
L	0.02076504407899062	0.06983942967882678	0.08234099445233463	0.037918563717794784	0.08565177215964354	0.025608979596216008	0.01898330640239817	0.03923533427262383	0.09138838623489486	0.0	0.005263902609438324	0.0	0.06064702875998225	0.03456863557120412	0.05674721920843071	0.03810235647326032	0.01661791752599573	0.004374461431214241	0.0	0.006879887935682261	0.0932016825179166	0.006879887935682261	0.01307844475754127	0.0363475179276523	0.02408001802203066
M	0.02076504407899062	0.0	0.0	0.037918563717794784	0.0	0.0	0.01898330640239817	0.013078444757541278	0.0	0.0	0.005263902609438324	0.017620097178561337	0.030323514379991125	0.03456863557120412	0.0	0.0	0.011078611683997153	0.008748922862428482	0.0	0.0022932959785607536	0.0	0.004586591957121507	0.0	0.0	0.01605334534802044
N	0.02076504407899062	0.027935771871530714	0.0	0.09479640929448696	0.0	0.025608979596216008	0.0	0.0	0.01827767724697897	0.036052597115839	0.005263902609438324	0.017620097178561337	0.010107838126663708	0.01728431778560206	0.0	0.030481885178608257	0.011078611683997153	0.013123384293642725	0.05587154374306143	0.004586591957121507	0.03728067300716664	0.0	0.02615688951508254	0.0	0.03210669069604088
P	0.04153008815798124	0.05587154374306143	0.0	0.0	0.0	0.0	0.0569499192071945	0.03923533427262383	0.03655535449395794	0.054078895673758495	0.010527805218876647	0.0	0.030323514379991125	0.05185295335680618	0.03783147947228714	0.007620471294652064	0.011078611683997153	0.0	0.04190365780729607	0.004586591957121507	0.07456134601433329	0.004586591957121507	0.02615688951508254	0.0363475179276523	0.0
Q	0.08306017631596248	0.013967885935765357	0.0	0.037918563717794784	0.0	0.025608979596216008	0.01898330640239817	0.0	0.01827767724697897	0.0	0.0	0.035240194357122674	0.010107838126663708	0.03456863557120412	0.05674721920843071	0.007620471294652064	0.005539305841998576	0.008748922862428482	0.013967885935765357	0.0022932959785607536	0.0	0.0022932959785607536	0.01307844475754127	0.05452127689147845	0.00802667267401022
R	0.0	0.0	0.0	0.0	0.0	0.10243591838486403	0.0569499192071945	0.0	0.03655535449395794	0.054078895673758495	0.01579170782831497	0.017620097178561337	0.020215676253327416	0.05185295335680618	0.07566295894457428	0.007620471294652064	0.02769652920999288	0.008748922862428482	0.04190365780729607	0.004586591957121507	0.03728067300716664	0.009173183914243014	0.06539222378770636	0.01817375896382615	0.0
S	0.14535530855293433	0.06983942967882678	0.20585248613083656	0.13271497301228175	0.5139106329578612	0.17926285717351206	0.17084975762158353	0.05231377903016511	0.1279437407288528	0.10815779134751699	0.026319513047191618	0.0881004858928067	0.04043135250665483	0.12099022449921443	0.09457869868071785	0.02286141388395619	0.011078611683997153	0.017497845724856964	0.06983942967882678	0.006879887935682261	0.0932016825179166	0.009173183914243014	0.07847066854524762	0.09086879481913075	0.03210669069604088
T	0.08306017631596248	0.04190365780729607	0.20585248613083656	0.056877845576692176	0.0	0.07682693878864802	0.0569499192071945	0.026156889515082556	0.0	0.072105194231678	0.010527805218876647	0.0881004858928067	0.020215676253327416	0.06913727114240824	0.03783147947228714	0.007620471294652064	0.01661791752599573	0.008748922862428482	0.013967885935765357	0.0	0.0	0.006879887935682261	0.0	0.0	0.02408001802203066
V	0.02076504407899062	0.04190365780729607	0.3293639778093385	0.0	0.0	0.0	0.0	0.03923533427262383	0.09138838623489486	0.0180262985579195	0.0	0.017620097178561337	0.0	0.01728431778560206	0.03783147947228714	0.007620471294652064	0.005539305841998576	0.017497845724856964	0.027935771871530714	0.0022932959785607536	0.03728067300716664	0.0022932959785607536	0.01307844475754127	0.0363475179276523	0.01605334534802044
W	0.0	0.0	0.0	0.0	0.0	0.0	0.0	0.013078444757541278	0.0	0.0	0.0	0.0	0.0	0.0	0.0	0.0	0.0	0.0	0.0	0.0	0.0	0.0022932959785607536	0.0	0.0	0.0
Y	0.0	0.0	0.0	0.018959281858897392	0.0	0.0	0.01898330640239817	0.0	0.0	0.0180262985579195	0.010527805218876647	0.017620097178561337	0.0	0.0	0.0	0.007620471294652064	0.005539305841998576	0.004374461431214241	0.0	0.0022932959785607536	0.0	0.0	0.0	0.0	0.0
X	0	0	0	0	0	0	0	0	0	0	0	0	0	0	0	0	0	0	0	0	0	0	0	0	0
