# Supplementary material for: ASAFind 2.0: multi‐class protein targeting prediction for diatoms and algae with complex plastids
Source: Plant J. 2025 Jun 4;122(5):e70138. doi: 10.1111/tpj.70138 (PMC12136025; doi:10.1111/tpj.70138)
Supplement: Supplementary file 1 — Appendix S1. Source code of ASAFind 2.0, including scripts for prediction, custom matrix calculation and graphical output generation, and the scoring matrices mentioned in the manuscript. For installation and usage instructions, see the contained readme file, our online repository: https://github.com/ASAFind/ASAFind‐2, or web‐service: https://asafind.jcu.cz/. [file TPJ-122-0-s009.zip › ASAFind-2-main/ppc_scoring_matrix.fasta]

>Thaps3a_22298
STIEARSSSTSYLPSNGGSLFGIQK
>Thaps3a_23853
SPSSAETIRGRADSAVVVGYNEEVN
>Thaps3a_9466
GAVTSKHHPSPFQPRRTFTKPLNSA
>Thaps3a_2280
TVTYASMPSFMTKRSHYTPLLFFKV
>Thaps3a_22391
QSSNSRSWLDCINTSKLENDGMPRV
>Thaps3a_4435
ADSSAAIDLGRAFGKATKDGATKGG
>Thaps3a_8632
APLQLLRLGGAASSSSSSAGGININ
>Thaps3a_22550
QLACAQQSAAGQDTLIAVVGRDFVM
>Thaps3a_23216
PSTHAATTLIDSTGLLTKAIPSISQ
>Thaps3a_25775
SNVNATITLSTTGRQYHSRPASFGM
>Thaps3a_19991
SPALASSGSSFSRRTFGVVSVPPSS
>Thaps3a_2811
EICSAEAADGRRRQQQQRNNSRRPN
>Thaps3a_22697
TSVSATLPPTGTFGVIRNNVRSSQA
>Thaps3a_270405
NELTAERGNNSGLSKSNNRASMSPT
>Thaps3a_24247
SSVDASHVVSGTTARLPMSLSTVIN
>gt_155024
VLSSADSMAPLSSSPSMSPSPRQLL
>gt_72696
INTNASSEKTDSLSAGAAAHERSLG
>gt_157105
MQAAAEKDLYKILNVPRNADEKAIK
>gt_166408
LCTDAKPAVIKAIPTTATEKSWFHS
>gt_161858
SLVDADISVNGNMLLGMKQQGLSQS
>gt_72625
QTAHSRPLVRNVKDHNEYKKLLKHH
>gt_92918
AVVQGKSAEDHMMDAIKQHKVQIFS
>gt_151103_85246
SFIHATPVGVSQLQQNNVHPNALGG
>gt_164385
TPSNASTGVSSFSSSHRIPSLTRSA
>gt_76641
ALAMAAEVQGYAMTRAGGANFVSGL
>gt_84077
ATTMGAAGRTFSAMGHRMNMIPSGT
>gt_96401
TVASSSSLSSPFPTKLLQSRPSRST
>gt_85468
EEVNSDRACRSISSPLRLRGGFRGD
>gt_97923
GICSANYASRYAPMAGPRKFLGDGE
>gt_97471
PLVLSSSPSPTDLVRLSSSRLRGAL
>Thaps3a_5027
QSATARSSSPATPLANLASASKRAF
