# Supplementary material for: ASAFind 2.0: multi‐class protein targeting prediction for diatoms and algae with complex plastids
Source: Plant J. 2025 Jun 4;122(5):e70138. doi: 10.1111/tpj.70138 (PMC12136025; doi:10.1111/tpj.70138)
Supplement: Supplementary file 5 — Appendix S5. Prediction results for reference set and classification of the results for the calculation of statistical parameters. [file TPJ-122-0-s007.txt]

Identifier	Name	Location (experimentally verified)	Expected for RK TargetP	Expected for RK ASAFind plastid only	Expected for RK ASAFind PPC	Expected for RK Hectar	Expected for RK ASAFind plastid high only	Results for RK TargetP	Results for RK ASAFind plastid only	Results for RK ASAFind PPC	Results for RK Hectar	Results for RK ASAFind plastid high only	protein id	predicted targeting category	signal peptide score	signal peptide cleavage site	type II signal anchor score	chloroplast score	mitochondrion score	other score	# ID	Prediction (TargetP-2.0 Organism: Non-Plant)	noTP	SP	mTP	CS Position	Identifier	TargetP-2.0	ASAFind cleavage position	ASAFind cleavage site sequence	ASAFind/TargetP-2.0 cleavage site offset	ASAFind 20aa score, default scoring table with small sample correction	PPC 20aa score, default scoring table	ASAFind 2.0_beta24 Prediction, score threshold = 0.3100298026055153, with FWYL check, PPC protein prediction incuded, default ppc score cut-off: 0.49	Identifier	TargetP-2.0	ASAFind cleavage position	ASAFind cleavage site sequence	ASAFind/TargetP-2.0 cleavage site offset	ASAFind 20aa score, default scoring table with small sample correction	ASAFind 2.0_beta23 Prediction, score threshold = 0.3100298026055153, with FWYL check
20657	AtpC	Pl	SP	Plastid	Plastid	chloroplast	Plastid	SP	Plastid	Plastid	chloroplast	Plastid	20657	chloroplast	0.7424	16	0.0561	0.9765	-	-	20657	SP	0.000646	0.988798	0.010556	CS pos: 15-16. ASA-FT. Pr: 0.5805	20657	SP	16	ASA-FTT	0	0.713857139	0.437247458	Plastid, high confidence	20657	SP	16	ASA-FTT	0	0.713857139	Plastid, high confidence
bd825	FbaC1	Pl	SP	Plastid	Plastid	chloroplast	Plastid	SP	Plastid	Plastid	chloroplast	Plastid	bd825	chloroplast	0.7562	17	0.0553	0.8708	-	-	bd825	SP	0.004776	0.856662	0.138562	CS pos: 16-17. VVA-FA. Pr: 0.4470	bd825	SP	17	VVA-FAP	0	0.809168476	0.339602554	Plastid, high confidence	bd825	SP	17	VVA-FAP	0	0.809168476	Plastid, high confidence
22993	FbaC2	Pl	SP	Plastid	Plastid	chloroplast	Plastid	SP	Plastid	Plastid	secretory pathway	Plastid	22993	signal peptide	0.6822	17	0.0598	0.4906	-	-	22993	SP	0.002385	0.996285	0.00133	CS pos: 16-17. CGA-FA. Pr: 0.6567	22993	SP	17	CGA-FAP	0	0.850456447	0.341591312	Plastid, high confidence	22993	SP	17	CGA-FAP	0	0.850456447	Plastid, high confidence
51289	FbaC5	Pl	SP	Plastid	Plastid	chloroplast	Plastid	SP	Plastid	Plastid	chloroplast	Plastid	51289	chloroplast	0.746	21	0.0589	0.8359	-	-	51289	SP	0.001133	0.99828	0.000587	CS pos: 22-23. AAA-FS. Pr: 0.3994	51289	SP	23	AAA-FSA	0	0.661566332	0.438575319	Plastid, high confidence	51289	SP	23	AAA-FSA	0	0.661566332	Plastid, high confidence
42886	FBPC1	Pl	SP	Plastid	Plastid	chloroplast	Plastid	SP	Plastid	Plastid	secretory pathway	Plastid	42886	signal peptide	0.8109	31	0.0505	0.3087	-	-	42886	SP	0.05698	0.942184	0.000836	CS pos: 30-31. TNS-FQ. Pr: 0.9300	42886	SP	31	TNS-FQT	0	0.707929505	0.467823968	Plastid, high confidence	42886	SP	31	TNS-FQT	0	0.707929505	Plastid, high confidence
42456	FBPC2	Pl	SP	Plastid	Plastid	chloroplast	Plastid	SP	Plastid	Plastid	secretory pathway	Plastid	42456	signal peptide	0.681	18	0.06	0.4021	-	-	42456	SP	0.032639	0.742809	0.224552	CS pos: 17-18. VRA-FL. Pr: 0.8316	42456	SP	18	VRA-FLP	0	0.742134056	0.360397814	Plastid, high confidence	42456	SP	18	VRA-FLP	0	0.742134056	Plastid, high confidence
31451	FBPC3	Pl	SP	Plastid	Plastid	chloroplast	Plastid	SP	Not plastid, signal peptide identified	Not plastid, not ppc, signal peptide identified	chloroplast	Not plastid	31451	chloroplast	0.8012	26	0.0504	0.7333	-	-	31451	SP	0.020697	0.908898	0.070405	CS pos: 25-26. ARA-NS. Pr: 0.5114	31451	SP	24	TAA-RAN	-2	0.221939888	0.472782122	Not plastid, not ppc, signal peptide identified	31451	SP	24	TAA-RAN	-2	0.221939888	Not plastid, signal peptide identified
54279	FBPC4	Pl	SP	Plastid	Plastid	chloroplast	Plastid	SP	Plastid	Plastid	secretory pathway	Not plastid	54279	signal peptide	0.6976	29	0.1105	0.0787	-	-	54279	SP	0.139912	0.856899	0.00319	CS pos: 28-29. IQA-WI. Pr: 0.6939	54279	SP	29	IQA-WIP	0	0.298815675	0.405880317	Plastid, low confidence	54279	SP	29	IQA-WIP	0	0.298815675	Plastid, low confidence
20779	FSA	Pl	SP	Plastid	Plastid	chloroplast	Plastid	SP	Plastid	Plastid	secretory pathway	Plastid	20779	signal peptide	0.7752	29	0.0997	0.0246	-	-	20779	SP	0.050178	0.945122	0.0047	CS pos: 28-29. VWG-WT. Pr: 0.8681	20779	SP	29	VWG-WTP	0	0.356800544	0.350977149	Plastid, high confidence	20779	SP	29	VWG-WTP	0	0.356800544	Plastid, high confidence
50907	FtrB	Pl	SP	Plastid	Plastid	chloroplast	Plastid	SP	Plastid	Plastid	secretory pathway	Plastid	50907	signal peptide	0.866	19	0.0437	0.4181	-	-	50907	SP	0.000051	0.999945	0.000004	CS pos: 18-19. TQA-FM. Pr: 0.9394	50907	SP	19	TQA-FMP	0	0.729129229	0.290076264	Plastid, high confidence	50907	SP	19	TQA-FMP	0	0.729129229	Plastid, high confidence
22122	GapC1	Pl	SP	Plastid	Plastid	chloroplast	Plastid	SP	Plastid	Plastid	chloroplast	Not plastid	22122	chloroplast	0.6263	18	0.0613	0.6734	-	-	22122	SP	0.000426	0.998885	0.000689	CS pos: 17-18. AAA-YS. Pr: 0.7032	22122	SP	18	AAA-YSS	0	0.30639185	0.700148351	Plastid, low confidence	22122	SP	18	AAA-YSS	0	0.30639185	Plastid, low confidence
Phatr2a_48863	Glx	Pl	SP	Plastid	Plastid	chloroplast	Plastid	noTP	TargetP-2.0: noTP	TargetP-2.0: noTP	secretory pathway	Not plastid	Phatr2a_48863	signal peptide	0.7271	28	0.1089	0.2829	-	-	Phatr2a_48863	noTP	0.506317	0.470016	0.023666		Phatr2a_48863	noTP	NA	NA	NA	NA	NA	TargetP-2.0: noTP	Phatr2a_48863	noTP	NA	NA	NA	NA	TargetP-2.0: noTP
Phatr2a_42446	GPAT1	Pl	SP	Plastid	Plastid	chloroplast	Plastid	noTP	TargetP-2.0: noTP	TargetP-2.0: noTP	other localisation	Not plastid	Phatr2a_42446	other localisation	0.303	-	0.2361	-	0.2491	0.7509	Phatr2a_42446	noTP	0.99656	0.000769	0.002671		Phatr2a_42446	noTP	NA	NA	NA	NA	NA	TargetP-2.0: noTP	Phatr2a_42446	noTP	NA	NA	NA	NA	TargetP-2.0: noTP
51092	GSII	Pl	SP	Plastid	Plastid	chloroplast	Plastid	SP	Plastid	Plastid	chloroplast	Plastid	51092	chloroplast	0.6454	18	0.0618	0.9537	-	-	51092	SP	0.005964	0.950252	0.043784	CS pos: 17-18. ASA-FA. Pr: 0.7273	51092	SP	18	ASA-FAP	0	0.832178113	0.41166357	Plastid, high confidence	51092	SP	18	ASA-FAP	0	0.832178113	Plastid, high confidence
55112	Hlip2	Pl	SP	Plastid	Plastid	chloroplast	Plastid	SP	Plastid	Plastid	secretory pathway	Plastid	55112	signal peptide	0.8172	19	0.0509	0.2294	-	-	55112	SP	0.003127	0.989413	0.007459	CS pos: 18-19. LHA-WV. Pr: 0.9389	55112	SP	19	LHA-WVP	0	0.32019954	0.356914895	Plastid, high confidence	55112	SP	19	LHA-WVP	0	0.32019954	Plastid, high confidence
Phatr2a_43099	LPAT1/AGPAT1	Pl	SP	Plastid	Plastid	chloroplast	Plastid	SP	Plastid	Plastid	secretory pathway	Not plastid	Phatr2a_43099	signal peptide	0.7025	22	0.0577	0.024	-	-	Phatr2a_43099	SP	0.079898	0.743553	0.176549	CS pos: 21-22. SRS-LT. Pr: 0.6789	Phatr2a_43099	SP	22	srs-ltt	0	0.242440384	0.245086473	Plastid, low confidence	Phatr2a_43099	SP	22	srs-ltt	0	0.242440384	Plastid, low confidence
Phatr2a_47730	MutS	Pl	SP	Plastid	Plastid	chloroplast	Plastid	SP	Plastid	Plastid	secretory pathway	Not plastid	Phatr2a_47730	signal peptide	0.7428	22	0.0573	0.0886	-	-	Phatr2a_47730	SP	0.049474	0.944813	0.005713	CS pos: 21-22. TTA-LV. Pr: 0.8932	Phatr2a_47730	SP	22	tta-lvv	0	0.238595082	0.278363469	Plastid, low confidence	Phatr2a_47730	SP	22	tta-lvv	0	0.238595082	Plastid, low confidence
49533	Ntt1	Pl	SP	Plastid	Plastid	chloroplast	Plastid	SP	Plastid	Plastid	chloroplast	Plastid	49533	chloroplast	0.6363	36	0.1286	0.9086	-	-	49533	SP	0.100457	0.883541	0.016002	CS pos: 35-36. TEA-FA. Pr: 0.7059	49533	SP	36	TEA-FAP	0	0.819263996	0.396437709	Plastid, high confidence	49533	SP	36	TEA-FAP	0	0.819263996	Plastid, high confidence
20331	OEE1	Pl	SP	Plastid	Plastid	chloroplast	Plastid	SP	Plastid	Plastid	chloroplast	Plastid	20331	chloroplast	0.5643	18	0.0642	0.981	-	-	20331	SP	0.007852	0.960078	0.03207	CS pos: 17-18. ASA-FA. Pr: 0.7353	20331	SP	18	ASA-FAP	0	0.821748185	0.338482175	Plastid, high confidence	20331	SP	18	ASA-FAP	0	0.821748185	Plastid, high confidence
Phatr2a_29157	PGK	Pl	SP	Plastid	Plastid	chloroplast	Plastid	SP	Plastid	Plastid	chloroplast	Plastid	Phatr2a_29157	chloroplast	0.7379	20	0.0541	0.9643	-	-	Phatr2a_29157	SP	0.007694	0.967615	0.02469	CS pos: 20-21. AAA-FA. Pr: 0.4606	Phatr2a_29157	SP	21	aaa-fap	0	0.789206617	0.332453004	Plastid, high confidence	Phatr2a_29157	SP	21	aaa-fap	0	0.789206617	Plastid, high confidence
38631	PGL	Pl	SP	Plastid	Plastid	chloroplast	Plastid	SP	Plastid	Plastid	secretory pathway	Plastid	38631	signal peptide	0.7616	26	0.0561	0.3855	-	-	38631	SP	0.008083	0.989298	0.00262	CS pos: 25-26. CHG-FV. Pr: 0.9079	38631	SP	26	CHG-FVP	0	0.803886326	0.346067886	Plastid, high confidence	38631	SP	26	CHG-FVP	0	0.803886326	Plastid, high confidence
56798	PGM	Pl	SP	Plastid	Plastid	chloroplast	Plastid	SP	Plastid	Plastid	secretory pathway	Not plastid	56798	signal peptide	0.8102	27	0.0808	0.0507	-	-	56798	SP	0.304711	0.678591	0.016698	CS pos: 26-27. CEA-LL. Pr: 0.9712	56798	SP	27	CEA-LLV	0	0.196690046	0.347057354	Plastid, low confidence	56798	SP	27	CEA-LLV	0	0.196690046	Plastid, low confidence
46781	PPG1	Pl	SP	Plastid	Plastid	chloroplast	Plastid	SP	Plastid	Plastid	secretory pathway	Not plastid	46781	signal peptide	0.7325	17	0.0526	0.038	-	-	46781	SP	0.203753	0.784295	0.011953	CS pos: 17-18. SAA-YL. Pr: 0.4887	46781	SP	18	SAA-YLG	0	0.148934452	0.287321056	Plastid, low confidence	46781	SP	18	SAA-YLG	0	0.148934452	Plastid, low confidence
Phatr2a_20143	ptACSL1	Pl	SP	Plastid	Plastid	chloroplast	Plastid	noTP	TargetP-2.0: noTP	TargetP-2.0: noTP	secretory pathway	Not plastid	Phatr2a_20143	signal anchor	0.3555	-	0.4037	-	-	-	Phatr2a_20143	noTP	0.73887	0.253326	0.007803		Phatr2a_20143	noTP	NA	NA	NA	NA	NA	TargetP-2.0: noTP	Phatr2a_20143	noTP	NA	NA	NA	NA	TargetP-2.0: noTP
42406	PtCA1	Pl	SP	Plastid	Plastid	chloroplast	Plastid	SP	Plastid	Plastid	secretory pathway	Plastid	42406	signal peptide	0.8026	20	0.0533	0.2558	-	-	42406	SP	0.000787	0.99336	0.005853	CS pos: 19-20. VEA-FN. Pr: 0.9247	42406	SP	20	VEA-FNA	0	0.604183013	0.279865585	Plastid, high confidence	42406	SP	20	VEA-FNA	0	0.604183013	Plastid, high confidence
45443	PtCa2	Pl	SP	Plastid	Plastid	chloroplast	Plastid	SP	Plastid	Plastid	secretory pathway	Not plastid	45443	signal peptide	0.8007	20	0.0531	0.0219	-	-	45443	SP	0.00513	0.99433	0.00054	CS pos: 19-20. VDA-LN. Pr: 0.9772	45443	SP	20	VDA-LNV	0	0.164499963	0.254959298	Plastid, low confidence	45443	SP	20	VDA-LNV	0	0.164499963	Plastid, low confidence
48423	PtFAD6	Pl	SP	Plastid	Plastid	chloroplast	Plastid	SP	Plastid	Plastid	secretory pathway	Not plastid	48423	signal peptide	0.6189	22	0.0631	0.4562	-	-	48423	SP	0.051655	0.571066	0.377279	CS pos: 21-22. CIG-AF. Pr: 0.5901	48423	SP	23	IGA-FQL	1	0.695179039	0.37538032	Plastid, low confidence	48423	SP	23	IGA-FQL	1	0.695179039	Plastid, low confidence
Phatr2a_33198	ptTES1	Pl	SP	Plastid	Plastid	chloroplast	Plastid	noTP	TargetP-2.0: noTP	TargetP-2.0: noTP	other localisation	Not plastid	Phatr2a_33198	other localisation	0.1103	-	0.0317	-	0.3724	0.6276	Phatr2a_33198	noTP	0.899313	0.002809	0.097878		Phatr2a_33198	noTP	NA	NA	NA	NA	NA	TargetP-2.0: noTP	Phatr2a_33198	noTP	NA	NA	NA	NA	TargetP-2.0: noTP
Phatr2a_45177	PtTPT	Pl	SP	Plastid	Plastid	chloroplast	Plastid	SP	Plastid	Plastid	chloroplast	Plastid	Phatr2a_45177	chloroplast	0.6953	21	0.0582	0.9472	-	-	Phatr2a_45177	SP	0.271155	0.439533	0.289312	CS pos: 20-21. TTA-FA. Pr: 0.6084	Phatr2a_45177	SP	21	tta-fap	0	0.80357461	0.388301401	Plastid, high confidence	Phatr2a_45177	SP	21	tta-fap	0	0.80357461	Plastid, high confidence
Phatr2a_49339	PYC2 (pyruvate carboxylase 2)	Pl	SP	Plastid	Plastid	chloroplast	Plastid	SP	Plastid	Plastid	chloroplast	Plastid	Phatr2a_49339	chloroplast	0.8365	20	0.0455	0.6353	-	-	Phatr2a_49339	SP	0.004526	0.897606	0.097869	CS pos: 19-20. AAA-FA. Pr: 0.5103	Phatr2a_49339	SP	20	aaa-fap	0	0.796428766	0.360164509	Plastid, high confidence	Phatr2a_49339	SP	20	aaa-fap	0	0.796428766	Plastid, high confidence
54013	RecA	Pl	SP	Plastid	Plastid	chloroplast	Plastid	SP	Plastid	Plastid	secretory pathway	Plastid	54013	signal peptide	0.7702	24	0.092	0.0428	-	-	54013	SP	0.019102	0.947555	0.033343	CS pos: 23-24. CHG-FG. Pr: 0.8206	54013	SP	24	CHG-FGL	0	0.632437321	0.415959916	Plastid, high confidence	54013	SP	24	CHG-FGL	0	0.632437321	Plastid, high confidence
Phatr2a_49027	RP1-PPDK (PPDK regulator protein 1)	Pl	SP	Plastid	Plastid	chloroplast	Plastid	SP	Plastid	Plastid	chloroplast	Plastid	Phatr2a_49027	chloroplast	0.7991	26	0.0844	0.5275	-	-	Phatr2a_49027	SP	0.037049	0.929985	0.032966	CS pos: 25-26. GSA-FV. Pr: 0.8216	Phatr2a_49027	SP	26	gsa-fvp	0	0.810962619	0.44142933	Plastid, high confidence	Phatr2a_49027	SP	26	gsa-fvp	0	0.810962619	Plastid, high confidence
53935	Rpe	Pl	SP	Plastid	Plastid	chloroplast	Plastid	SP	Plastid	Plastid	chloroplast	Plastid	53935	chloroplast	0.7002	18	0.0596	0.8182	-	-	53935	SP	0.000368	0.995732	0.0039	CS pos: 17-18. ASA-FA. Pr: 0.7327	53935	SP	18	ASA-FAP	0	0.834723179	0.34029897	Plastid, high confidence	53935	SP	18	ASA-FAP	0	0.834723179	Plastid, high confidence
Phatr2a_43097	Syn	Pl	SP	Plastid	Plastid	chloroplast	Plastid	mTP	TargetP-2.0: mTP	TargetP-2.0: mTP	secretory pathway	Not plastid	Phatr2a_43097	signal peptide	0.7077	35	0.1267	0.3576	-	-	Phatr2a_43097	mTP	0.262794	0.200999	0.536208	CS pos: 80-81. RLF-SS. Pr: 0.5620	Phatr2a_43097	mTP	NA	NA	NA	NA	NA	TargetP-2.0: mTP	Phatr2a_43097	mTP	NA	NA	NA	NA	TargetP-2.0: mTP
56857	TPI	Pl	SP	Plastid	Plastid	chloroplast	Plastid	noTP	TargetP-2.0: noTP	TargetP-2.0: noTP	other localisation	Not plastid	56857	other localisation	0.2699	-	0.1581	-	0.1515	0.8485	56857	noTP	0.999123	0.00086	0.000017		56857	noTP	NA	NA	NA	NA	NA	TargetP-2.0: noTP	56857	noTP	NA	NA	NA	NA	TargetP-2.0: noTP
Phatr2a_50738	TPI	Pl	SP	Plastid	Plastid	chloroplast	Plastid	SP	Plastid	Plastid	chloroplast	Plastid	Phatr2a_50738	chloroplast	0.7317	18	0.0599	0.971	-	-	Phatr2a_50738	SP	0.000268	0.998084	0.001648	CS pos: 17-18. ATA-FA. Pr: 0.8212	Phatr2a_50738	SP	18	ata-fap	0	0.842878828	0.375224731	Plastid, high confidence	Phatr2a_50738	SP	18	ata-fap	0	0.842878828	Plastid, high confidence
24610	Tpt1	Pl	SP	Plastid	Plastid	chloroplast	Plastid	SP	Plastid	Plastid	chloroplast	Not plastid	24610	chloroplast	0.7769	20	0.084	0.6531	-	-	24610	SP	0.043325	0.955289	0.001386	CS pos: 19-20. AFG-LN. Pr: 0.5124	24610	SP	18	ASA-FGL	-2	0.645631401	0.436863488	Plastid, low confidence	24610	SP	18	ASA-FGL	-2	0.645631401	Plastid, low confidence
54017	TPT4a	Pl	SP	Plastid	Plastid	chloroplast	Plastid	SP	Plastid	Plastid	chloroplast	Not plastid	54017	chloroplast	0.6928	23	0.0609	0.7039	-	-	54017	SP	0.031348	0.51467	0.453982	CS pos: 20-21. ARA-SA. Pr: 0.4031	54017	SP	23	ASA-FAP	2	0.764298951	0.294652437	Plastid, low confidence	54017	SP	23	ASA-FAP	2	0.764298951	Plastid, low confidence
46280	Trx-f	Pl	SP	Plastid	Plastid	chloroplast	Plastid	SP	Plastid	Plastid	chloroplast	Plastid	46280	chloroplast	0.6615	34	0.1207	0.9856	-	-	46280	SP	0.07871	0.900002	0.021289	CS pos: 33-34. ATA-FA. Pr: 0.7671	46280	SP	34	ATA-FAP	0	0.80958985	0.359983669	Plastid, high confidence	46280	SP	34	ATA-FAP	0	0.80958985	Plastid, high confidence
51357	Trx-m	Pl	SP	Plastid	Plastid	chloroplast	Plastid	SP	Plastid	Plastid	chloroplast	Plastid	51357	chloroplast	0.6114	30	0.1754	0.735	-	-	51357	SP	0.246598	0.52923	0.224172	CS pos: 29-30. CSA-FC. Pr: 0.8319	51357	SP	30	CSA-FCS	0	0.671913869	0.355123871	Plastid, high confidence	51357	SP	30	CSA-FCS	0	0.671913869	Plastid, high confidence
33356	Trx-y	Pl	SP	Plastid	Plastid	chloroplast	Plastid	SP	Plastid	Plastid	secretory pathway	Plastid	33356	signal peptide	0.7938	18	0.053	0.2998	-	-	33356	SP	0.001789	0.997799	0.000412	CS pos: 17-18. AEA-FV. Pr: 0.9582	33356	SP	18	AEA-FVH	0	0.67992962	0.254126321	Plastid, high confidence	33356	SP	18	AEA-FVH	0	0.67992962	Plastid, high confidence
21505	MGD1	Pl (ies)	SP	Plastid	Plastid	chloroplast	Plastid	SP	Plastid	Plastid	chloroplast	Plastid	21505	chloroplast	0.7513	21	0.0555	0.5138	-	-	21505	SP	0.00396	0.99583	0.00021	CS pos: 20-21. SAA-FS. Pr: 0.8587	21505	SP	21	SAA-FSP	0	0.786011825	0.3832215	Plastid, high confidence	21505	SP	21	SAA-FSP	0	0.786011825	Plastid, high confidence
17972	PtSP1	Pl (ies)	SP	Plastid	Plastid	chloroplast	Plastid	SP	Plastid	Plastid	chloroplast	Plastid	17972	chloroplast	0.75	42	0.0553	0.9574	-	-	17972	SP	0.078089	0.910578	0.011332	CS pos: 41-42. VTA-FR. Pr: 0.7485	17972	SP	42	VTA-FRP	0	0.800500188	0.414358325	Plastid, high confidence	17972	SP	42	VTA-FRP	0	0.800500188	Plastid, high confidence
56741	ptOmp85	Pl (third outermost envelope membrane)	SP	Plastid	Plastid	chloroplast	Plastid	SP	Plastid	Plastid	chloroplast	Plastid	56741	chloroplast	0.8411	22	0.0511	0.8056	-	-	56741	SP	0.000586	0.999399	0.000015	CS pos: 21-22. CQA-FL. Pr: 0.9671	56741	SP	22	CQA-FLP	0	0.770996559	0.344682936	Plastid, high confidence	56741	SP	22	CQA-FLP	0	0.770996559	Plastid, high confidence
18049	Lhcf1-FcpA	Pl (thylakoid membrane, FCP trimer)	SP	Plastid	Plastid	chloroplast	Plastid	SP	Plastid	Plastid	chloroplast	Plastid	18049	chloroplast	0.7237	20	0.0595	0.8911	-	-	18049	SP	0.000879	0.993984	0.005137	CS pos: 15-16. AAA-FA. Pr: 0.3974	18049	SP	16	AAA-FAP	0	0.832191689	0.284232535	Plastid, high confidence	18049	SP	16	AAA-FAP	0	0.832191689	Plastid, high confidence
22006	Lhcf10	Pl (thylakoid membrane, FCP trimer)	SP	Plastid	Plastid	chloroplast	Plastid	SP	Plastid	Plastid	chloroplast	Plastid	22006	chloroplast	0.6711	20	0.0608	0.7164	-	-	22006	SP	0.003863	0.9557	0.040436	CS pos: 15-16. AAA-FA. Pr: 0.4832	22006	SP	16	AAA-FAP	0	0.821663049	0.416236248	Plastid, high confidence	22006	SP	16	AAA-FAP	0	0.821663049	Plastid, high confidence
49912	Lhcf12	Pl (thylakoid membrane, FCP trimer)	SP	Plastid	Plastid	chloroplast	Plastid	SP	Not plastid, signal peptide identified	Not plastid, not ppc, signal peptide identified	chloroplast	Not plastid	49912	chloroplast	0.7	21	0.0999	0.7615	-	-	49912	SP	0.003762	0.995749	0.000489	CS pos: 22-23. SDS-VA. Pr: 0.3272	49912	SP	25	SVA-AFA	2	0.15772704	0.400898793	Not plastid, not ppc, signal peptide identified	49912	SP	25	SVA-AFA	2	0.15772704	Not plastid, signal peptide identified
25172	Lhcf2	Pl (thylakoid membrane, FCP trimer)	SP	Plastid	Plastid	chloroplast	Plastid	SP	Plastid	Plastid	chloroplast	Plastid	25172	chloroplast	0.6516	22	0.0628	0.5106	-	-	25172	SP	0.004778	0.951697	0.043525	CS pos: 15-16. AAA-FA. Pr: 0.3638	25172	SP	16	AAA-FAP	0	0.825598591	0.29551055	Plastid, high confidence	25172	SP	16	AAA-FAP	0	0.825598591	Plastid, high confidence
50705	Lhcf3-FcpC	Pl (thylakoid membrane, FCP trimer)	SP	Plastid	Plastid	chloroplast	Plastid	SP	Plastid	Plastid	chloroplast	Plastid	50705	chloroplast	0.5739	20	0.0639	0.5358	-	-	50705	SP	0.010308	0.901761	0.087931	CS pos: 15-16. AAA-FA. Pr: 0.5067	50705	SP	16	AAA-FAP	0	0.813654901	0.283467005	Plastid, high confidence	50705	SP	16	AAA-FAP	0	0.813654901	Plastid, high confidence
30648	Lhcf5-FcpE	Pl (thylakoid membrane, FCP trimer)	SP	Plastid	Plastid	chloroplast	Plastid	SP	Plastid	Plastid	chloroplast	Plastid	30648	chloroplast	0.6539	20	0.0625	0.916	-	-	30648	SP	0.002056	0.977322	0.020622	CS pos: 15-16. AAA-FA. Pr: 0.4634	30648	SP	16	AAA-FAP	0	0.832191689	0.284232535	Plastid, high confidence	30648	SP	16	AAA-FAP	0	0.832191689	Plastid, high confidence
30031	Lhcf9	Pl (thylakoid membrane, FCP trimer)	SP	Plastid	Plastid	chloroplast	Plastid	SP	Plastid	Plastid	secretory pathway	Not plastid	30031	signal peptide	0.6571	18	0.0622	0.326	-	-	30031	SP	0.012635	0.966913	0.020453	CS pos: 17-18. AFA-AK. Pr: 0.3903	30031	SP	16	AAA-FAA	-2	0.642444858	0.3561872	Plastid, low confidence	30031	SP	16	AAA-FAA	-2	0.642444858	Plastid, low confidence
56689	Lhcx2	Pl (thylakoid membrane, free protein)	SP	Plastid	Plastid	chloroplast	Plastid	SP	Plastid	Plastid	chloroplast	Not plastid	56689	chloroplast	0.7576	17	0.0574	0.9458	-	-	56689	SP	0.000844	0.995123	0.004033	CS pos: 16-17. TNA-AF. Pr: 0.7721	56689	SP	18	NAA-FAP	1	0.822226236	0.46107207	Plastid, low confidence	56689	SP	18	NAA-FAP	1	0.822226236	Plastid, low confidence
42543	predicted, PGRL	Pl (thylakoid membrane, free protein)	SP	Plastid	Plastid	chloroplast	Plastid	SP	Plastid	Plastid	chloroplast	Plastid	42543	chloroplast	0.7892	20	0.0491	0.8201	-	-	42543	SP	0.00399	0.994523	0.001487	CS pos: 19-20. SDA-FT. Pr: 0.4221	42543	SP	20	SDA-FTG	0	0.691139183	0.330792854	Plastid, high confidence	42543	SP	20	SDA-FTG	0	0.691139183	Plastid, high confidence
22395	Lhcf8	Pl (thylakoid membrane, PS I + FCP trimer)	SP	Plastid	Plastid	chloroplast	Plastid	SP	Plastid	Plastid	chloroplast	Plastid	22395	chloroplast	0.6986	17	0.0603	0.9759	-	-	22395	SP	0.003	0.887249	0.10975	CS pos: 16-17. AAA-FA. Pr: 0.5847	22395	SP	17	AAA-FAP	0	0.837072814	0.293309568	Plastid, high confidence	22395	SP	17	AAA-FAP	0	0.837072814	Plastid, high confidence
27278	Lhcx1	Pl (thylakoid membrane, PS I + free protein)	SP	Plastid	Plastid	chloroplast	Plastid	SP	Plastid	Plastid	chloroplast	Plastid	27278	chloroplast	0.6742	17	0.0627	0.913	-	-	27278	SP	0.002889	0.930344	0.066768	CS pos: 16-17. AAA-FA. Pr: 0.5597	27278	SP	17	AAA-FAP	0	0.826278929	0.296238111	Plastid, high confidence	27278	SP	17	AAA-FAP	0	0.826278929	Plastid, high confidence
34536	Lhcf16	Pl (thylakoid membrane, PS I)	SP	Plastid	Plastid	chloroplast	Plastid	SP	Plastid	Plastid	chloroplast	Plastid	34536	chloroplast	0.6211	17	0.06	0.9184	-	-	34536	SP	0.010653	0.955471	0.033876	CS pos: 16-17. AAA-FA. Pr: 0.4675	34536	SP	17	AAA-FAP	0	0.850485049	0.389308937	Plastid, high confidence	34536	SP	17	AAA-FAP	0	0.850485049	Plastid, high confidence
56310	Lhcf17	Pl (thylakoid membrane, PS I)	SP	Plastid	Plastid	chloroplast	Plastid	SP	Plastid	Plastid	chloroplast	Plastid	56310	chloroplast	0.765	18	0.0562	0.9667	-	-	56310	SP	0.001609	0.932034	0.066356	CS pos: 17-18. VAA-FA. Pr: 0.7022	56310	SP	18	VAA-FAP	0	0.833415148	0.301228195	Plastid, high confidence	56310	SP	18	VAA-FAP	0	0.833415148	Plastid, high confidence
44601	Lhcr1	Pl (thylakoid membrane, PS I)	SP	Plastid	Plastid	chloroplast	Plastid	SP	Plastid	Plastid	chloroplast	Plastid	44601	chloroplast	0.6281	20	0.0624	0.6877	-	-	44601	SP	0.009251	0.961044	0.029705	CS pos: 15-16. AAA-FA. Pr: 0.3654	44601	SP	16	AAA-FAP	0	0.832268228	0.283429267	Plastid, high confidence	44601	SP	16	AAA-FAP	0	0.832268228	Plastid, high confidence
23257	Lhcr11	Pl (thylakoid membrane, PS I)	SP	Plastid	Plastid	chloroplast	Plastid	SP	Plastid	Plastid	chloroplast	Plastid	23257	chloroplast	0.6201	18	0.0643	0.9688	-	-	23257	SP	0.016103	0.980378	0.003519	CS pos: 17-18. TAA-FA. Pr: 0.4594	23257	SP	18	TAA-FAP	0	0.895876852	0.409494385	Plastid, high confidence	23257	SP	18	TAA-FAP	0	0.895876852	Plastid, high confidence
54027	Lhcr12	Pl (thylakoid membrane, PS I)	SP	Plastid	Plastid	chloroplast	Plastid	SP	Plastid	Plastid	chloroplast	Plastid	54027	chloroplast	0.6324	17	0.0627	0.6478	-	-	54027	SP	0.002437	0.972045	0.025518	CS pos: 15-16. AAA-FA. Pr: 0.3786	54027	SP	16	AAA-FAP	0	0.810773626	0.372334235	Plastid, high confidence	54027	SP	16	AAA-FAP	0	0.810773626	Plastid, high confidence
56334	Lhcr13	Pl (thylakoid membrane, PS I)	SP	Plastid	Plastid	chloroplast	Plastid	SP	Plastid	Plastid	secretory pathway	Plastid	56334	signal peptide	0.6901	22	0.0614	0.4981	-	-	56334	SP	0.003342	0.977699	0.018959	CS pos: 15-16. AAA-FA. Pr: 0.3716	56334	SP	16	AAA-FAP	0	0.849026958	0.41897792	Plastid, high confidence	56334	SP	16	AAA-FAP	0	0.849026958	Plastid, high confidence
47813	Lhcr14	Pl (thylakoid membrane, PS I)	SP	Plastid	Plastid	chloroplast	Plastid	SP	Plastid	Plastid	chloroplast	Plastid	47813	chloroplast	0.7736	17	0.0552	0.9079	-	-	47813	SP	0.001203	0.963803	0.034994	CS pos: 16-17. ALA-FT. Pr: 0.8887	47813	SP	17	ALA-FTP	0	0.837641959	0.251415595	Plastid, high confidence	47813	SP	17	ALA-FTP	0	0.837641959	Plastid, high confidence
22956	Lhcr2	Pl (thylakoid membrane, PS I)	SP	Plastid	Plastid	chloroplast	Plastid	SP	Plastid	Plastid	chloroplast	Plastid	22956	chloroplast	0.6737	18	0.0615	0.9776	-	-	22956	SP	0.007139	0.94401	0.048852	CS pos: 17-18. ASA-FA. Pr: 0.6931	22956	SP	18	ASA-FAP	0	0.841962518	0.336551633	Plastid, high confidence	22956	SP	18	ASA-FAP	0	0.841962518	Plastid, high confidence
50725	Lhcr3	Pl (thylakoid membrane, PS I)	SP	Plastid	Plastid	chloroplast	Plastid	SP	Plastid	Plastid	chloroplast	Plastid	50725	chloroplast	0.6724	17	0.062	0.9677	-	-	50725	SP	0.001658	0.922847	0.075495	CS pos: 16-17. AAA-FA. Pr: 0.3902	50725	SP	17	AAA-FAP	0	0.832191864	0.391439241	Plastid, high confidence	50725	SP	17	AAA-FAP	0	0.832191864	Plastid, high confidence
17766	Lhcr4	Pl (thylakoid membrane, PS I)	SP	Plastid	Plastid	chloroplast	Plastid	SP	Plastid	Plastid	chloroplast	Plastid	17766	chloroplast	0.6233	20	0.0642	0.7788	-	-	17766	SP	0.007622	0.983326	0.009052	CS pos: 15-16. AAA-FA. Pr: 0.5186	17766	SP	16	AAA-FAP	0	0.824121307	0.356721011	Plastid, high confidence	17766	SP	16	AAA-FAP	0	0.824121307	Plastid, high confidence
17326	Lhl1/RedCAP	Pl (thylakoid membrane, PS I)	SP	Plastid	Plastid	chloroplast	Plastid	SP	Plastid	Plastid	chloroplast	Plastid	17326	chloroplast	0.7626	20	0.0555	0.704	-	-	17326	SP	0.003409	0.98965	0.006941	CS pos: 19-20. ASA-FA. Pr: 0.6156	17326	SP	20	ASA-FAP	0	0.818487908	0.331109901	Plastid, high confidence	17326	SP	20	ASA-FAP	0	0.818487908	Plastid, high confidence
17531	unnamed	Pl (thylakoid membrane, PS I)	SP	Plastid	Plastid	chloroplast	Plastid	SP	Plastid	Plastid	chloroplast	Plastid	17531	chloroplast	0.57	16	0.0635	0.8286	-	-	17531	SP	0.015418	0.887844	0.096737	CS pos: 15-16. AAA-FA. Pr: 0.4377	17531	SP	16	AAA-FAP	0	0.850399177	0.305707641	Plastid, high confidence	17531	SP	16	AAA-FAP	0	0.850399177	Plastid, high confidence
48798	unnamed	Pl (thylakoid membrane, PS I)	SP	Plastid	Plastid	chloroplast	Plastid	SP	Plastid	Plastid	chloroplast	Plastid	48798	chloroplast	0.7407	18	0.0555	0.6057	-	-	48798	SP	0.002389	0.99612	0.00149	CS pos: 17-18. ASA-FT. Pr: 0.8992	48798	SP	18	ASA-FTP	0	0.774950755	0.387536324	Plastid, high confidence	48798	SP	18	ASA-FTP	0	0.774950755	Plastid, high confidence
56747	unnamed	Pl (thylakoid membrane, PS I)	SP	Plastid	Plastid	chloroplast	Plastid	SP	Plastid	Plastid	chloroplast	Plastid	56747	chloroplast	0.8221	19	0.0492	0.9359	-	-	56747	SP	0.000424	0.99847	0.001107	CS pos: 18-19. ASA-FV. Pr: 0.7229	56747	SP	19	ASA-FVA	0	0.744968654	0.47120163	Plastid, high confidence	56747	SP	19	ASA-FVA	0	0.744968654	Plastid, high confidence
46336	Predicted, low CO2-inducible	Pl (thylakoid membrane, PS II monomer)	SP	Plastid	Plastid	chloroplast	Plastid	SP	Plastid	Plastid	chloroplast	Plastid	46336	chloroplast	0.7423	19	0.0576	0.5798	-	-	46336	SP	0.019046	0.907535	0.073419	CS pos: 18-19. AAA-FA. Pr: 0.6673	46336	SP	19	AAA-FAP	0	0.798635633	0.314937339	Plastid, high confidence	46336	SP	19	AAA-FAP	0	0.798635633	Plastid, high confidence
Phatr2a_46657	PetC	Pl thylakoid membrane	SP	Plastid	Plastid	chloroplast	Plastid	SP	Plastid	Plastid	secretory pathway	Plastid	Phatr2a_46657	signal peptide	0.5751	20	0.1557	0.4657	-	-	Phatr2a_46657	SP	0.013512	0.824458	0.162031	CS pos: 19-20. IRA-FT. Pr: 0.8496	Phatr2a_46657	SP	20	ira-ftp	0	0.826865611	0.246153769	Plastid, high confidence	Phatr2a_46657	SP	20	ira-ftp	0	0.826865611	Plastid, high confidence
35370	CA-I/ alpha CA-1	BLS	SP	Not plastid, signal peptide identified	PPC	secretory pathway	Not plastid	SP	Not plastid, signal peptide identified	Not plastid, not ppc, signal peptide identified	secretory pathway	Not plastid	35370	signal peptide	0.7342	19	0.0566	0.0112	-	-	35370	SP	0.007112	0.990033	0.002855	CS pos: 18-19. VRC-RS. Pr: 0.9531	35370	SP	19	VRC-RSW	0	0.11189075	0.469786336	Not plastid, not ppc, signal peptide identified	35370	SP	19	VRC-RSW	0	0.11189075	Not plastid, signal peptide identified
44526	CA-II	BLS	SP	Not plastid, signal peptide identified	PPC	secretory pathway	Not plastid	SP	Not plastid, signal peptide identified	Not plastid, not ppc, signal peptide identified	secretory pathway	Not plastid	44526	signal peptide	0.7933	19	0.0534	0.2247	-	-	44526	SP	0.000465	0.999531	0.000004	CS pos: 18-19. TTA-QT. Pr: 0.6451	44526	SP	19	TTA-QTG	0	0.127956844	0.276380506	Not plastid, not ppc, signal peptide identified	44526	SP	19	TTA-QTG	0	0.127956844	Not plastid, signal peptide identified
31697	Der1-1	BLS	SP	Not plastid, signal peptide identified	PPC	secretory pathway	Not plastid	SP	Plastid	Plastid	secretory pathway	Not plastid	31697	signal peptide	0.8108	24	0.0492	0.0531	-	-	31697	SP	0.054453	0.936163	0.009384	CS pos: 23-24. VRS-DA. Pr: 0.6466	31697	SP	26	SDA-WRH	2	0.157102883	0.360406553	Plastid, low confidence	31697	SP	26	SDA-WRH	2	0.157102883	Plastid, low confidence
56497	GLRX2	BLS	SP	Not plastid, signal peptide identified	PPC	secretory pathway	Not plastid	SP	Not plastid, signal peptide identified	PPC	secretory pathway	Not plastid	56497	signal peptide	0.8116	20	0.0511	0.0313	-	-	56497	SP	0.000688	0.999308	0.000004	CS pos: 19-20. CSS-EN. Pr: 0.7399	56497	SP	20	CSS-ENL	0	0.138025636	0.495737496	PPC	56497	SP	20	CSS-ENL	0	0.138025636	Not plastid, signal peptide identified
55890	Hsp70_2	BLS	SP	Not plastid, signal peptide identified	PPC	secretory pathway	Not plastid	SP	Not plastid, signal peptide identified	Not plastid, not ppc, signal peptide identified	secretory pathway	Not plastid	55890	signal peptide	0.6674	24	0.0617	0.0184	-	-	55890	SP	0.031777	0.958974	0.009249	CS pos: 26-27. AKA-SW. Pr: 0.7615	55890	SP	27	AKA-SWL	0	0.133443491	0.421835617	Not plastid, not ppc, signal peptide identified	55890	SP	27	AKA-SWL	0	0.133443491	Not plastid, signal peptide identified
Phatr2a_19408	MIP2	BLS	SP	Not plastid, signal peptide identified	PPC	secretory pathway	Not plastid	SP	Not plastid, signal peptide identified	Not plastid, not ppc, signal peptide identified	secretory pathway	Not plastid	Phatr2a_19408	signal peptide	0.5225	18	0.0619	0.0292	-	-	Phatr2a_19408	SP	0.171678	0.824764	0.003558	CS pos: 24-25. ADG-LH. Pr: 0.7518	Phatr2a_19408	SP	23	yva-dgl	-2	0.155431699	0.232902889	Not plastid, not ppc, signal peptide identified	Phatr2a_19408	SP	23	yva-dgl	-2	0.155431699	Not plastid, signal peptide identified
56519	NTRC	BLS	SP	Not plastid, signal peptide identified	PPC	secretory pathway	Not plastid	SP	Not plastid, signal peptide identified	PPC	secretory pathway	Not plastid	56519	signal peptide	0.7736	25	0.0558	0.0242	-	-	56519	SP	0.016608	0.975901	0.007491	CS pos: 24-25. VHA-RP. Pr: 0.9549	56519	SP	25	VHA-RPV	0	0.126042512	0.494092185	PPC	56519	SP	25	VHA-RPV	0	0.126042512	Not plastid, signal peptide identified
45333	PGDH	BLS	SP	Not plastid, signal peptide identified	PPC	secretory pathway	Not plastid	SP	Not plastid, signal peptide identified	Not plastid, not ppc, signal peptide identified	secretory pathway	Not plastid	45333	signal peptide	0.7563	19	0.0541	0.2587	-	-	45333	SP	0.002871	0.997069	0.00006	CS pos: 18-19. LES-IQ. Pr: 0.6408	45333	SP	19	LES-IQT	0	0.158245049	0.239386507	Not plastid, not ppc, signal peptide identified	45333	SP	19	LES-IQT	0	0.158245049	Not plastid, signal peptide identified
56710	ptDUP	BLS	SP	Not plastid, signal peptide identified	PPC	secretory pathway	Not plastid	SP	Not plastid, signal peptide identified	PPC	secretory pathway	Not plastid	56710	signal peptide	0.6115	32	0.0626	0.0453	-	-	56710	SP	0.042217	0.955131	0.002652	CS pos: 28-29. VHS-SA. Pr: 0.3959	56710	SP	31	SSA-SSA	2	0.184635546	0.54616931	PPC	56710	SP	31	SSA-SSA	2	0.184635546	Not plastid, signal peptide identified
48034	ptE3P	BLS	SP	Not plastid, signal peptide identified	PPC	secretory pathway	Not plastid	SP	Not plastid, signal peptide identified	Not plastid, not ppc, signal peptide identified	secretory pathway	Not plastid	48034	signal peptide	0.7775	25	0.0904	0.2664	-	-	48034	SP	0.011824	0.986618	0.001559	CS pos: 24-25. ARA-TI. Pr: 0.9346	48034	SP	25	ARA-TIT	0	0.157301489	0.405329927	Not plastid, not ppc, signal peptide identified	48034	SP	25	ARA-TIT	0	0.157301489	Not plastid, signal peptide identified
Phatr2a_45475	Ptsalpha3-1	BLS	SP	Not plastid, signal peptide identified	PPC	secretory pathway	Not plastid	SP	Not plastid, signal peptide identified	Not plastid, not ppc, signal peptide identified	secretory pathway	Not plastid	Phatr2a_45475	signal peptide	0.7613	29	0.059	0.0405	-	-	Phatr2a_45475	SP	0.007838	0.991475	0.000687	CS pos: 28-29. GSS-AP. Pr: 0.4459	Phatr2a_45475	SP	30	ssa-pwq	1	0.135285111	0.250804091	Not plastid, not ppc, signal peptide identified	Phatr2a_45475	SP	30	ssa-pwq	1	0.135285111	Not plastid, signal peptide identified
Phatr2a_47897	Ptsbeta1	BLS	SP	Not plastid, signal peptide identified	PPC	secretory pathway	Not plastid	noTP	TargetP-2.0: noTP	TargetP-2.0: noTP	other localisation	Not plastid	Phatr2a_47897	other localisation	0.3802	-	0.1865	-	0.2665	0.7335	Phatr2a_47897	noTP	0.655367	0.340653	0.003979		Phatr2a_47897	noTP	NA	NA	NA	NA	NA	TargetP-2.0: noTP	Phatr2a_47897	noTP	NA	NA	NA	NA	TargetP-2.0: noTP
17388	salpha7-1	BLS	SP	Not plastid, signal peptide identified	PPC	secretory pathway	Not plastid	noTP	TargetP-2.0: noTP	TargetP-2.0: noTP	secretory pathway	Not plastid	17388	signal peptide	0.5233	47	0.066	0.0276	-	-	17388	noTP	0.797175	0.194116	0.008708		17388	noTP	NA	NA	NA	NA	NA	TargetP-2.0: noTP	17388	noTP	NA	NA	NA	NA	TargetP-2.0: noTP
56730	salpha7-2	BLS	SP	Not plastid, signal peptide identified	PPC	secretory pathway	Not plastid	noTP	TargetP-2.0: noTP	TargetP-2.0: noTP	secretory pathway	Not plastid	56730	signal anchor	0.1259	-	0.6139	-	-	-	56730	noTP	0.855089	0.138122	0.006789		56730	noTP	NA	NA	NA	NA	NA	TargetP-2.0: noTP	56730	noTP	NA	NA	NA	NA	TargetP-2.0: noTP
45347	sbeta2	BLS	SP	Not plastid, signal peptide identified	PPC	secretory pathway	Not plastid	SP	Plastid	Plastid	secretory pathway	Not plastid	45347	signal peptide	0.7253	24	0.0615	0.0574	-	-	45347	SP	0.013504	0.986439	0.000057	CS pos: 23-24. TFA-SS. Pr: 0.8397	45347	SP	22	EHT-FAS	-2	0.675143257	0.322325973	Plastid, low confidence	45347	SP	22	EHT-FAS	-2	0.675143257	Plastid, low confidence
49432	sbeta6	BLS	SP	Not plastid, signal peptide identified	PPC	secretory pathway	Not plastid	noTP	TargetP-2.0: noTP	TargetP-2.0: noTP	mitochondrion	Not plastid	49432	mitochondrion	0.317	-	0.1651	-	0.6009	0.3991	49432	noTP	0.767261	0.100826	0.131914		49432	noTP	NA	NA	NA	NA	NA	TargetP-2.0: noTP	49432	noTP	NA	NA	NA	NA	TargetP-2.0: noTP
22110	sbeta7	BLS	SP	Not plastid, signal peptide identified	PPC	secretory pathway	Not plastid	SP	Not plastid, signal peptide identified	Not plastid, not ppc, signal peptide identified	secretory pathway	Not plastid	22110	signal peptide	0.6393	28	0.164	0.1916	-	-	22110	SP	0.076874	0.921306	0.00182	CS pos: 27-28. TVA-EI. Pr: 0.5658	22110	SP	28	TVA-EIH	0	0.166628679	0.47442037	Not plastid, not ppc, signal peptide identified	22110	SP	28	TVA-EIH	0	0.166628679	Not plastid, signal peptide identified
50978	sCdc48	BLS	SP	Not plastid, signal peptide identified	PPC	secretory pathway	Not plastid	SP	Not plastid, signal peptide identified	Not plastid, not ppc, signal peptide identified	secretory pathway	Not plastid	50978	signal peptide	0.8322	23	0.0475	0.0273	-	-	50978	SP	0.019216	0.702155	0.278629	CS pos: 22-23. AGA-VW. Pr: 0.5699	50978	SP	23	AGA-VWA	0	0.177629519	0.32958809	Not plastid, not ppc, signal peptide identified	50978	SP	23	AGA-VWA	0	0.177629519	Not plastid, signal peptide identified
19162	sCdc48-2	BLS	SP	Not plastid, signal peptide identified	PPC	secretory pathway	Not plastid	SP	Not plastid, signal peptide identified	PPC	secretory pathway	Not plastid	19162	signal peptide	0.4907	26	0.0705	0.0573	-	-	19162	SP	0.192618	0.787042	0.020339	CS pos: 25-26. NHG-SV. Pr: 0.5507	19162	SP	26	NHG-SVG	0	0.222470702	0.515660891	PPC	19162	SP	26	NHG-SVG	0	0.222470702	Not plastid, signal peptide identified
35965	sDer1-2	BLS	SP	Not plastid, signal peptide identified	PPC	secretory pathway	Not plastid	SP	Plastid	Plastid	secretory pathway	Not plastid	35965	signal peptide	0.8049	24	0.0865	0.3954	-	-	35965	SP	0.164044	0.829765	0.006191	CS pos: 24-25. CAA-TF. Pr: 0.3638	35965	SP	26	AAT-FPG	1	0.623183874	0.321525945	Plastid, low confidence	35965	SP	26	AAT-FPG	1	0.623183874	Plastid, low confidence
48633	sDPC	BLS	SP	Not plastid, signal peptide identified	PPC	secretory pathway	Not plastid	mTP	TargetP-2.0: mTP	TargetP-2.0: mTP	secretory pathway	Not plastid	48633	signal peptide	0.603	52	0.0818	0.022	-	-	48633	mTP	0.27604	0.34489	0.37907	CS pos: 28-29. RRY-ST. Pr: 0.1359	48633	mTP	NA	NA	NA	NA	NA	TargetP-2.0: mTP	48633	mTP	NA	NA	NA	NA	TargetP-2.0: mTP
56658	sDrp (Drp5b)	BLS	SP	Not plastid, signal peptide identified	PPC	secretory pathway	Not plastid	noTP	TargetP-2.0: noTP	TargetP-2.0: noTP	secretory pathway	Not plastid	56658	signal peptide	0.6546	30	0.1318	0.1829	-	-	56658	noTP	0.735435	0.240051	0.024514		56658	noTP	NA	NA	NA	NA	NA	TargetP-2.0: noTP	56658	noTP	NA	NA	NA	NA	TargetP-2.0: noTP
44959	sDTC	BLS	SP	Not plastid, signal peptide identified	PPC	secretory pathway	Not plastid	SP	Plastid	Plastid	secretory pathway	Not plastid	44959	signal peptide	0.6546	27	0.0592	0.0288	-	-	44959	SP	0.092887	0.76337	0.143742	CS pos: 26-27. VSS-LV. Pr: 0.5038	44959	SP	27	VSS-LVH	0	0.171165556	0.23224513	Plastid, low confidence	44959	SP	27	VSS-LVH	0	0.171165556	Plastid, low confidence
Phatr2a_49576	sGt8	BLS	SP	Not plastid, signal peptide identified	PPC	secretory pathway	Not plastid	noTP	TargetP-2.0: noTP	TargetP-2.0: noTP	secretory pathway	Not plastid	Phatr2a_49576	signal peptide	0.6897	21	0.1307	0.0808	-	-	Phatr2a_49576	noTP	0.636306	0.359065	0.004629		Phatr2a_49576	noTP	NA	NA	NA	NA	NA	TargetP-2.0: noTP	Phatr2a_49576	noTP	NA	NA	NA	NA	TargetP-2.0: noTP
Phatr2a_45135	sNpl4	BLS	SP	Not plastid, signal peptide identified	PPC	secretory pathway	Not plastid	SP	Not plastid, signal peptide identified	PPC	secretory pathway	Not plastid	Phatr2a_45135	signal peptide	0.6991	21	0.0594	0.071	-	-	Phatr2a_45135	SP	0.156986	0.662614	0.1804	CS pos: 20-21. VTA-TS. Pr: 0.3146	Phatr2a_45135	SP	21	vta-tss	0	0.228504368	0.651537013	PPC	Phatr2a_45135	SP	21	vta-tss	0	0.228504368	Not plastid, signal peptide identified
31704	sORF139	BLS	SP	Not plastid, signal peptide identified	PPC	secretory pathway	Not plastid	SP	Not plastid, signal peptide identified	PPC	secretory pathway	Not plastid	31704	signal peptide	0.8188	20	0.0469	0.0359	-	-	31704	SP	0.224564	0.740944	0.034492	CS pos: 19-20. AEA-VR. Pr: 0.8769	31704	SP	18	ALA-EAV	-2	0.171428347	0.490144767	PPC	31704	SP	18	ALA-EAV	-2	0.171428347	Not plastid, signal peptide identified
56731	sORF261	BLS	SP	Not plastid, signal peptide identified	PPC	secretory pathway	Not plastid	SP	Not plastid, signal peptide identified	PPC	secretory pathway	Not plastid	56731	signal peptide	0.7499	21	0.0571	0.0362	-	-	56731	SP	0.003135	0.996342	0.000523	CS pos: 20-21. AAA-SI. Pr: 0.8075	56731	SP	21	AAA-SII	0	0.212458786	0.591895997	PPC	56731	SP	21	AAA-SII	0	0.212458786	Not plastid, signal peptide identified
45935	sORF532a	BLS	SP	Not plastid, signal peptide identified	PPC	secretory pathway	Not plastid	SP	Not plastid, signal peptide identified	PPC	secretory pathway	Not plastid	45935	signal peptide	0.786	22	0.0561	0.1354	-	-	45935	SP	0.011986	0.987777	0.000237	CS pos: 21-22. TKA-SS. Pr: 0.6701	45935	SP	22	TKA-SST	0	0.187557038	0.589453677	PPC	45935	SP	22	TKA-SST	0	0.187557038	Not plastid, signal peptide identified
48879	sORF534	BLS	SP	Not plastid, signal peptide identified	PPC	secretory pathway	Not plastid	SP	Not plastid, signal peptide identified	PPC	secretory pathway	Not plastid	48879	signal peptide	0.7572	19	0.0556	0.0439	-	-	48879	SP	0.00594	0.989348	0.004712	CS pos: 18-19. VSA-GS. Pr: 0.8302	48879	SP	19	VSA-GST	0	0.155747566	0.499934322	PPC	48879	SP	19	VSA-GST	0	0.155747566	Not plastid, signal peptide identified
47766	sP4H	BLS	SP	Not plastid, signal peptide identified	PPC	secretory pathway	Not plastid	noTP	TargetP-2.0: noTP	TargetP-2.0: noTP	other localisation	Not plastid	47766	other localisation	0.2318	-	0.0629	-	0.2893	0.7107	47766	noTP	0.900849	0.024064	0.075087		47766	noTP	NA	NA	NA	NA	NA	TargetP-2.0: noTP	47766	noTP	NA	NA	NA	NA	TargetP-2.0: noTP
56757	sPEL	BLS	SP	Not plastid, signal peptide identified	PPC	secretory pathway	Not plastid	SP	Not plastid, signal peptide identified	PPC	secretory pathway	Not plastid	56757	signal peptide	0.7715	26	0.0985	0.4679	-	-	56757	SP	0.000039	0.999961	0	CS pos: 25-26. VQA-AS. Pr: 0.5066	56757	SP	26	VQA-ASA	0	0.138981657	0.598756154	PPC	56757	SP	26	VQA-ASA	0	0.138981657	Not plastid, signal peptide identified
Phatr2a_50113	sPng1	BLS	SP	Not plastid, signal peptide identified	PPC	secretory pathway	Not plastid	noTP	TargetP-2.0: noTP	TargetP-2.0: noTP	secretory pathway	Not plastid	Phatr2a_50113	signal peptide	0.4695	28	0.1541	0.3371	-	-	Phatr2a_50113	noTP	0.521679	0.45684	0.021481		Phatr2a_50113	noTP	NA	NA	NA	NA	NA	TargetP-2.0: noTP	Phatr2a_50113	noTP	NA	NA	NA	NA	TargetP-2.0: noTP
56754	sPRP	BLS	SP	Not plastid, signal peptide identified	PPC	secretory pathway	Not plastid	SP	Plastid	Plastid	secretory pathway	Not plastid	56754	signal peptide	0.7611	17	0.0562	0.2856	-	-	56754	SP	0.005902	0.994098	0	CS pos: 16-17. AFA-TE. Pr: 0.8765	56754	SP	15	PLA-FAT	-2	0.663806064	0.306040175	Plastid, low confidence	56754	SP	15	PLA-FAT	-2	0.663806064	Plastid, low confidence
47444	sPUB	BLS	SP	Not plastid, signal peptide identified	PPC	secretory pathway	Not plastid	SP	Not plastid, signal peptide identified	Not plastid, not ppc, signal peptide identified	secretory pathway	Not plastid	47444	signal peptide	0.7119	19	0.0598	0.0842	-	-	47444	SP	0.022401	0.9731	0.004499	CS pos: 18-19. VDA-GL. Pr: 0.8897	47444	SP	19	VDA-GLH	0	0.128994973	0.312489482	Not plastid, not ppc, signal peptide identified	47444	SP	19	VDA-GLH	0	0.128994973	Not plastid, signal peptide identified
44766	sSec14	BLS	SP	Not plastid, signal peptide identified	PPC	secretory pathway	Not plastid	SP	Not plastid, signal peptide identified	Not plastid, not ppc, signal peptide identified	secretory pathway	Not plastid	44766	signal peptide	0.579	33	0.0649	0.0305	-	-	44766	SP	0.124114	0.870109	0.005777	CS pos: 38-39. TNA-SV. Pr: 0.4853	44766	SP	39	TNA-SVQ	0	0.15024315	0.349480523	Not plastid, not ppc, signal peptide identified	44766	SP	39	TNA-SVQ	0	0.15024315	Not plastid, signal peptide identified
42675	sSMC	BLS	SP	Not plastid, signal peptide identified	PPC	secretory pathway	Not plastid	SP	Not plastid, signal peptide identified	Not plastid, not ppc, signal peptide identified	secretory pathway	Not plastid	42675	signal peptide	0.8117	19	0.0488	0.0385	-	-	42675	SP	0.016628	0.983132	0.000241	CS pos: 21-22. VEG-QN. Pr: 0.7048	42675	SP	22	VEG-QNR	0	0.07111736	0.154969894	Not plastid, not ppc, signal peptide identified	42675	SP	22	VEG-QNR	0	0.07111736	Not plastid, signal peptide identified
Phatr2a_47962	sUbq	BLS	SP	Not plastid, signal peptide identified	PPC	secretory pathway	Not plastid	SP	Not plastid, signal peptide identified	Not plastid, not ppc, signal peptide identified	secretory pathway	Not plastid	Phatr2a_47962	signal peptide	0.7615	23	0.0541	0.0931	-	-	Phatr2a_47962	SP	0.004355	0.972621	0.023024	CS pos: 22-23. AAS-AP. Pr: 0.3474	Phatr2a_47962	SP	22	aaa-sap	-1	0.276958249	0.400101628	Not plastid, not ppc, signal peptide identified	Phatr2a_47962	SP	22	aaa-sap	-1	0.276958249	Not plastid, signal peptide identified
Phatr2a_44122	sUBX	BLS	SP	Not plastid, signal peptide identified	PPC	secretory pathway	Not plastid	SP	Not plastid, signal peptide identified	Not plastid, not ppc, signal peptide identified	secretory pathway	Not plastid	Phatr2a_44122	signal peptide	0.7527	25	0.1053	0.2804	-	-	Phatr2a_44122	SP	0.099973	0.899719	0.000308	CS pos: 31-32. VDG-VI. Pr: 0.5214	Phatr2a_44122	SP	32	vdg-vir	0	0.13620518	0.36428738	Not plastid, not ppc, signal peptide identified	Phatr2a_44122	SP	32	vdg-vir	0	0.13620518	Not plastid, signal peptide identified
Phatr2a_23111	sUfd1	BLS	SP	Not plastid, signal peptide identified	PPC	secretory pathway	Not plastid	SP	Not plastid, signal peptide identified	PPC	secretory pathway	Not plastid	Phatr2a_23111	signal peptide	0.6589	34	0.0629	0.1283	-	-	Phatr2a_23111	SP	0.08424	0.839406	0.076354	CS pos: 33-34. TRA-ST. Pr: 0.4735	Phatr2a_23111	SP	34	tra-stt	0	0.214429686	0.59521743	PPC	Phatr2a_23111	SP	34	tra-stt	0	0.214429686	Not plastid, signal peptide identified
22529	TrxH	BLS	SP	Not plastid, signal peptide identified	PPC	secretory pathway	Not plastid	SP	Not plastid, signal peptide identified	Not plastid, not ppc, signal peptide identified	secretory pathway	Not plastid	22529	signal peptide	0.6412	22	0.0611	0.0218	-	-	22529	SP	0.001127	0.998838	0.000035	CS pos: 21-22. GDA-VQ. Pr: 0.5647	22529	SP	22	GDA-VQG	0	0.18137341	0.303671008	Not plastid, not ppc, signal peptide identified	22529	SP	22	GDA-VQG	0	0.18137341	Not plastid, signal peptide identified
54323	Ubi	BLS	SP	Not plastid, signal peptide identified	PPC	secretory pathway	Not plastid	SP	Not plastid, signal peptide identified	Not plastid, not ppc, signal peptide identified	secretory pathway	Not plastid	54323	signal peptide	0.76	19	0.058	0.0512	-	-	54323	SP	0.006581	0.993163	0.000256	CS pos: 18-19. SDA-AI. Pr: 0.7913	54323	SP	20	DAA-ISP	1	0.266745014	0.457837015	Not plastid, not ppc, signal peptide identified	54323	SP	20	DAA-ISP	1	0.266745014	Not plastid, signal peptide identified
56648	unknown protein	BLS	SP	Not plastid, signal peptide identified	PPC	secretory pathway	Not plastid	noTP	TargetP-2.0: noTP	TargetP-2.0: noTP	secretory pathway	Not plastid	56648	signal peptide	0.5545	43	0.1849	0.0408	-	-	56648	noTP	0.578888	0.399825	0.021287		56648	noTP	NA	NA	NA	NA	NA	TargetP-2.0: noTP	56648	noTP	NA	NA	NA	NA	TargetP-2.0: noTP
56855	ptsRhom3	BLS (integral membrane protein)	SP	Not plastid, signal peptide identified	PPC	secretory pathway	Not plastid	SP	Not plastid, signal peptide identified	Not plastid, not ppc, signal peptide identified	secretory pathway	Not plastid	56855	signal peptide	0.7253	37	0.0599	0.0321	-	-	56855	SP	0.0106	0.988596	0.000804	CS pos: 36-37. CDA-QD. Pr: 0.9363	56855	SP	37	CDA-QDP	0	0.254681742	0.275308739	Not plastid, not ppc, signal peptide identified	56855	SP	37	CDA-QDP	0	0.254681742	Not plastid, signal peptide identified
Phatr2a_53360	triose phosphate translocator 2	BLS (integral membrane protein)	SP	Not plastid, signal peptide identified	PPC	secretory pathway	Not plastid	SP	Not plastid, signal peptide identified	Not plastid, not ppc, signal peptide identified	secretory pathway	Not plastid	Phatr2a_53360	signal peptide	0.7545	18	0.0568	0.1785	-	-	Phatr2a_53360	SP	0.017077	0.98198	0.000943	CS pos: 17-18. VEA-DR. Pr: 0.9524	Phatr2a_53360	SP	18	vea-drv	0	0.142233181	0.406010497	Not plastid, not ppc, signal peptide identified	Phatr2a_53360	SP	18	vea-drv	0	0.142233181	Not plastid, signal peptide identified
Phatr2a_47657	PDZ1	Cytoplasmic membrane, accumulation	SP	Not plastid, signal peptide identified	Not plastid, not ppc, signal peptide identified	secretory pathway	Not plastid	SP	Not plastid, signal peptide identified	Not plastid, not ppc, signal peptide identified	secretory pathway	Not plastid	Phatr2a_47657	signal peptide	0.802	24	0.0496	0.3667	-	-	Phatr2a_47657	SP	0.000482	0.999494	0.000024	CS pos: 23-24. THA-QM. Pr: 0.8700	Phatr2a_47657	SP	24	tha-qmg	0	0.169036976	0.276628021	Not plastid, not ppc, signal peptide identified	Phatr2a_47657	SP	24	tha-qmg	0	0.169036976	Not plastid, signal peptide identified
Phatr2a_42538	PIP1	Cytoplasmic membrane, endocytic vesicles	SP	Not plastid, signal peptide identified	Not plastid, not ppc, signal peptide identified	secretory pathway	Not plastid	noTP	TargetP-2.0: noTP	TargetP-2.0: noTP	other localisation	Not plastid	Phatr2a_42538	other localisation	0.1744	-	0.1911	-	0.197	0.803	Phatr2a_42538	noTP	0.999907	0.000009	0.000084		Phatr2a_42538	noTP	NA	NA	NA	NA	NA	TargetP-2.0: noTP	Phatr2a_42538	noTP	NA	NA	NA	NA	TargetP-2.0: noTP
Phatr2a_47562	PDZ2	Cytoplasmic membrane, uniform distribution	SP	Not plastid, signal peptide identified	Not plastid, not ppc, signal peptide identified	secretory pathway	Not plastid	SP	Not plastid, signal peptide identified	Not plastid, not ppc, signal peptide identified	secretory pathway	Not plastid	Phatr2a_47562	signal peptide	0.8124	35	0.049	0.0592	-	-	Phatr2a_47562	SP	0.085324	0.914646	0.000031	CS pos: 34-35. VLA-ED. Pr: 0.6754	Phatr2a_47562	SP	35	vla-edg	0	0.186795275	0.426467278	Not plastid, not ppc, signal peptide identified	Phatr2a_47562	SP	35	vla-edg	0	0.186795275	Not plastid, signal peptide identified
29014	FBA3	Cytosol	noTP	TargetP-2.0: noTP	TargetP-2.0: noTP	other localisation	Not plastid	noTP	TargetP-2.0: noTP	TargetP-2.0: noTP	other localisation	Not plastid	29014	other localisation	0.0992	-	0.0299	-	0.1135	0.8865	29014	noTP	0.999675	0.000186	0.00014		29014	noTP	NA	NA	NA	NA	NA	TargetP-2.0: noTP	29014	noTP	NA	NA	NA	NA	TargetP-2.0: noTP
42447	FBA4	Cytosol	noTP	TargetP-2.0: noTP	TargetP-2.0: noTP	other localisation	Not plastid	noTP	TargetP-2.0: noTP	TargetP-2.0: noTP	other localisation	Not plastid	42447	other localisation	0.0835	-	0.0279	-	0.1056	0.8944	42447	noTP	0.994987	0.000622	0.004391		42447	noTP	NA	NA	NA	NA	NA	TargetP-2.0: noTP	42447	noTP	NA	NA	NA	NA	TargetP-2.0: noTP
23247	FBP	Cytosol	noTP	TargetP-2.0: noTP	TargetP-2.0: noTP	other localisation	Not plastid	noTP	TargetP-2.0: noTP	TargetP-2.0: noTP	other localisation	Not plastid	23247	other localisation	0.1042	-	0.031	-	0.1152	0.8848	23247	noTP	0.999381	0.000567	0.000052		23247	noTP	NA	NA	NA	NA	NA	TargetP-2.0: noTP	23247	noTP	NA	NA	NA	NA	TargetP-2.0: noTP
Phatr2a_23598	Gapdh3	Cytosol	noTP	TargetP-2.0: noTP	TargetP-2.0: noTP	other localisation	Not plastid	noTP	TargetP-2.0: noTP	TargetP-2.0: noTP	other localisation	Not plastid	Phatr2a_23598	other localisation	0.1221	-	0.0337	-	0.1488	0.8512	Phatr2a_23598	noTP	0.994021	0.00345	0.002529		Phatr2a_23598	noTP	NA	NA	NA	NA	NA	TargetP-2.0: noTP	Phatr2a_23598	noTP	NA	NA	NA	NA	TargetP-2.0: noTP
51055	NTR	Cytosol	noTP	TargetP-2.0: noTP	TargetP-2.0: noTP	other localisation	Not plastid	noTP	TargetP-2.0: noTP	TargetP-2.0: noTP	other localisation	Not plastid	51055	other localisation	0.1738	-	0.0414	-	0.2583	0.7417	51055	noTP	0.869068	0.023652	0.10728		51055	noTP	NA	NA	NA	NA	NA	TargetP-2.0: noTP	51055	noTP	NA	NA	NA	NA	TargetP-2.0: noTP
Phatr2a_56383	PGK	Cytosol	noTP	TargetP-2.0: noTP	TargetP-2.0: noTP	other localisation	Not plastid	noTP	TargetP-2.0: noTP	TargetP-2.0: noTP	other localisation	Not plastid	Phatr2a_56383	other localisation	0.0611	-	0.0234	-	0.1388	0.8612	Phatr2a_56383	noTP	0.999977	0.000011	0.000012		Phatr2a_56383	noTP	NA	NA	NA	NA	NA	TargetP-2.0: noTP	Phatr2a_56383	noTP	NA	NA	NA	NA	TargetP-2.0: noTP
56801	PGM	Cytosol	noTP	TargetP-2.0: noTP	TargetP-2.0: noTP	other localisation	Not plastid	noTP	TargetP-2.0: noTP	TargetP-2.0: noTP	other localisation	Not plastid	56801	other localisation	0.3035	-	0.1037	-	0.133	0.867	56801	noTP	0.999809	0.000083	0.000108		56801	noTP	NA	NA	NA	NA	NA	TargetP-2.0: noTP	56801	noTP	NA	NA	NA	NA	TargetP-2.0: noTP
Phatr2a_45997	PK	Cytosol	noTP	TargetP-2.0: noTP	TargetP-2.0: noTP	other localisation	Not plastid	noTP	TargetP-2.0: noTP	TargetP-2.0: noTP	other localisation	Not plastid	Phatr2a_45997	other localisation	0.0881	-	0.0284	-	0.1194	0.8806	Phatr2a_45997	noTP	0.999492	0.000116	0.000392		Phatr2a_45997	noTP	NA	NA	NA	NA	NA	TargetP-2.0: noTP	Phatr2a_45997	noTP	NA	NA	NA	NA	TargetP-2.0: noTP
Phatr2a_49098	PK	Cytosol	noTP	TargetP-2.0: noTP	TargetP-2.0: noTP	other localisation	Not plastid	noTP	TargetP-2.0: noTP	TargetP-2.0: noTP	other localisation	Not plastid	Phatr2a_49098	other localisation	0.0704	-	0.0249	-	0.1067	0.8933	Phatr2a_49098	noTP	0.999911	0.00005	0.000039		Phatr2a_49098	noTP	NA	NA	NA	NA	NA	TargetP-2.0: noTP	Phatr2a_49098	noTP	NA	NA	NA	NA	TargetP-2.0: noTP
Phatr2a_56445	PK	Cytosol	noTP	TargetP-2.0: noTP	TargetP-2.0: noTP	other localisation	Not plastid	noTP	TargetP-2.0: noTP	TargetP-2.0: noTP	other localisation	Not plastid	Phatr2a_56445	other localisation	0.0735	-	0.026	-	0.1154	0.8846	Phatr2a_56445	noTP	0.99846	0.001043	0.000497		Phatr2a_56445	noTP	NA	NA	NA	NA	NA	TargetP-2.0: noTP	Phatr2a_56445	noTP	NA	NA	NA	NA	TargetP-2.0: noTP
Phatr2a_21988	PPDK (pyruvate phosphate dikinase)	Cytosol	noTP	TargetP-2.0: noTP	TargetP-2.0: noTP	other localisation	Not plastid	SP	Plastid	Plastid	chloroplast	Plastid	Phatr2a_21988	chloroplast	0.5627	25	0.0631	0.5982	-	-	Phatr2a_21988	SP	0.176104	0.78198	0.041916	CS pos: 24-25. IFS-FV. Pr: 0.7466	Phatr2a_21988	SP	25	ifs-fvt	0	0.7186489	0.354450197	Plastid, high confidence	Phatr2a_21988	SP	25	ifs-fvt	0	0.7186489	Plastid, high confidence
Phatr2a_35532	Pthbeta7	Cytosol	noTP	TargetP-2.0: noTP	TargetP-2.0: noTP	other localisation	Not plastid	noTP	TargetP-2.0: noTP	TargetP-2.0: noTP	other localisation	Not plastid	Phatr2a_35532	other localisation	0.0604	-	0.0254	-	0.1321	0.8679	Phatr2a_35532	noTP	0.99997	0.000026	0.000004		Phatr2a_35532	noTP	NA	NA	NA	NA	NA	TargetP-2.0: noTP	Phatr2a_35532	noTP	NA	NA	NA	NA	TargetP-2.0: noTP
Phatr2a_54173	PthRpn10	Cytosol	noTP	TargetP-2.0: noTP	TargetP-2.0: noTP	other localisation	Not plastid	noTP	TargetP-2.0: noTP	TargetP-2.0: noTP	other localisation	Not plastid	Phatr2a_54173	other localisation	0.0791	-	0.0265	-	0.1133	0.8867	Phatr2a_54173	noTP	0.999854	0.000145	0.000001		Phatr2a_54173	noTP	NA	NA	NA	NA	NA	TargetP-2.0: noTP	Phatr2a_54173	noTP	NA	NA	NA	NA	TargetP-2.0: noTP
56467	SBPase	Cytosol	noTP	TargetP-2.0: noTP	TargetP-2.0: noTP	other localisation	Not plastid	noTP	TargetP-2.0: noTP	TargetP-2.0: noTP	other localisation	Not plastid	56467	other localisation	0.0569	-	0.0223	-	0.106	0.894	56467	noTP	0.999975	0.000012	0.000013		56467	noTP	NA	NA	NA	NA	NA	TargetP-2.0: noTP	56467	noTP	NA	NA	NA	NA	TargetP-2.0: noTP
48220	Sec24-like	Cytosol	noTP	TargetP-2.0: noTP	TargetP-2.0: noTP	other localisation	Not plastid	noTP	TargetP-2.0: noTP	TargetP-2.0: noTP	other localisation	Not plastid	48220	other localisation	0.0721	-	0.0262	-	0.1219	0.8781	48220	noTP	0.999956	0.000044	0		48220	noTP	NA	NA	NA	NA	NA	TargetP-2.0: noTP	48220	noTP	NA	NA	NA	NA	TargetP-2.0: noTP
Phatr2a_54738	TPI	Cytosol	noTP	TargetP-2.0: noTP	TargetP-2.0: noTP	other localisation	Not plastid	noTP	TargetP-2.0: noTP	TargetP-2.0: noTP	other localisation	Not plastid	Phatr2a_54738	other localisation	0.0655	-	0.0242	-	0.1138	0.8862	Phatr2a_54738	noTP	0.999835	0.00016	0.000005		Phatr2a_54738	noTP	NA	NA	NA	NA	NA	TargetP-2.0: noTP	Phatr2a_54738	noTP	NA	NA	NA	NA	TargetP-2.0: noTP
56471	TrxH	Cytosol	noTP	TargetP-2.0: noTP	TargetP-2.0: noTP	other localisation	Not plastid	noTP	TargetP-2.0: noTP	TargetP-2.0: noTP	other localisation	Not plastid	56471	other localisation	0.0718	-	0.0252	-	0.0922	0.9078	56471	noTP	0.99787	0.00187	0.00026		56471	noTP	NA	NA	NA	NA	NA	TargetP-2.0: noTP	56471	noTP	NA	NA	NA	NA	TargetP-2.0: noTP
Phatr2a_33266	PtNapi1	Endomembrane system (not BLS or plastid)	SP	Not plastid, signal peptide identified	Not plastid, not ppc, signal peptide identified	secretory pathway	Not plastid	noTP	TargetP-2.0: noTP	TargetP-2.0: noTP	other localisation	Not plastid	Phatr2a_33266	other localisation	0.1216	-	0.3158	-	0.2296	0.7704	Phatr2a_33266	noTP	0.999999	0.000001	0		Phatr2a_33266	noTP	NA	NA	NA	NA	NA	TargetP-2.0: noTP	Phatr2a_33266	noTP	NA	NA	NA	NA	TargetP-2.0: noTP
Phatr2a_23832	PtPho4	Endomembrane system (not BLS or plastid)	SP	Not plastid, signal peptide identified	Not plastid, not ppc, signal peptide identified	secretory pathway	Not plastid	noTP	TargetP-2.0: noTP	TargetP-2.0: noTP	chloroplast	Not plastid	Phatr2a_23832	chloroplast	0.5834	24	0.2222	0.6474	-	-	Phatr2a_23832	noTP	0.888749	0.110798	0.000453		Phatr2a_23832	noTP	NA	NA	NA	NA	NA	TargetP-2.0: noTP	Phatr2a_23832	noTP	NA	NA	NA	NA	TargetP-2.0: noTP
Phatr2a_48970	PtPhos5	Endomembrane system (not BLS or plastid)	SP	Not plastid, signal peptide identified	Not plastid, not ppc, signal peptide identified	secretory pathway	Not plastid	SP	Plastid	Plastid	secretory pathway	Not plastid	Phatr2a_48970	signal peptide	0.7915	35	0.0519	0.2089	-	-	Phatr2a_48970	SP	0.037687	0.962178	0.000135	CS pos: 34-35. TLA-AD. Pr: 0.9339	Phatr2a_48970	SP	37	aad-fdf	2	0.636753806	0.267887538	Plastid, low confidence	Phatr2a_48970	SP	37	aad-fdf	2	0.636753806	Plastid, low confidence
Phatr2a_45757	PtPhos6	Endomembrane system (not BLS or plastid)	SP	Not plastid, signal peptide identified	Not plastid, not ppc, signal peptide identified	secretory pathway	Not plastid	noTP	TargetP-2.0: noTP	TargetP-2.0: noTP	other localisation	Not plastid	Phatr2a_45757	other localisation	0.06	-	0.0229	-	0.1025	0.8975	Phatr2a_45757	noTP	0.999531	0.000124	0.000345		Phatr2a_45757	noTP	NA	NA	NA	NA	NA	TargetP-2.0: noTP	Phatr2a_45757	noTP	NA	NA	NA	NA	TargetP-2.0: noTP
Phatr2a_45174	PtPhos7	Endomembrane system (not BLS or plastid)	SP	Not plastid, signal peptide identified	Not plastid, not ppc, signal peptide identified	secretory pathway	Not plastid	noTP	TargetP-2.0: noTP	TargetP-2.0: noTP	mitochondrion	Not plastid	Phatr2a_45174	mitochondrion	0.1465	-	0.0358	-	0.6507	0.3493	Phatr2a_45174	noTP	0.870238	0.001499	0.128263		Phatr2a_45174	noTP	NA	NA	NA	NA	NA	TargetP-2.0: noTP	Phatr2a_45174	noTP	NA	NA	NA	NA	TargetP-2.0: noTP
Phatr2a_48811	PtVtc1	Endomembrane system (not BLS or plastid)	SP	Not plastid, signal peptide identified	Not plastid, not ppc, signal peptide identified	secretory pathway	Not plastid	noTP	TargetP-2.0: noTP	TargetP-2.0: noTP	other localisation	Not plastid	Phatr2a_48811	other localisation	0.0598	-	0.0232	-	0.1573	0.8427	Phatr2a_48811	noTP	0.999997	0.000002	0.000001		Phatr2a_48811	noTP	NA	NA	NA	NA	NA	TargetP-2.0: noTP	Phatr2a_48811	noTP	NA	NA	NA	NA	TargetP-2.0: noTP
Phatr2a_50019	PtVtc4	Endomembrane system (not BLS or plastid)	SP	Not plastid, signal peptide identified	Not plastid, not ppc, signal peptide identified	secretory pathway	Not plastid	noTP	TargetP-2.0: noTP	TargetP-2.0: noTP	other localisation	Not plastid	Phatr2a_50019	other localisation	0.0661	-	0.0239	-	0.1082	0.8918	Phatr2a_50019	noTP	0.999859	0.000011	0.000129		Phatr2a_50019	noTP	NA	NA	NA	NA	NA	TargetP-2.0: noTP	Phatr2a_50019	noTP	NA	NA	NA	NA	TargetP-2.0: noTP
Phatr2a_48717	ptsRhom1	Endomembrane system (not PLS or plastid)	SP	Not plastid, signal peptide identified	Not plastid, not ppc, signal peptide identified	secretory pathway	Not plastid	noTP	TargetP-2.0: noTP	TargetP-2.0: noTP	secretory pathway	Not plastid	Phatr2a_48717	signal peptide	0.5586	26	0.1812	0.0287	-	-	Phatr2a_48717	noTP	0.912477	0.081028	0.006495		Phatr2a_48717	noTP	NA	NA	NA	NA	NA	TargetP-2.0: noTP	Phatr2a_48717	noTP	NA	NA	NA	NA	TargetP-2.0: noTP
Phatr2a_48538	PtVtc3	Endomembrane system in defined foci (not BLS or plastid)	SP	Not plastid, signal peptide identified	Not plastid, not ppc, signal peptide identified	secretory pathway	Not plastid	noTP	TargetP-2.0: noTP	TargetP-2.0: noTP	other localisation	Not plastid	Phatr2a_48538	other localisation	0.083	-	0.0289	-	0.1324	0.8676	Phatr2a_48538	noTP	0.999937	0.000021	0.000041		Phatr2a_48538	noTP	NA	NA	NA	NA	NA	TargetP-2.0: noTP	Phatr2a_48538	noTP	NA	NA	NA	NA	TargetP-2.0: noTP
54246	Bip	ER	SP	Not plastid, signal peptide identified	Not plastid, not ppc, signal peptide identified	secretory pathway	Not plastid	SP	Not plastid, signal peptide identified	Not plastid, not ppc, signal peptide identified	secretory pathway	Not plastid	54246	signal peptide	0.7932	22	0.0541	0.0198	-	-	54246	SP	0.000165	0.999397	0.000438	CS pos: 21-22. IRA-EE. Pr: 0.9552	54246	SP	22	IRA-EEA	0	0.084898423	0.307629015	Not plastid, not ppc, signal peptide identified	54246	SP	22	IRA-EEA	0	0.084898423	Not plastid, signal peptide identified
55029	CA-III	ER	SP	Not plastid, signal peptide identified	Not plastid, not ppc, signal peptide identified	secretory pathway	Not plastid	SP	Plastid	Plastid	secretory pathway	Not plastid	55029	signal peptide	0.7993	27	0.0515	0.1786	-	-	55029	SP	0.013589	0.983572	0.002839	CS pos: 26-27. GLG-LN. Pr: 0.6614	55029	SP	25	TLG-LGL	-2	0.132139357	0.301551144	Plastid, low confidence	55029	SP	25	TLG-LGL	-2	0.132139357	Plastid, low confidence
34592	CPF2	ER	SP	Not plastid, signal peptide identified	Not plastid, not ppc, signal peptide identified	secretory pathway	Not plastid	SP	Not plastid, signal peptide identified	Not plastid, not ppc, signal peptide identified	chloroplast	Not plastid	34592	chloroplast	0.6705	32	0.1236	0.506	-	-	34592	SP	0.090993	0.904115	0.004892	CS pos: 27-28. AAG-AA. Pr: 0.2917	34592	SP	29	AGA-ATA	1	0.211300572	0.483491464	Not plastid, not ppc, signal peptide identified	34592	SP	29	AGA-ATA	1	0.211300572	Not plastid, signal peptide identified
48050	Fru	ER	SP	Not plastid, signal peptide identified	Not plastid, not ppc, signal peptide identified	secretory pathway	Not plastid	SP	Not plastid, signal peptide identified	PPC	secretory pathway	Not plastid	48050	signal peptide	0.6624	35	0.0632	0.271	-	-	48050	SP	0.052266	0.946566	0.001168	CS pos: 34-35. ALA-DH. Pr: 0.4867	48050	SP	35	ALA-DHS	0	0.222570869	0.572249154	PPC	48050	SP	35	ALA-DHS	0	0.222570869	Not plastid, signal peptide identified
50476	Glutathione peroxidase	ER	SP	Not plastid, signal peptide identified	Not plastid, not ppc, signal peptide identified	secretory pathway	Not plastid	SP	Not plastid, signal peptide identified	Not plastid, not ppc, signal peptide identified	secretory pathway	Not plastid	50476	signal peptide	0.8246	34	0.0802	0.3623	-	-	50476	SP	0.131697	0.861888	0.006415	CS pos: 33-34. VSG-IR. Pr: 0.8022	50476	SP	34	VSG-IRS	0	0.146692619	0.312712358	Not plastid, not ppc, signal peptide identified	50476	SP	34	VSG-IRS	0	0.146692619	Not plastid, signal peptide identified
44172	HAP	ER	SP	Not plastid, signal peptide identified	Not plastid, not ppc, signal peptide identified	secretory pathway	Not plastid	mTP	TargetP-2.0: mTP	TargetP-2.0: mTP	chloroplast	Not plastid	44172	chloroplast	0.6414	26	0.0579	0.7341	-	-	44172	mTP	0.112573	0.435654	0.451773	CS pos: 21-22. YLY-QV. Pr: 0.1327	44172	mTP	NA	NA	NA	NA	NA	TargetP-2.0: mTP	44172	mTP	NA	NA	NA	NA	TargetP-2.0: mTP
37614	hDer1-2	ER	SP	Not plastid, signal peptide identified	Not plastid, not ppc, signal peptide identified	secretory pathway	Not plastid	noTP	TargetP-2.0: noTP	TargetP-2.0: noTP	other localisation	Not plastid	37614	other localisation	0.2046	-	0.1336	-	0.1977	0.8023	37614	noTP	0.999703	0.000091	0.000206		37614	noTP	NA	NA	NA	NA	NA	TargetP-2.0: noTP	37614	noTP	NA	NA	NA	NA	TargetP-2.0: noTP
49840	ORF387	ER	SP	Not plastid, signal peptide identified	Not plastid, not ppc, signal peptide identified	secretory pathway	Not plastid	SP	Plastid	Plastid	chloroplast	Not plastid	49840	chloroplast	0.4938	32	0.0818	0.7052	-	-	49840	SP	0.334414	0.650891	0.014695	CS pos: 31-32. SQG-WI. Pr: 0.8429	49840	SP	32	SQG-WIP	0	0.282230815	0.444870512	Plastid, low confidence	49840	SP	32	SQG-WIP	0	0.282230815	Plastid, low confidence
Phatr2a_19450	protein disulfideisomerase	ER	SP	Not plastid, signal peptide identified	Not plastid, not ppc, signal peptide identified	secretory pathway	Not plastid	SP	Not plastid, signal peptide identified	Not plastid, not ppc, signal peptide identified	secretory pathway	Not plastid	Phatr2a_19450	signal peptide	0.7334	26	0.0599	0.0231	-	-	Phatr2a_19450	SP	0.001791	0.99814	0.00007	CS pos: 25-26. SAS-KH. Pr: 0.3173	Phatr2a_19450	SP	25	nsa-skh	-1	0.08308521	0.29691344	Not plastid, not ppc, signal peptide identified	Phatr2a_19450	SP	25	nsa-skh	-1	0.08308521	Not plastid, signal peptide identified
48518	putative zink transporter	ER	SP	Not plastid, signal peptide identified	Not plastid, not ppc, signal peptide identified	secretory pathway	Not plastid	noTP	TargetP-2.0: noTP	TargetP-2.0: noTP	secretory pathway	Not plastid	48518	signal peptide	0.7482	21	0.1033	0.03	-	-	48518	noTP	0.629978	0.369609	0.000412		48518	noTP	NA	NA	NA	NA	NA	TargetP-2.0: noTP	48518	noTP	NA	NA	NA	NA	TargetP-2.0: noTP
56732	Rab1b	ER	SP	Not plastid, signal peptide identified	Not plastid, not ppc, signal peptide identified	secretory pathway	Not plastid	SP	Not plastid, signal peptide identified	Not plastid, not ppc, signal peptide identified	secretory pathway	Not plastid	56732	signal peptide	0.6191	28	0.107	0.0336	-	-	56732	SP	0.187113	0.807729	0.005157	CS pos: 27-28. CHA-AN. Pr: 0.7373	56732	SP	29	HAA-NAS	1	0.15016674	0.27565366	Not plastid, not ppc, signal peptide identified	56732	SP	29	HAA-NAS	1	0.15016674	Not plastid, signal peptide identified
44080	STK4	ER	SP	Not plastid, signal peptide identified	Not plastid, not ppc, signal peptide identified	secretory pathway	Not plastid	noTP	TargetP-2.0: noTP	TargetP-2.0: noTP	other localisation	Not plastid	44080	other localisation	0.1598	-	0.0386	-	0.1314	0.8686	44080	noTP	0.999058	0.000357	0.000585		44080	noTP	NA	NA	NA	NA	NA	TargetP-2.0: noTP	44080	noTP	NA	NA	NA	NA	TargetP-2.0: noTP
17683	SybA	ER	SP	Not plastid, signal peptide identified	Not plastid, not ppc, signal peptide identified	secretory pathway	Not plastid	noTP	TargetP-2.0: noTP	TargetP-2.0: noTP	secretory pathway	Not plastid	17683	signal peptide	0.5767	17	0.0599	0.0344	-	-	17683	noTP	0.726189	0.266522	0.00729		17683	noTP	NA	NA	NA	NA	NA	TargetP-2.0: noTP	17683	noTP	NA	NA	NA	NA	TargetP-2.0: noTP
45601	SybD	ER	SP	Not plastid, signal peptide identified	Not plastid, not ppc, signal peptide identified	secretory pathway	Not plastid	noTP	TargetP-2.0: noTP	TargetP-2.0: noTP	other localisation	Not plastid	45601	other localisation	0.2517	-	0.0484	-	0.2379	0.7621	45601	noTP	0.992722	0.006828	0.000451		45601	noTP	NA	NA	NA	NA	NA	TargetP-2.0: noTP	45601	noTP	NA	NA	NA	NA	TargetP-2.0: noTP
54145	TPT1	ER	SP	Not plastid, signal peptide identified	Not plastid, not ppc, signal peptide identified	secretory pathway	Not plastid	noTP	TargetP-2.0: noTP	TargetP-2.0: noTP	secretory pathway	Not plastid	54145	signal peptide	0.4318	30	0.1444	0.0487	-	-	54145	noTP	0.999492	0.00042	0.000088		54145	noTP	NA	NA	NA	NA	NA	TargetP-2.0: noTP	54145	noTP	NA	NA	NA	NA	TargetP-2.0: noTP
49272	unknown protein	ER	SP	Not plastid, signal peptide identified	Not plastid, not ppc, signal peptide identified	secretory pathway	Not plastid	SP	Not plastid, signal peptide identified	Not plastid, not ppc, signal peptide identified	secretory pathway	Not plastid	49272	signal peptide	0.6166	23	0.0557	0.0359	-	-	49272	SP	0.007063	0.992922	0.000015	CS pos: 22-23. ASA-RR. Pr: 0.7572	49272	SP	23	ASA-RRL	0	0.103173657	0.33096682	Not plastid, not ppc, signal peptide identified	49272	SP	23	ASA-RRL	0	0.103173657	Not plastid, signal peptide identified
Phatr2a_20755	MIP1a	ER membrane (cER, nuclear envelope, host ER)	SP	Not plastid, signal peptide identified	Not plastid, not ppc, signal peptide identified	secretory pathway	Not plastid	noTP	TargetP-2.0: noTP	TargetP-2.0: noTP	other localisation	Not plastid	Phatr2a_20755	other localisation	0.1809	-	0.2218	-	0.1989	0.8011	Phatr2a_20755	noTP	0.999994	0.000002	0.000004		Phatr2a_20755	noTP	NA	NA	NA	NA	NA	TargetP-2.0: noTP	Phatr2a_20755	noTP	NA	NA	NA	NA	TargetP-2.0: noTP
Phatr2a_43157	MIP1b	ER membrane (cER, nuclear envelope, host ER)	SP	Not plastid, signal peptide identified	Not plastid, not ppc, signal peptide identified	secretory pathway	Not plastid	noTP	TargetP-2.0: noTP	TargetP-2.0: noTP	other localisation	Not plastid	Phatr2a_43157	other localisation	0.2801	-	0.167	-	0.2249	0.7751	Phatr2a_43157	noTP	0.981313	0.018535	0.000152		Phatr2a_43157	noTP	NA	NA	NA	NA	NA	TargetP-2.0: noTP	Phatr2a_43157	noTP	NA	NA	NA	NA	TargetP-2.0: noTP
Phatr2a_56443	Sec61alpha	ER membrane (cER, nuclear envelope, host ER)	SP	Not plastid, signal peptide identified	Not plastid, not ppc, signal peptide identified	secretory pathway	Not plastid	noTP	TargetP-2.0: noTP	TargetP-2.0: noTP	other localisation	Not plastid	Phatr2a_56443	other localisation	0.1615	-	0.1125	-	0.2423	0.7577	Phatr2a_56443	noTP	0.998985	0.000111	0.000905		Phatr2a_56443	noTP	NA	NA	NA	NA	NA	TargetP-2.0: noTP	Phatr2a_56443	noTP	NA	NA	NA	NA	TargetP-2.0: noTP
54251	CA-VI/\-$\alpha$CA-2/canonic anhydrase type VI	ER/Extracellular (not Pl or BLS)	SP	Not plastid, signal peptide identified	Not plastid, not ppc, signal peptide identified	secretory pathway	Not plastid	SP	Not plastid, signal peptide identified	Not plastid, not ppc, signal peptide identified	secretory pathway	Not plastid	54251	signal peptide	0.7881	17	0.0532	0.0405	-	-	54251	SP	0.000027	0.999972	0.000002	CS pos: 16-17. ATA-QE. Pr: 0.8541	54251	SP	17	ATA-QEG	0	0.099561064	0.307638217	Not plastid, not ppc, signal peptide identified	54251	SP	17	ATA-QEG	0	0.099561064	Not plastid, signal peptide identified
Phatr2a_49678	Alkaline phosphatase	Extracellular	SP	Not plastid, signal peptide identified	Not plastid, not ppc, signal peptide identified	secretory pathway	Not plastid	SP	Not plastid, signal peptide identified	Not plastid, not ppc, signal peptide identified	secretory pathway	Not plastid	Phatr2a_49678	signal peptide	0.7697	20	0.0516	0.0877	-	-	Phatr2a_49678	SP	0.014958	0.982845	0.002197	CS pos: 19-20. VVG-AA. Pr: 0.4663	Phatr2a_49678	SP	21	vga-aee	1	0.124894296	0.401736913	Not plastid, not ppc, signal peptide identified	Phatr2a_49678	SP	21	vga-aee	1	0.124894296	Not plastid, signal peptide identified
Phatr2a_56359	alpha-3 frustulin	Extracellular	SP	Not plastid, signal peptide identified	Not plastid, not ppc, signal peptide identified	secretory pathway	Not plastid	SP	Not plastid, signal peptide identified	Not plastid, not ppc, signal peptide identified	secretory pathway	Not plastid	Phatr2a_56359	signal peptide	0.7505	16	0.0574	0.0468	-	-	Phatr2a_56359	SP	0.000024	0.999976	0	CS pos: 15-16. ASA-AS. Pr: 0.2688	Phatr2a_56359	SP	16	asa-asw	0	0.16208461	0.463959715	Not plastid, not ppc, signal peptide identified	Phatr2a_56359	SP	16	asa-asw	0	0.16208461	Not plastid, signal peptide identified
Phatr2a_43495	Cna B cell surface protein	Extracellular	SP	Not plastid, signal peptide identified	Not plastid, not ppc, signal peptide identified	secretory pathway	Not plastid	SP	Not plastid, signal peptide identified	Not plastid, not ppc, signal peptide identified	secretory pathway	Not plastid	Phatr2a_43495	signal peptide	0.8419	19	0.0462	0.3642	-	-	Phatr2a_43495	SP	0.000215	0.99978	0.000005	CS pos: 18-19. TAA-NL. Pr: 0.4924	Phatr2a_43495	SP	18	vta-anl	-1	0.136978796	0.383871435	Not plastid, not ppc, signal peptide identified	Phatr2a_43495	SP	18	vta-anl	-1	0.136978796	Not plastid, signal peptide identified
Phatr2a_39604	endo-1,3-beta-D-glucosidase	Extracellular	SP	Not plastid, signal peptide identified	Not plastid, not ppc, signal peptide identified	secretory pathway	Not plastid	SP	Not plastid, signal peptide identified	Not plastid, not ppc, signal peptide identified	secretory pathway	Not plastid	Phatr2a_39604	signal peptide	0.7905	22	0.0822	0.0325	-	-	Phatr2a_39604	SP	0.00183	0.997555	0.000615	CS pos: 21-22. VAA-QT. Pr: 0.6980	Phatr2a_39604	SP	22	vaa-qtp	0	0.275100916	0.210986761	Not plastid, not ppc, signal peptide identified	Phatr2a_39604	SP	22	vaa-qtp	0	0.275100916	Not plastid, signal peptide identified
Phatr2a_54681	Endo-1,3-beta-glucanase	Extracellular	SP	Not plastid, signal peptide identified	Not plastid, not ppc, signal peptide identified	secretory pathway	Not plastid	SP	Not plastid, signal peptide identified	Not plastid, not ppc, signal peptide identified	secretory pathway	Not plastid	Phatr2a_54681	signal peptide	0.8336	21	0.0507	0.0266	-	-	Phatr2a_54681	SP	0.000086	0.999817	0.000097	CS pos: 20-21. ATA-QT. Pr: 0.8245	Phatr2a_54681	SP	21	ata-qtc	0	0.175052713	0.323791994	Not plastid, not ppc, signal peptide identified	Phatr2a_54681	SP	21	ata-qtc	0	0.175052713	Not plastid, signal peptide identified
38416	epsilon frustulin	Extracellular	SP	Not plastid, signal peptide identified	Not plastid, not ppc, signal peptide identified	secretory pathway	Not plastid	SP	Plastid	Plastid	secretory pathway	Not plastid	38416	signal peptide	0.5661	35	0.0627	0.2335	-	-	38416	SP	0.108791	0.865945	0.025264	CS pos: 21-22. LVS-VQ. Pr: 0.2088	38416	SP	24	SVQ-LAL	2	0.287179215	0.570346646	Plastid, low confidence	38416	SP	24	SVQ-LAL	2	0.287179215	Plastid, low confidence
38418	epsilon frustulin	Extracellular	SP	Not plastid, signal peptide identified	Not plastid, not ppc, signal peptide identified	secretory pathway	Not plastid	SP	Not plastid, signal peptide identified	Not plastid, not ppc, signal peptide identified	secretory pathway	Not plastid	38418	signal peptide	0.7398	19	0.0572	0.0348	-	-	38418	SP	0.004214	0.995772	0.000014	CS pos: 18-19. VVA-VS. Pr: 0.7335	38418	SP	19	VVA-VSR	0	0.121490505	0.361263781	Not plastid, not ppc, signal peptide identified	38418	SP	19	VVA-VSR	0	0.121490505	Not plastid, signal peptide identified
Phatr2a_47612	HASP1 (phytase-like)	Extracellular	SP	Not plastid, signal peptide identified	Not plastid, not ppc, signal peptide identified	secretory pathway	Not plastid	SP	Plastid	Plastid	secretory pathway	Plastid	Phatr2a_47612	signal peptide	0.7502	19	0.0547	0.261	-	-	Phatr2a_47612	SP	0.015015	0.983601	0.001384	CS pos: 18-19. AGA-FV. Pr: 0.2449	Phatr2a_47612	SP	19	aga-fvf	0	0.608804597	0.18104739	Plastid, high confidence	Phatr2a_47612	SP	19	aga-fvf	0	0.608804597	Plastid, high confidence
45709	iron starvation induced protein	Extracellular	SP	Not plastid, signal peptide identified	Not plastid, not ppc, signal peptide identified	secretory pathway	Not plastid	SP	Plastid	Plastid	secretory pathway	Not plastid	45709	signal peptide	0.7982	27	0.0532	0.0568	-	-	45709	SP	0.002243	0.99542	0.002337	CS pos: 26-27. TQA-RF. Pr: 0.9431	45709	SP	28	QAR-FTP	1	0.766261825	0.224380662	Plastid, low confidence	45709	SP	28	QAR-FTP	1	0.766261825	Plastid, low confidence
Phatr2a_49059	l13 serine protease inhibitor	Extracellular	SP	Not plastid, signal peptide identified	Not plastid, not ppc, signal peptide identified	secretory pathway	Not plastid	SP	Not plastid, signal peptide identified	Not plastid, not ppc, signal peptide identified	secretory pathway	Not plastid	Phatr2a_49059	signal peptide	0.7536	23	0.0938	0.0286	-	-	Phatr2a_49059	SP	0.002252	0.996178	0.001569	CS pos: 22-23. ATA-QV. Pr: 0.5855	Phatr2a_49059	SP	21	ila-taq	-2	0.205795399	0.285497194	Not plastid, not ppc, signal peptide identified	Phatr2a_49059	SP	21	ila-taq	-2	0.205795399	Not plastid, signal peptide identified
Phatr2a_49571	LRR-frustulin	Extracellular	SP	Not plastid, signal peptide identified	Not plastid, not ppc, signal peptide identified	secretory pathway	Not plastid	SP	Not plastid, signal peptide identified	Not plastid, not ppc, signal peptide identified	secretory pathway	Not plastid	Phatr2a_49571	signal peptide	0.7806	24	0.0547	0.0327	-	-	Phatr2a_49571	SP	0.000047	0.999948	0.000005	CS pos: 23-24. TDA-QD. Pr: 0.7014	Phatr2a_49571	SP	24	tda-qdv	0	0.114367187	0.29401709	Not plastid, not ppc, signal peptide identified	Phatr2a_49571	SP	24	tda-qdv	0	0.114367187	Not plastid, signal peptide identified
Phatr2a_35777	LRR-protein	Extracellular	SP	Not plastid, signal peptide identified	Not plastid, not ppc, signal peptide identified	secretory pathway	Not plastid	SP	Not plastid, signal peptide identified	Not plastid, not ppc, signal peptide identified	secretory pathway	Not plastid	Phatr2a_35777	signal peptide	0.7865	31	0.0842	0.0327	-	-	Phatr2a_35777	SP	0.477924	0.519858	0.002218	CS pos: 25-26. CDS-LS. Pr: 0.2499	Phatr2a_35777	SP	24	lsc-dsl	-2	0.179998419	0.470935344	Not plastid, not ppc, signal peptide identified	Phatr2a_35777	SP	24	lsc-dsl	-2	0.179998419	Not plastid, signal peptide identified
Phatr2a_45682	LRR-protein	Extracellular	SP	Not plastid, signal peptide identified	Not plastid, not ppc, signal peptide identified	secretory pathway	Not plastid	SP	Not plastid, signal peptide identified	Not plastid, not ppc, signal peptide identified	secretory pathway	Not plastid	Phatr2a_45682	signal peptide	0.6906	19	0.0559	0.0379	-	-	Phatr2a_45682	SP	0.11927	0.880459	0.00027	CS pos: 24-25. SDA-QV. Pr: 0.2934	Phatr2a_45682	SP	25	sda-qvr	0	0.133786301	0.144227221	Not plastid, not ppc, signal peptide identified	Phatr2a_45682	SP	25	sda-qvr	0	0.133786301	Not plastid, signal peptide identified
Phatr2a_56342	M6 metalloprotease	Extracellular	SP	Not plastid, signal peptide identified	Not plastid, not ppc, signal peptide identified	secretory pathway	Not plastid	SP	Not plastid, signal peptide identified	Not plastid, not ppc, signal peptide identified	secretory pathway	Not plastid	Phatr2a_56342	signal peptide	0.5192	22	0.0645	0.2455	-	-	Phatr2a_56342	SP	0.023674	0.975831	0.000496	CS pos: 26-27. VSG-NL. Pr: 0.6180	Phatr2a_56342	SP	29	gnl-asp	2	0.232020956	0.324176725	Not plastid, not ppc, signal peptide identified	Phatr2a_56342	SP	29	gnl-asp	2	0.232020956	Not plastid, signal peptide identified
Phatr2a_42501	mucin-like	Extracellular	SP	Not plastid, signal peptide identified	Not plastid, not ppc, signal peptide identified	secretory pathway	Not plastid	SP	Not plastid, signal peptide identified	Not plastid, not ppc, signal peptide identified	secretory pathway	Not plastid	Phatr2a_42501	signal peptide	0.8446	25	0.049	0.0336	-	-	Phatr2a_42501	SP	0.000426	0.999574	0	CS pos: 24-25. TYG-QN. Pr: 0.9867	Phatr2a_42501	SP	25	tyg-qnd	0	0.117486353	0.264087779	Not plastid, not ppc, signal peptide identified	Phatr2a_42501	SP	25	tyg-qnd	0	0.117486353	Not plastid, signal peptide identified
Phatr2a_44309	mucin-like	Extracellular	SP	Not plastid, signal peptide identified	Not plastid, not ppc, signal peptide identified	secretory pathway	Not plastid	SP	Not plastid, signal peptide identified	Not plastid, not ppc, signal peptide identified	secretory pathway	Not plastid	Phatr2a_44309	signal peptide	0.8512	31	0.0469	0.1794	-	-	Phatr2a_44309	SP	0.015536	0.984421	0.000042	CS pos: 30-31. TVA-QS. Pr: 0.6094	Phatr2a_44309	SP	31	tva-qsn	0	0.126121401	0.355440584	Not plastid, not ppc, signal peptide identified	Phatr2a_44309	SP	31	tva-qsn	0	0.126121401	Not plastid, signal peptide identified
Phatr2a_44659	mucin-like	Extracellular	SP	Not plastid, signal peptide identified	Not plastid, not ppc, signal peptide identified	secretory pathway	Not plastid	SP	Plastid	Plastid	secretory pathway	Plastid	Phatr2a_44659	signal peptide	0.7812	27	0.0528	0.0522	-	-	Phatr2a_44659	SP	0.005169	0.929975	0.064856	CS pos: 26-27. VAG-FS. Pr: 0.6545	Phatr2a_44659	SP	27	vag-fsa	0	0.674383009	0.49758264	Plastid, high confidence	Phatr2a_44659	SP	27	vag-fsa	0	0.674383009	Plastid, high confidence
Phatr2a_45797	mucin-like	Extracellular	SP	Not plastid, signal peptide identified	Not plastid, not ppc, signal peptide identified	secretory pathway	Not plastid	SP	Not plastid, signal peptide identified	PPC	secretory pathway	Not plastid	Phatr2a_45797	signal peptide	0.6467	41	0.1248	0.0493	-	-	Phatr2a_45797	SP	0.040243	0.959498	0.000259	CS pos: 40-41. TSA-QS. Pr: 0.6538	Phatr2a_45797	SP	41	tsa-qsv	0	0.189789499	0.518223886	PPC	Phatr2a_45797	SP	41	tsa-qsv	0	0.189789499	Not plastid, signal peptide identified
Phatr2a_47162	mucin-like	Extracellular	SP	Not plastid, signal peptide identified	Not plastid, not ppc, signal peptide identified	secretory pathway	Not plastid	SP	Not plastid, signal peptide identified	Not plastid, not ppc, signal peptide identified	secretory pathway	Not plastid	Phatr2a_47162	signal peptide	0.8189	19	0.0512	0.0571	-	-	Phatr2a_47162	SP	0.00001	0.999988	0.000002	CS pos: 18-19. VQA-QN. Pr: 0.9649	Phatr2a_47162	SP	19	vqa-qnt	0	0.172856695	0.300918753	Not plastid, not ppc, signal peptide identified	Phatr2a_47162	SP	19	vqa-qnt	0	0.172856695	Not plastid, signal peptide identified
Phatr2a_43513	Predictcd protein	Extracellular	SP	Not plastid, signal peptide identified	Not plastid, not ppc, signal peptide identified	secretory pathway	Not plastid	SP	Plastid	Plastid	secretory pathway	Plastid	Phatr2a_43513	signal peptide	0.7371	19	0.0567	0.2957	-	-	Phatr2a_43513	SP	0.000299	0.999669	0.000032	CS pos: 18-19. AQA-FS. Pr: 0.7609	Phatr2a_43513	SP	19	aqa-fsa	0	0.632118346	0.336807636	Plastid, high confidence	Phatr2a_43513	SP	19	aqa-fsa	0	0.632118346	Plastid, high confidence
Phatr2a_46677	Predicted protein	Extracellular	SP	Not plastid, signal peptide identified	Not plastid, not ppc, signal peptide identified	secretory pathway	Not plastid	SP	Not plastid, signal peptide identified	Not plastid, not ppc, signal peptide identified	secretory pathway	Not plastid	Phatr2a_46677	signal peptide	0.7897	24	0.0537	0.0425	-	-	Phatr2a_46677	SP	0.000667	0.999325	0.000007	CS pos: 22-23. VST-SY. Pr: 0.4538	Phatr2a_46677	SP	21	apv-sts	-2	0.176477703	0.463715397	Not plastid, not ppc, signal peptide identified	Phatr2a_46677	SP	21	apv-sts	-2	0.176477703	Not plastid, signal peptide identified
Phatr2a_56409	S1A protease	Extracellular	SP	Not plastid, signal peptide identified	Not plastid, not ppc, signal peptide identified	secretory pathway	Not plastid	SP	Not plastid, signal peptide identified	Not plastid, not ppc, signal peptide identified	secretory pathway	Not plastid	Phatr2a_56409	signal peptide	0.8138	19	0.0516	0.0212	-	-	Phatr2a_56409	SP	0.009358	0.990611	0.000031	CS pos: 18-19. VLA-ND. Pr: 0.9682	Phatr2a_56409	SP	19	vla-ndn	0	0.137322485	0.292869763	Not plastid, not ppc, signal peptide identified	Phatr2a_56409	SP	19	vla-ndn	0	0.137322485	Not plastid, signal peptide identified
Phatr2a_48730	S1C protease	Extracellular	SP	Not plastid, signal peptide identified	Not plastid, not ppc, signal peptide identified	secretory pathway	Not plastid	SP	Not plastid, signal peptide identified	Not plastid, not ppc, signal peptide identified	secretory pathway	Not plastid	Phatr2a_48730	signal peptide	0.7987	22	0.0522	0.0757	-	-	Phatr2a_48730	SP	0.008553	0.983477	0.00797	CS pos: 21-22. VQA-AH. Pr: 0.6799	Phatr2a_48730	SP	22	vqa-ahg	0	0.090092251	0.282396193	Not plastid, not ppc, signal peptide identified	Phatr2a_48730	SP	22	vqa-ahg	0	0.090092251	Not plastid, signal peptide identified
Phatr2a_48493	S8A type a protease	Extracellular	SP	Not plastid, signal peptide identified	Not plastid, not ppc, signal peptide identified	secretory pathway	Not plastid	SP	Not plastid, signal peptide identified	Not plastid, not ppc, signal peptide identified	secretory pathway	Not plastid	Phatr2a_48493	signal peptide	0.7477	21	0.0934	0.03	-	-	Phatr2a_48493	SP	0.032385	0.956837	0.010778	CS pos: 20-21. VLA-TL. Pr: 0.7431	Phatr2a_48493	SP	21	vla-tlg	0	0.126619569	0.428922243	Not plastid, not ppc, signal peptide identified	Phatr2a_48493	SP	21	vla-tlg	0	0.126619569	Not plastid, signal peptide identified
Phatr2a_48735	S8A type b protease	Extracellular	SP	Not plastid, signal peptide identified	Not plastid, not ppc, signal peptide identified	secretory pathway	Not plastid	noTP	TargetP-2.0: noTP	TargetP-2.0: noTP	other localisation	Not plastid	Phatr2a_48735	other localisation	0.2833	-	0.0464	-	0.1301	0.8699	Phatr2a_48735	noTP	0.918894	0.079472	0.001634		Phatr2a_48735	noTP	NA	NA	NA	NA	NA	TargetP-2.0: noTP	Phatr2a_48735	noTP	NA	NA	NA	NA	TargetP-2.0: noTP
Phatr2a_20638	superoxide dismutase	Extracellular	SP	Not plastid, signal peptide identified	Not plastid, not ppc, signal peptide identified	secretory pathway	Not plastid	SP	Plastid	Plastid	secretory pathway	Not plastid	Phatr2a_20638	signal peptide	0.6948	18	0.0557	0.0332	-	-	Phatr2a_20638	SP	0.002649	0.971594	0.025758	CS pos: 17-18. AAA-WS. Pr: 0.5139	Phatr2a_20638	SP	18	aaa-wsm	0	0.211996961	0.496355436	Plastid, low confidence	Phatr2a_20638	SP	18	aaa-wsm	0	0.211996961	Plastid, low confidence
50819	Tkl	Extracellular	SP	Not plastid, signal peptide identified	Not plastid, not ppc, signal peptide identified	secretory pathway	Not plastid	SP	Plastid	Plastid	secretory pathway	Plastid	50819	signal peptide	0.7442	20	0.0526	0.0788	-	-	50819	SP	0.011769	0.972867	0.015364	CS pos: 19-20. AQG-FT. Pr: 0.8249	50819	SP	20	AQG-FTG	0	0.684803184	0.4350042	Plastid, high confidence	50819	SP	20	AQG-FTG	0	0.684803184	Plastid, high confidence
Phatr2a_44488	unknown cell surface protein	Extracellular	SP	Not plastid, signal peptide identified	Not plastid, not ppc, signal peptide identified	secretory pathway	Not plastid	SP	Not plastid, signal peptide identified	Not plastid, not ppc, signal peptide identified	secretory pathway	Not plastid	Phatr2a_44488	signal peptide	0.7589	18	0.0559	0.0608	-	-	Phatr2a_44488	SP	0.000053	0.999946	0.000001	CS pos: 17-18. ANG-QI. Pr: 0.9176	Phatr2a_44488	SP	16	ala-ngq	-2	0.114315001	0.220940277	Not plastid, not ppc, signal peptide identified	Phatr2a_44488	SP	16	ala-ngq	-2	0.114315001	Not plastid, signal peptide identified
18793	unnamed	Extracellular	SP	Not plastid, signal peptide identified	Not plastid, not ppc, signal peptide identified	secretory pathway	Not plastid	mTP	TargetP-2.0: mTP	TargetP-2.0: mTP	mitochondrion	Not plastid	18793	mitochondrion	0.1226	-	0.0343	-	0.7224	0.2776	18793	mTP	0.081907	0.000028	0.918065	CS pos: 51-52. QAM-AE. Pr: 0.3835	18793	mTP	NA	NA	NA	NA	NA	TargetP-2.0: mTP	18793	mTP	NA	NA	NA	NA	TargetP-2.0: mTP
45679	unnamed	Extracellular	SP	Not plastid, signal peptide identified	Not plastid, not ppc, signal peptide identified	secretory pathway	Not plastid	SP	Not plastid, signal peptide identified	Not plastid, not ppc, signal peptide identified	secretory pathway	Not plastid	45679	signal peptide	0.8753	20	0.0434	0.039	-	-	45679	SP	0.00145	0.998521	0.000029	CS pos: 19-20. TSA-AV. Pr: 0.6047	45679	SP	20	TSA-AVP	0	0.286112711	0.273394486	Not plastid, not ppc, signal peptide identified	45679	SP	20	TSA-AVP	0	0.286112711	Not plastid, signal peptide identified
46875	unnamed	Extracellular	SP	Not plastid, signal peptide identified	Not plastid, not ppc, signal peptide identified	secretory pathway	Not plastid	SP	Plastid	Plastid	secretory pathway	Not plastid	46875	signal peptide	0.8316	17	0.0497	0.062	-	-	46875	SP	0.015791	0.93158	0.052629	CS pos: 16-17. AHA-WV. Pr: 0.8998	46875	SP	17	AHA-WVL	0	0.241289573	0.331296372	Plastid, low confidence	46875	SP	17	AHA-WVL	0	0.241289573	Plastid, low confidence
47165	unnamed	Extracellular	SP	Not plastid, signal peptide identified	Not plastid, not ppc, signal peptide identified	secretory pathway	Not plastid	noTP	TargetP-2.0: noTP	TargetP-2.0: noTP	secretory pathway	Not plastid	47165	signal anchor	0.1951	-	0.5661	-	-	-	47165	noTP	0.854966	0.140662	0.004372		47165	noTP	NA	NA	NA	NA	NA	TargetP-2.0: noTP	47165	noTP	NA	NA	NA	NA	TargetP-2.0: noTP
55817	unnamed	Extracellular	SP	Not plastid, signal peptide identified	Not plastid, not ppc, signal peptide identified	secretory pathway	Not plastid	noTP	TargetP-2.0: noTP	TargetP-2.0: noTP	other localisation	Not plastid	55817	other localisation	0.049	-	0.021	-	0.0958	0.9042	55817	noTP	0.999987	0.000002	0.00001		55817	noTP	NA	NA	NA	NA	NA	TargetP-2.0: noTP	55817	noTP	NA	NA	NA	NA	TargetP-2.0: noTP
56345	unnamed	Extracellular	SP	Not plastid, signal peptide identified	Not plastid, not ppc, signal peptide identified	secretory pathway	Not plastid	SP	Not plastid, signal peptide identified	Not plastid, not ppc, signal peptide identified	chloroplast	Not plastid	56345	chloroplast	0.7482	22	0.0589	0.6885	-	-	56345	SP	0.002026	0.997848	0.000126	CS pos: 21-22. ATA-SS. Pr: 0.5051	56345	SP	22	ATA-SSH	0	0.185228673	0.437592109	Not plastid, not ppc, signal peptide identified	56345	SP	22	ATA-SSH	0	0.185228673	Not plastid, signal peptide identified
56715	unnamed	Extracellular	SP	Not plastid, signal peptide identified	Not plastid, not ppc, signal peptide identified	secretory pathway	Not plastid	noTP	TargetP-2.0: noTP	TargetP-2.0: noTP	secretory pathway	Not plastid	56715	signal anchor	0.1872	-	0.4501	-	-	-	56715	noTP	0.968065	0.030282	0.001653		56715	noTP	NA	NA	NA	NA	NA	TargetP-2.0: noTP	56715	noTP	NA	NA	NA	NA	TargetP-2.0: noTP
56716	unnamed	Extracellular	SP	Not plastid, signal peptide identified	Not plastid, not ppc, signal peptide identified	secretory pathway	Not plastid	noTP	TargetP-2.0: noTP	TargetP-2.0: noTP	other localisation	Not plastid	56716	other localisation	0.0517	-	0.0216	-	0.0944	0.9056	56716	noTP	0.999912	0.000003	0.000085		56716	noTP	NA	NA	NA	NA	NA	TargetP-2.0: noTP	56716	noTP	NA	NA	NA	NA	TargetP-2.0: noTP
Phatr2a_45068	W-rich domain protein	Extracellular	SP	Not plastid, signal peptide identified	Not plastid, not ppc, signal peptide identified	secretory pathway	Not plastid	SP	Not plastid, signal peptide identified	Not plastid, not ppc, signal peptide identified	secretory pathway	Not plastid	Phatr2a_45068	signal peptide	0.8173	20	0.0484	0.0337	-	-	Phatr2a_45068	SP	0.013603	0.986281	0.000116	CS pos: 19-20. VSA-HD. Pr: 0.8597	Phatr2a_45068	SP	20	vsa-hdt	0	0.130024583	0.303534502	Not plastid, not ppc, signal peptide identified	Phatr2a_45068	SP	20	vsa-hdt	0	0.130024583	Not plastid, signal peptide identified
Phatr2a_48378	W-rich domain protein	Extracellular	SP	Not plastid, signal peptide identified	Not plastid, not ppc, signal peptide identified	secretory pathway	Not plastid	SP	Not plastid, signal peptide identified	Not plastid, not ppc, signal peptide identified	chloroplast	Not plastid	Phatr2a_48378	chloroplast	0.7446	21	0.0547	0.5838	-	-	Phatr2a_48378	SP	0.003276	0.996069	0.000656	CS pos: 20-21. ALS-SA. Pr: 0.3758	Phatr2a_48378	SP	23	ssa-nql	2	0.141771837	0.289020423	Not plastid, not ppc, signal peptide identified	Phatr2a_48378	SP	23	ssa-nql	2	0.141771837	Not plastid, signal peptide identified
Phatr2a_50592	W-rich domain proton	Extracellular	SP	Not plastid, signal peptide identified	Not plastid, not ppc, signal peptide identified	secretory pathway	Not plastid	SP	Not plastid, signal peptide identified	Not plastid, not ppc, signal peptide identified	secretory pathway	Not plastid	Phatr2a_50592	signal peptide	0.7555	21	0.0543	0.0694	-	-	Phatr2a_50592	SP	0.008215	0.991509	0.000275	CS pos: 20-21. IGA-SD. Pr: 0.5916	Phatr2a_50592	SP	21	iga-sdl	0	0.112232994	0.451839011	Not plastid, not ppc, signal peptide identified	Phatr2a_50592	SP	21	iga-sdl	0	0.112232994	Not plastid, signal peptide identified
Phatr2a_48054	Fru2	Extracellular space	SP	Not plastid, signal peptide identified	Not plastid, not ppc, signal peptide identified	secretory pathway	Not plastid	SP	Plastid	Plastid	secretory pathway	Not plastid	Phatr2a_48054	signal peptide	0.7687	30	0.0559	0.0151	-	-	Phatr2a_48054	SP	0.004758	0.995097	0.000144	CS pos: 29-30. AAA-LN. Pr: 0.5567	Phatr2a_48054	SP	30	aaa-lnv	0	0.070581561	0.288975128	Plastid, low confidence	Phatr2a_48054	SP	30	aaa-lnv	0	0.070581561	Plastid, low confidence
Phatr2a_45496	XylT	Medial Golgi	SP	Not plastid, signal peptide identified	Not plastid, not ppc, signal peptide identified	secretory pathway	Not plastid	SP	Not plastid, signal peptide identified	Not plastid, not ppc, signal peptide identified	secretory pathway	Not plastid	Phatr2a_45496	signal peptide	0.4856	33	0.2222	0.0346	-	-	Phatr2a_45496	SP	0.245523	0.752246	0.00223	CS pos: 31-32. MSA-TQ. Pr: 0.5022	Phatr2a_45496	SP	32	msa-tqd	0	0.108889814	0.291108207	Not plastid, not ppc, signal peptide identified	Phatr2a_45496	SP	32	msa-tqd	0	0.108889814	Not plastid, signal peptide identified
55162	Ank5	Mitochondria	mTP	TargetP-2.0: mTP	TargetP-2.0: mTP	mitochondrion	Not plastid	SP	Not plastid, signal peptide identified	Not plastid, not ppc, signal peptide identified	secretory pathway	Not plastid	55162	signal peptide	0.6634	25	0.063	0.0371	-	-	55162	SP	0.005219	0.994625	0.000156	CS pos: 24-25. TQS-GT. Pr: 0.6836	55162	SP	25	TQS-GTS	0	0.171938701	0.273504345	Not plastid, not ppc, signal peptide identified	55162	SP	25	TQS-GTS	0	0.171938701	Not plastid, signal peptide identified
20030	CA-VIII	Mitochondria	mTP	TargetP-2.0: mTP	TargetP-2.0: mTP	mitochondrion	Not plastid	mTP	TargetP-2.0: mTP	TargetP-2.0: mTP	other localisation	Not plastid	20030	other localisation	0.1477	-	0.0358	-	0.4685	0.5315	20030	mTP	0.15849	0.001069	0.840442	CS pos: 23-24. SAF-DS. Pr: 0.1263	20030	mTP	NA	NA	NA	NA	NA	TargetP-2.0: mTP	20030	mTP	NA	NA	NA	NA	TargetP-2.0: mTP
Phatr2u_1572	ENO	Mitochondria	mTP	TargetP-2.0: mTP	TargetP-2.0: mTP	mitochondrion	Not plastid	mTP	TargetP-2.0: mTP	TargetP-2.0: mTP	mitochondrion	Not plastid	Phatr2u_1572	mitochondrion	0.1533	-	0.0379	-	0.6786	0.3214	Phatr2u_1572	mTP	0.001259	0.000002	0.998739	CS pos: 25-26. RFL-SA. Pr: 0.4293	Phatr2u_1572	mTP	NA	NA	NA	NA	NA	TargetP-2.0: mTP	Phatr2u_1572	mTP	NA	NA	NA	NA	TargetP-2.0: mTP
47685	FolC	Mitochondria	mTP	TargetP-2.0: mTP	TargetP-2.0: mTP	mitochondrion	Not plastid	noTP	TargetP-2.0: noTP	TargetP-2.0: noTP	secretory pathway	Not plastid	47685	signal peptide	0.5776	36	0.1382	0.3088	-	-	47685	noTP	0.889971	0.076939	0.03309		47685	noTP	NA	NA	NA	NA	NA	TargetP-2.0: noTP	47685	noTP	NA	NA	NA	NA	TargetP-2.0: noTP
Phatr2a_26432	GDC-L	Mitochondria	mTP	TargetP-2.0: mTP	TargetP-2.0: mTP	mitochondrion	Not plastid	mTP	TargetP-2.0: mTP	TargetP-2.0: mTP	mitochondrion	Not plastid	Phatr2a_26432	mitochondrion	0.2633	-	0.0521	-	0.8141	0.1859	Phatr2a_26432	mTP	0.000234	0.000014	0.999752	CS pos: 25-26. RSF-TS. Pr: 0.6770	Phatr2a_26432	mTP	NA	NA	NA	NA	NA	TargetP-2.0: mTP	Phatr2a_26432	mTP	NA	NA	NA	NA	TargetP-2.0: mTP
20349	GLR-Gsr2	Mitochondria	mTP	TargetP-2.0: mTP	TargetP-2.0: mTP	mitochondrion	Not plastid	mTP	TargetP-2.0: mTP	TargetP-2.0: mTP	chloroplast	Not plastid	20349	chloroplast	0.4857	28	0.064	0.8303	-	-	20349	mTP	0.010522	0.27304	0.716438	CS pos: 82-83. RTM-SA. Pr: 0.3452	20349	mTP	NA	NA	NA	NA	NA	TargetP-2.0: mTP	20349	mTP	NA	NA	NA	NA	TargetP-2.0: mTP
Phatr2a_51297	MDH1 (malate dehydrogenase 1)	Mitochondria	mTP	TargetP-2.0: mTP	TargetP-2.0: mTP	mitochondrion	Not plastid	mTP	TargetP-2.0: mTP	TargetP-2.0: mTP	mitochondrion	Not plastid	Phatr2a_51297	mitochondrion	0.1755	-	0.0401	-	0.7526	0.2474	Phatr2a_51297	mTP	0.000683	0.000974	0.998344	CS pos: 22-23. RQM-SS. Pr: 0.5993	Phatr2a_51297	mTP	NA	NA	NA	NA	NA	TargetP-2.0: mTP	Phatr2a_51297	mTP	NA	NA	NA	NA	TargetP-2.0: mTP
Phatr2a_24196	MDH2 (malate dehydrogenase 2)	Mitochondria	mTP	TargetP-2.0: mTP	TargetP-2.0: mTP	mitochondrion	Not plastid	mTP	TargetP-2.0: mTP	TargetP-2.0: mTP	mitochondrion	Not plastid	Phatr2a_24196	mitochondrion	0.0643	-	0.0237	-	0.5141	0.4859	Phatr2a_24196	mTP	0.183686	0.000128	0.816186	CS pos: 52-53. RFF-GT. Pr: 0.5861	Phatr2a_24196	mTP	NA	NA	NA	NA	NA	TargetP-2.0: mTP	Phatr2a_24196	mTP	NA	NA	NA	NA	TargetP-2.0: mTP
Phatr2a_56501	ME1 (NAD-dependent malic enzyme 1)	Mitochondria	mTP	TargetP-2.0: mTP	TargetP-2.0: mTP	mitochondrion	Not plastid	mTP	TargetP-2.0: mTP	TargetP-2.0: mTP	mitochondrion	Not plastid	Phatr2a_56501	mitochondrion	0.0803	-	0.0272	-	0.7728	0.2272	Phatr2a_56501	mTP	0.060068	0.000077	0.939856	CS pos: 40-41. KRF-ST. Pr: 0.5937	Phatr2a_56501	mTP	NA	NA	NA	NA	NA	TargetP-2.0: mTP	Phatr2a_56501	mTP	NA	NA	NA	NA	TargetP-2.0: mTP
Phatr2a_20352	ME2 (NADP-dependent malic enzyme 2)	Mitochondria	mTP	TargetP-2.0: mTP	TargetP-2.0: mTP	mitochondrion	Not plastid	SP	Not plastid, signal peptide identified	PPC	secretory pathway	Not plastid	Phatr2a_20352	signal anchor	0.3057	-	0.3654	-	-	-	Phatr2a_20352	SP	0.317619	0.604733	0.077648	CS pos: 33-34. SAS-HK. Pr: 0.3090	Phatr2a_20352	SP	33	rsa-shk	-1	0.159283499	0.591557033	PPC	Phatr2a_20352	SP	33	rsa-shk	-1	0.159283499	Not plastid, signal peptide identified
25127	NDK3	Mitochondria	mTP	TargetP-2.0: mTP	TargetP-2.0: mTP	mitochondrion	Not plastid	mTP	TargetP-2.0: mTP	TargetP-2.0: mTP	mitochondrion	Not plastid	25127	mitochondrion	0.4162	-	0.0533	-	0.7347	0.2653	25127	mTP	0.002122	0.000047	0.997831	CS pos: 30-31. ARN-TS. Pr: 0.2223	25127	mTP	NA	NA	NA	NA	NA	TargetP-2.0: mTP	25127	mTP	NA	NA	NA	NA	TargetP-2.0: mTP
56769	PEPC2 (phosphoenolpyruvate carboxylase 2)	Mitochondria	mTP	TargetP-2.0: mTP	TargetP-2.0: mTP	mitochondrion	Not plastid	noTP	TargetP-2.0: noTP	TargetP-2.0: noTP	other localisation	Not plastid	56769	other localisation	0.0986	-	0.0303	-	0.1302	0.8698	56769	noTP	0.997918	0.000511	0.001571		56769	noTP	NA	NA	NA	NA	NA	TargetP-2.0: noTP	56769	noTP	NA	NA	NA	NA	TargetP-2.0: noTP
Phatr2a_56387	PEPCK (phosphoenolpyruvate carboxykinase)	Mitochondria	mTP	TargetP-2.0: mTP	TargetP-2.0: mTP	mitochondrion	Not plastid	mTP	TargetP-2.0: mTP	TargetP-2.0: mTP	mitochondrion	Not plastid	Phatr2a_56387	mitochondrion	0.2695	-	0.0528	-	0.8357	0.1643	Phatr2a_56387	mTP	0.008565	0.005796	0.985639	CS pos: 51-52. QTF-TS. Pr: 0.4382	Phatr2a_56387	mTP	NA	NA	NA	NA	NA	TargetP-2.0: mTP	Phatr2a_56387	mTP	NA	NA	NA	NA	TargetP-2.0: mTP
Phatr2a_48983	PGK	Mitochondria	mTP	TargetP-2.0: mTP	TargetP-2.0: mTP	mitochondrion	Not plastid	mTP	TargetP-2.0: mTP	TargetP-2.0: mTP	mitochondrion	Not plastid	Phatr2a_48983	mitochondrion	0.3296	-	0.0536	-	0.8562	0.1438	Phatr2a_48983	mTP	0.001684	0.000022	0.998294	CS pos: 42-43. VIQ-AK. Pr: 0.3950	Phatr2a_48983	mTP	NA	NA	NA	NA	NA	TargetP-2.0: mTP	Phatr2a_48983	mTP	NA	NA	NA	NA	TargetP-2.0: mTP
Phatr2a_17964	PGM	Mitochondria	mTP	TargetP-2.0: mTP	TargetP-2.0: mTP	mitochondrion	Not plastid	mTP	TargetP-2.0: mTP	TargetP-2.0: mTP	mitochondrion	Not plastid	Phatr2a_17964	mitochondrion	0.1552	-	0.0385	-	0.7189	0.2811	Phatr2a_17964	mTP	0.468999	0.027768	0.503233	CS pos: 39-40. RQF-SS. Pr: 0.6885	Phatr2a_17964	mTP	NA	NA	NA	NA	NA	TargetP-2.0: mTP	Phatr2a_17964	mTP	NA	NA	NA	NA	TargetP-2.0: mTP
Phatr2a_33839	PGM	Mitochondria	mTP	TargetP-2.0: mTP	TargetP-2.0: mTP	mitochondrion	Not plastid	mTP	TargetP-2.0: mTP	TargetP-2.0: mTP	mitochondrion	Not plastid	Phatr2a_33839	mitochondrion	0.2473	-	0.0468	-	0.7929	0.2071	Phatr2a_33839	mTP	0.017904	0.000625	0.98147	CS pos: 21-22. RSF-AA. Pr: 0.6041	Phatr2a_33839	mTP	NA	NA	NA	NA	NA	TargetP-2.0: mTP	Phatr2a_33839	mTP	NA	NA	NA	NA	TargetP-2.0: mTP
Phatr2a_35164	PGM	Mitochondria	mTP	TargetP-2.0: mTP	TargetP-2.0: mTP	mitochondrion	Not plastid	noTP	TargetP-2.0: noTP	TargetP-2.0: noTP	mitochondrion	Not plastid	Phatr2a_35164	mitochondrion	0.0872	-	0.0287	-	0.5401	0.4599	Phatr2a_35164	noTP	0.743428	0.000064	0.256508		Phatr2a_35164	noTP	NA	NA	NA	NA	NA	TargetP-2.0: noTP	Phatr2a_35164	noTP	NA	NA	NA	NA	TargetP-2.0: noTP
56752	PGP-2	Mitochondria	mTP	TargetP-2.0: mTP	TargetP-2.0: mTP	mitochondrion	Not plastid	mTP	TargetP-2.0: mTP	TargetP-2.0: mTP	secretory pathway	Not plastid	56752	signal peptide	0.6304	19	0.0636	0.036	-	-	56752	mTP	0.074939	0.326713	0.598348	CS pos: 50-51. LSL-SS. Pr: 0.4635	56752	mTP	NA	NA	NA	NA	NA	TargetP-2.0: mTP	56752	mTP	NA	NA	NA	NA	TargetP-2.0: mTP
Phatr2a_18878	Phatr2a_18878	Mitochondria	mTP	TargetP-2.0: mTP	TargetP-2.0: mTP	mitochondrion	Not plastid	mTP	TargetP-2.0: mTP	TargetP-2.0: mTP	mitochondrion	Not plastid	Phatr2a_18878	mitochondrion	0.064	-	0.0242	-	0.8473	0.1527	Phatr2a_18878	mTP	0.252492	0.000963	0.746545	CS pos: 37-38. RLY-RA. Pr: 0.1943	Phatr2a_18878	mTP	NA	NA	NA	NA	NA	TargetP-2.0: mTP	Phatr2a_18878	mTP	NA	NA	NA	NA	TargetP-2.0: mTP
56172	PK	Mitochondria	mTP	TargetP-2.0: mTP	TargetP-2.0: mTP	mitochondrion	Not plastid	mTP	TargetP-2.0: mTP	TargetP-2.0: mTP	mitochondrion	Not plastid	56172	mitochondrion	0.1647	-	0.0414	-	0.8463	0.1537	56172	mTP	0.003747	0.00005	0.996203	CS pos: 33-34. RSL-AQ. Pr: 0.5849	56172	mTP	NA	NA	NA	NA	NA	TargetP-2.0: mTP	56172	mTP	NA	NA	NA	NA	TargetP-2.0: mTP
Phatr2a_49002	PK	Mitochondria	mTP	TargetP-2.0: mTP	TargetP-2.0: mTP	mitochondrion	Not plastid	mTP	TargetP-2.0: mTP	TargetP-2.0: mTP	mitochondrion	Not plastid	Phatr2a_49002	mitochondrion	0.1852	-	0.0426	-	0.8008	0.1992	Phatr2a_49002	mTP	0.058794	0.000335	0.940871	CS pos: 26-27. LRL-NQ. Pr: 0.2251	Phatr2a_49002	mTP	NA	NA	NA	NA	NA	TargetP-2.0: mTP	Phatr2a_49002	mTP	NA	NA	NA	NA	TargetP-2.0: mTP
Phatr2a_30519	PYC1 (pyruvate carboxylase 1)	Mitochondria	mTP	TargetP-2.0: mTP	TargetP-2.0: mTP	mitochondrion	Not plastid	mTP	TargetP-2.0: mTP	TargetP-2.0: mTP	mitochondrion	Not plastid	Phatr2a_30519	mitochondrion	0.2555	-	0.0459	-	0.7245	0.2755	Phatr2a_30519	mTP	0.367857	0.008546	0.623597	CS pos: 65-66. GRG-LH. Pr: 0.3912	Phatr2a_30519	mTP	NA	NA	NA	NA	NA	TargetP-2.0: mTP	Phatr2a_30519	mTP	NA	NA	NA	NA	TargetP-2.0: mTP
47492	Tom70	Mitochondria	mTP	TargetP-2.0: mTP	TargetP-2.0: mTP	mitochondrion	Not plastid	noTP	TargetP-2.0: noTP	TargetP-2.0: noTP	secretory pathway	Not plastid	47492	signal peptide	0.6333	32	0.1281	0.1456	-	-	47492	noTP	0.507604	0.366132	0.126264		47492	noTP	NA	NA	NA	NA	NA	TargetP-2.0: noTP	47492	noTP	NA	NA	NA	NA	TargetP-2.0: noTP
25308	TPI-GapC3	Mitochondria	mTP	TargetP-2.0: mTP	TargetP-2.0: mTP	mitochondrion	Not plastid	mTP	TargetP-2.0: mTP	TargetP-2.0: mTP	mitochondrion	Not plastid	25308	mitochondrion	0.0905	-	0.0287	-	0.7062	0.2938	25308	mTP	0.021351	0.000551	0.978098	CS pos: 27-28. LTE-AR. Pr: 0.2656	25308	mTP	NA	NA	NA	NA	NA	TargetP-2.0: mTP	25308	mTP	NA	NA	NA	NA	TargetP-2.0: mTP
31720	TrxO	Mitochondria	mTP	TargetP-2.0: mTP	TargetP-2.0: mTP	mitochondrion	Not plastid	mTP	TargetP-2.0: mTP	TargetP-2.0: mTP	mitochondrion	Not plastid	31720	mitochondrion	0.3991	-	0.058	-	0.7716	0.2284	31720	mTP	0.047064	0.000259	0.952678	CS pos: 28-29. RSM-SV. Pr: 0.4390	31720	mTP	NA	NA	NA	NA	NA	TargetP-2.0: mTP	31720	mTP	NA	NA	NA	NA	TargetP-2.0: mTP
56618	unCPS	Mitochondria	mTP	TargetP-2.0: mTP	TargetP-2.0: mTP	mitochondrion	Not plastid	mTP	TargetP-2.0: mTP	TargetP-2.0: mTP	mitochondrion	Not plastid	56618	mitochondrion	0.1091	-	0.0383	-	0.666	0.334	56618	mTP	0.063188	0.00037	0.936442	CS pos: 30-31. FAF-GT. Pr: 0.5657	56618	mTP	NA	NA	NA	NA	NA	TargetP-2.0: mTP	56618	mTP	NA	NA	NA	NA	TargetP-2.0: mTP
49458	AUREO1b	Nucleus	noTP	TargetP-2.0: noTP	TargetP-2.0: noTP	other localisation	Not plastid	noTP	TargetP-2.0: noTP	TargetP-2.0: noTP	other localisation	Not plastid	49458	other localisation	0.0618	-	0.0234	-	0.1367	0.8633	49458	noTP	1	0	0		49458	noTP	NA	NA	NA	NA	NA	TargetP-2.0: noTP	49458	noTP	NA	NA	NA	NA	TargetP-2.0: noTP
56688	AUREO2	Nucleus	noTP	TargetP-2.0: noTP	TargetP-2.0: noTP	other localisation	Not plastid	noTP	TargetP-2.0: noTP	TargetP-2.0: noTP	other localisation	Not plastid	56688	other localisation	0.0723	-	0.0256	-	0.1214	0.8786	56688	noTP	0.999979	0.000017	0.000004		56688	noTP	NA	NA	NA	NA	NA	TargetP-2.0: noTP	56688	noTP	NA	NA	NA	NA	TargetP-2.0: noTP
Phatr2a_54360,11823	H2B	nucleus	noTP	TargetP-2.0: noTP	TargetP-2.0: noTP	other localisation	Not plastid	noTP	TargetP-2.0: noTP	TargetP-2.0: noTP	other localisation	Not plastid	Phatr2a_54360,11823	other localisation	0.0513	-	0.0215	-	0.136	0.864	Phatr2a_54360,11823	noTP	0.999892	0.000013	0.000095		Phatr2a_54360,11823	noTP	NA	NA	NA	NA	NA	TargetP-2.0: noTP	Phatr2a_54360,11823	noTP	NA	NA	NA	NA	TargetP-2.0: noTP
49116	AUREO1a	Nucleus + Cytosol	noTP	TargetP-2.0: noTP	TargetP-2.0: noTP	other localisation	Not plastid	noTP	TargetP-2.0: noTP	TargetP-2.0: noTP	other localisation	Not plastid	49116	other localisation	0.0623	-	0.0232	-	0.1001	0.8999	49116	noTP	0.999995	0.000003	0.000002		49116	noTP	NA	NA	NA	NA	NA	TargetP-2.0: noTP	49116	noTP	NA	NA	NA	NA	TargetP-2.0: noTP
Phatr2a_41969	3-ketoacyl-CoA thiolase	Peroxisomes	noTP	TargetP-2.0: noTP	TargetP-2.0: noTP	other localisation	Not plastid	noTP	TargetP-2.0: noTP	TargetP-2.0: noTP	other localisation	Not plastid	Phatr2a_41969	other localisation	0.1302	-	0.0345	-	0.1166	0.8834	Phatr2a_41969	noTP	0.99488	0.00204	0.003079		Phatr2a_41969	noTP	NA	NA	NA	NA	NA	TargetP-2.0: noTP	Phatr2a_41969	noTP	NA	NA	NA	NA	TargetP-2.0: noTP
Phatr2a_22418	catalase	Peroxisomes	noTP	TargetP-2.0: noTP	TargetP-2.0: noTP	other localisation	Not plastid	noTP	TargetP-2.0: noTP	TargetP-2.0: noTP	other localisation	Not plastid	Phatr2a_22418	other localisation	0.0671	-	0.0246	-	0.0951	0.9049	Phatr2a_22418	noTP	0.999896	0.000099	0.000006		Phatr2a_22418	noTP	NA	NA	NA	NA	NA	TargetP-2.0: noTP	Phatr2a_22418	noTP	NA	NA	NA	NA	TargetP-2.0: noTP
Phatr2a_17720	long chain acyl-CoA ligase	Peroxisomes	noTP	TargetP-2.0: noTP	TargetP-2.0: noTP	other localisation	Not plastid	noTP	TargetP-2.0: noTP	TargetP-2.0: noTP	other localisation	Not plastid	Phatr2a_17720	other localisation	0.067	-	0.0257	-	0.1437	0.8563	Phatr2a_17720	noTP	0.999587	0.000246	0.000166		Phatr2a_17720	noTP	NA	NA	NA	NA	NA	TargetP-2.0: noTP	Phatr2a_17720	noTP	NA	NA	NA	NA	TargetP-2.0: noTP
Phatr2a_54478	malate synthase	Peroxisomes	noTP	TargetP-2.0: noTP	TargetP-2.0: noTP	other localisation	Not plastid	noTP	TargetP-2.0: noTP	TargetP-2.0: noTP	other localisation	Not plastid	Phatr2a_54478	other localisation	0.0704	-	0.0256	-	0.1104	0.8896	Phatr2a_54478	noTP	0.999483	0.000087	0.000431		Phatr2a_54478	noTP	NA	NA	NA	NA	NA	TargetP-2.0: noTP	Phatr2a_54478	noTP	NA	NA	NA	NA	TargetP-2.0: noTP
Phatr2a_47516	Pex10	Peroxisomes	noTP	TargetP-2.0: noTP	TargetP-2.0: noTP	other localisation	Not plastid	noTP	TargetP-2.0: noTP	TargetP-2.0: noTP	other localisation	Not plastid	Phatr2a_47516	other localisation	0.2153	-	0.2073	-	0.1415	0.8585	Phatr2a_47516	noTP	0.999963	0.000036	0.000001		Phatr2a_47516	noTP	NA	NA	NA	NA	NA	TargetP-2.0: noTP	Phatr2a_47516	noTP	NA	NA	NA	NA	TargetP-2.0: noTP
Phatr2a_47406	Pex16	Peroxisomes	noTP	TargetP-2.0: noTP	TargetP-2.0: noTP	other localisation	Not plastid	noTP	TargetP-2.0: noTP	TargetP-2.0: noTP	other localisation	Not plastid	Phatr2a_47406	other localisation	0.0868	-	0.0278	-	0.1112	0.8888	Phatr2a_47406	noTP	0.999988	0.000009	0.000003		Phatr2a_47406	noTP	NA	NA	NA	NA	NA	TargetP-2.0: noTP	Phatr2a_47406	noTP	NA	NA	NA	NA	TargetP-2.0: noTP
Phatr2a_50623	Pex3	Peroxisomes	noTP	TargetP-2.0: noTP	TargetP-2.0: noTP	other localisation	Not plastid	noTP	TargetP-2.0: noTP	TargetP-2.0: noTP	other localisation	Not plastid	Phatr2a_50623	other localisation	0.4071	-	0.0582	-	0.1677	0.8323	Phatr2a_50623	noTP	0.997653	0.001554	0.000793		Phatr2a_50623	noTP	NA	NA	NA	NA	NA	TargetP-2.0: noTP	Phatr2a_50623	noTP	NA	NA	NA	NA	TargetP-2.0: noTP
Phatr2a_37372	trans-2-enoyl-CoA reductase	Peroxisomes	noTP	TargetP-2.0: noTP	TargetP-2.0: noTP	other localisation	Not plastid	noTP	TargetP-2.0: noTP	TargetP-2.0: noTP	other localisation	Not plastid	Phatr2a_37372	other localisation	0.2214	-	0.1493	-	0.151	0.849	Phatr2a_37372	noTP	0.996579	0.001415	0.002006		Phatr2a_37372	noTP	NA	NA	NA	NA	NA	TargetP-2.0: noTP	Phatr2a_37372	noTP	NA	NA	NA	NA	TargetP-2.0: noTP
Phatr2a_40433	PtNapi2	Plasma membrane	SP	Not plastid, signal peptide identified	Not plastid, not ppc, signal peptide identified	secretory pathway	Not plastid	noTP	TargetP-2.0: noTP	TargetP-2.0: noTP	other localisation	Not plastid	Phatr2a_40433	other localisation	0.113	-	0.3148	-	0.2287	0.7713	Phatr2a_40433	noTP	0.999995	0.000005	0		Phatr2a_40433	noTP	NA	NA	NA	NA	NA	TargetP-2.0: noTP	Phatr2a_40433	noTP	NA	NA	NA	NA	TargetP-2.0: noTP
Phatr2a_47667	PtNapi4	Plasma membrane	SP	Not plastid, signal peptide identified	Not plastid, not ppc, signal peptide identified	secretory pathway	Not plastid	noTP	TargetP-2.0: noTP	TargetP-2.0: noTP	other localisation	Not plastid	Phatr2a_47667	other localisation	0.0634	-	0.0236	-	0.2628	0.7372	Phatr2a_47667	noTP	0.999857	0.000005	0.000138		Phatr2a_47667	noTP	NA	NA	NA	NA	NA	TargetP-2.0: noTP	Phatr2a_47667	noTP	NA	NA	NA	NA	TargetP-2.0: noTP
Phatr2a_49842	PtNapi5	Plasma membrane	SP	Not plastid, signal peptide identified	Not plastid, not ppc, signal peptide identified	secretory pathway	Not plastid	noTP	TargetP-2.0: noTP	TargetP-2.0: noTP	secretory pathway	Not plastid	Phatr2a_49842	signal anchor	0.1045	-	0.5726	-	-	-	Phatr2a_49842	noTP	0.999987	0.000011	0.000002		Phatr2a_49842	noTP	NA	NA	NA	NA	NA	TargetP-2.0: noTP	Phatr2a_49842	noTP	NA	NA	NA	NA	TargetP-2.0: noTP
17265	PtHpi1	Plasma membrane + spot (not BLS or plastid)	SP	Not plastid, signal peptide identified	Not plastid, not ppc, signal peptide identified	secretory pathway	Not plastid	noTP	TargetP-2.0: noTP	TargetP-2.0: noTP	other localisation	Not plastid	17265	other localisation	0.0545	-	0.0246	-	0.1898	0.8102	17265	noTP	0.999976	0.000007	0.000017		17265	noTP	NA	NA	NA	NA	NA	TargetP-2.0: noTP	17265	noTP	NA	NA	NA	NA	TargetP-2.0: noTP
Phatr2a_47239	PtNapi3	Plasma membrane + spot (not BLS or plastid)	SP	Not plastid, signal peptide identified	Not plastid, not ppc, signal peptide identified	secretory pathway	Not plastid	noTP	TargetP-2.0: noTP	TargetP-2.0: noTP	secretory pathway	Not plastid	Phatr2a_47239	signal anchor	0.103	-	0.5833	-	-	-	Phatr2a_47239	noTP	0.999996	0.000004	0		Phatr2a_47239	noTP	NA	NA	NA	NA	NA	TargetP-2.0: noTP	Phatr2a_47239	noTP	NA	NA	NA	NA	TargetP-2.0: noTP
Phatr2a_45959	PtPhos3	Plasma membrane and Endomembrane system (not BLS or plastid)	SP	Not plastid, signal peptide identified	Not plastid, not ppc, signal peptide identified	secretory pathway	Not plastid	noTP	TargetP-2.0: noTP	TargetP-2.0: noTP	other localisation	Not plastid	Phatr2a_45959	other localisation	0.0524	-	0.0217	-	0.1851	0.8149	Phatr2a_45959	noTP	0.999996	0.000004	0.000001		Phatr2a_45959	noTP	NA	NA	NA	NA	NA	TargetP-2.0: noTP	Phatr2a_45959	noTP	NA	NA	NA	NA	TargetP-2.0: noTP
Phatr2a_47869	PtPhos8	Plasma membrane and Endomembrane system (not BLS or plastid)	SP	Not plastid, signal peptide identified	Not plastid, not ppc, signal peptide identified	secretory pathway	Not plastid	SP	Plastid	Plastid	secretory pathway	Not plastid	Phatr2a_47869	signal peptide	0.7265	18	0.059	0.0329	-	-	Phatr2a_47869	SP	0.000806	0.999191	0.000003	CS pos: 17-18. AEA-LT. Pr: 0.8176	Phatr2a_47869	SP	20	alt-fsr	2	0.622932486	0.437450736	Plastid, low confidence	Phatr2a_47869	SP	20	alt-fsr	2	0.622932486	Plastid, low confidence
Phatr2a_20139	Vps26	Transgolgi network	SP	Not plastid, signal peptide identified	Not plastid, not ppc, signal peptide identified	secretory pathway	Not plastid	noTP	TargetP-2.0: noTP	TargetP-2.0: noTP	other localisation	Not plastid	Phatr2a_20139	other localisation	0.1738	-	0.0415	-	0.1993	0.8007	Phatr2a_20139	noTP	0.869963	0.125106	0.00493		Phatr2a_20139	noTP	NA	NA	NA	NA	NA	TargetP-2.0: noTP	Phatr2a_20139	noTP	NA	NA	NA	NA	TargetP-2.0: noTP
Phatr2a_17936	Vps29	Transgolgi network	SP	Not plastid, signal peptide identified	Not plastid, not ppc, signal peptide identified	secretory pathway	Not plastid	noTP	TargetP-2.0: noTP	TargetP-2.0: noTP	other localisation	Not plastid	Phatr2a_17936	other localisation	0.1009	-	0.0306	-	0.11	0.89	Phatr2a_17936	noTP	0.998577	0.001116	0.000308		Phatr2a_17936	noTP	NA	NA	NA	NA	NA	TargetP-2.0: noTP	Phatr2a_17936	noTP	NA	NA	NA	NA	TargetP-2.0: noTP
19556	ABC3	Vacuolar membrane	SP	Not plastid, signal peptide identified	Not plastid, not ppc, signal peptide identified	secretory pathway	Not plastid	noTP	TargetP-2.0: noTP	TargetP-2.0: noTP	secretory pathway	Not plastid	19556	signal peptide	0.5249	22	0.1216	0.2167	-	-	19556	noTP	0.954672	0.031274	0.014054		19556	noTP	NA	NA	NA	NA	NA	TargetP-2.0: noTP	19556	noTP	NA	NA	NA	NA	TargetP-2.0: noTP
bd1370	TIP1	Vacuolar membrane	SP	Not plastid, signal peptide identified	Not plastid, not ppc, signal peptide identified	secretory pathway	Not plastid	noTP	TargetP-2.0: noTP	TargetP-2.0: noTP	other localisation	Not plastid	bd1370	other localisation	0.1275	-	0.0326	-	0.1869	0.8131	bd1370	noTP	0.999983	0.000013	0.000005		bd1370	noTP	NA	NA	NA	NA	NA	TargetP-2.0: noTP	bd1370	noTP	NA	NA	NA	NA	TargetP-2.0: noTP
Phatr2a_49793	beta-GLYC1	Vacuole	SP	Not plastid, signal peptide identified	Not plastid, not ppc, signal peptide identified	secretory pathway	Not plastid	noTP	TargetP-2.0: noTP	TargetP-2.0: noTP	other localisation	Not plastid	Phatr2a_49793	other localisation	0.0741	-	0.0258	-	0.1015	0.8985	Phatr2a_49793	noTP	0.999954	0.000038	0.000008		Phatr2a_49793	noTP	NA	NA	NA	NA	NA	TargetP-2.0: noTP	Phatr2a_49793	noTP	NA	NA	NA	NA	TargetP-2.0: noTP
Phatr2a_47599	CBS	Vacuole	SP	Not plastid, signal peptide identified	Not plastid, not ppc, signal peptide identified	secretory pathway	Not plastid	SP	Not plastid, signal peptide identified	Not plastid, not ppc, signal peptide identified	secretory pathway	Not plastid	Phatr2a_47599	signal peptide	0.5131	21	0.0596	0.0368	-	-	Phatr2a_47599	SP	0.306096	0.680298	0.013606	CS pos: 20-21. AIA-ST. Pr: 0.8620	Phatr2a_47599	SP	21	aia-stt	0	0.204497978	0.361236694	Not plastid, not ppc, signal peptide identified	Phatr2a_47599	SP	21	aia-stt	0	0.204497978	Not plastid, signal peptide identified
56808	PtBGS	Vacuole	SP	Not plastid, signal peptide identified	Not plastid, not ppc, signal peptide identified	secretory pathway	Not plastid	noTP	TargetP-2.0: noTP	TargetP-2.0: noTP	other localisation	Not plastid	56808	other localisation	0.2247	-	0.1305	-	0.2305	0.7695	56808	noTP	0.999998	0.000001	0.000001		56808	noTP	NA	NA	NA	NA	NA	TargetP-2.0: noTP	56808	noTP	NA	NA	NA	NA	TargetP-2.0: noTP
Phatr2a_19587	PtVpt1	Vacuole	SP	Not plastid, signal peptide identified	Not plastid, not ppc, signal peptide identified	secretory pathway	Not plastid	noTP	TargetP-2.0: noTP	TargetP-2.0: noTP	other localisation	Not plastid	Phatr2a_19587	other localisation	0.0696	-	0.0246	-	0.1035	0.8965	Phatr2a_19587	noTP	0.999969	0.000016	0.000016		Phatr2a_19587	noTP	NA	NA	NA	NA	NA	TargetP-2.0: noTP	Phatr2a_19587	noTP	NA	NA	NA	NA	TargetP-2.0: noTP
Phatr2a_50238	TGS1	Vacuole	SP	Not plastid, signal peptide identified	Not plastid, not ppc, signal peptide identified	secretory pathway	Not plastid	SP	Not plastid, signal peptide identified	Not plastid, not ppc, signal peptide identified	secretory pathway	Not plastid	Phatr2a_50238	signal peptide	0.6961	28	0.061	0.0306	-	-	Phatr2a_50238	SP	0.013172	0.985707	0.001122	CS pos: 27-28. TDA-SW. Pr: 0.8108	Phatr2a_50238	SP	28	tda-swv	0	0.116409542	0.451810564	Not plastid, not ppc, signal peptide identified	Phatr2a_50238	SP	28	tda-swv	0	0.116409542	Not plastid, signal peptide identified
56509	TGS2	Vacuole	SP	Not plastid, signal peptide identified	Not plastid, not ppc, signal peptide identified	secretory pathway	Not plastid	SP	Not plastid, signal peptide identified	Not plastid, not ppc, signal peptide identified	secretory pathway	Not plastid	56509	signal peptide	0.7518	33	0.0951	0.0804	-	-	56509	SP	0.052488	0.946271	0.00124	CS pos: 33-34. AAS-NW. Pr: 0.4856	56509	SP	32	PLA-ASN	-2	0.139188945	0.393108418	Not plastid, not ppc, signal peptide identified	56509	SP	32	PLA-ASN	-2	0.139188945	Not plastid, signal peptide identified
Phatr2a_30620	VCT3	Vacuole	SP	Not plastid, signal peptide identified	Not plastid, not ppc, signal peptide identified	secretory pathway	Not plastid	noTP	TargetP-2.0: noTP	TargetP-2.0: noTP	other localisation	Not plastid	Phatr2a_30620	other localisation	0.1681	-	0.1334	-	0.1985	0.8015	Phatr2a_30620	noTP	0.999998	0.000002	0		Phatr2a_30620	noTP	NA	NA	NA	NA	NA	TargetP-2.0: noTP	Phatr2a_30620	noTP	NA	NA	NA	NA	TargetP-2.0: noTP
Phatr2a_35739	VTC2	Vacuole	SP	Not plastid, signal peptide identified	Not plastid, not ppc, signal peptide identified	secretory pathway	Not plastid	mTP	TargetP-2.0: mTP	TargetP-2.0: mTP	mitochondrion	Not plastid	Phatr2a_35739	mitochondrion	0.1177	-	0.0545	-	0.7913	0.2087	Phatr2a_35739	mTP	0.025469	0.00006	0.974471	CS pos: 31-32. SCN-TS. Pr: 0.3401	Phatr2a_35739	mTP	NA	NA	NA	NA	NA	TargetP-2.0: mTP	Phatr2a_35739	mTP	NA	NA	NA	NA	TargetP-2.0: mTP
