# Supplementary material for: ASAFind 2.0: multi‐class protein targeting prediction for diatoms and algae with complex plastids
Source: Plant J. 2025 Jun 4;122(5):e70138. doi: 10.1111/tpj.70138 (PMC12136025; doi:10.1111/tpj.70138)
Supplement: Supplementary file 6 — Appendix S6. Intracellular location predictions and KEGG annotation for the Phaeodactylum tricornutum extended gene catalog published in Gruber et al. (2015). ASAFind 2.0 predictions are based on TargetP 2.0 (Almagro Armenteros, Salvatore, et al., 2019); KEGG annotations were obtained via KAAS (Moriya et al., 2007). [file TPJ-122-0-s011.txt]

KEGG Annotation		ASAFind 2.0 output
Identifier	KO number	Identifier	TargetP-2.0	ASAFind cleavage position	ASAFind cleavage site sequence	ASAFind/TargetP-2.0 cleavage site offset	ASAFind 20aa score, default scoring table with small sample correction	PPC 20aa score, default scoring table	ASAFind 2.0_beta25 Prediction, score threshold = 0.3100298026055153, with FWYL check, PPC protein prediction included, default ppc score cut-off: 0.49
Phatr2a_48674		Phatr2a_48674	SP	31	arg-fsl	2	0.662471436	0.42083525	Plastid, low confidence
Phatr2a_21592	K01586	Phatr2a_21592	mTP	NA	NA	NA	NA	NA	TargetP-2.0: mTP
Phatr2a_1648	K00850	Phatr2a_1648	noTP	NA	NA	NA	NA	NA	TargetP-2.0: noTP
Phatr2a_49578		Phatr2a_49578	SP	17	cfa-vge	-2	0.137940923	0.290645768	Not plastid, not ppc, signal peptide identified
Phatr2a_42877	K00859	Phatr2a_42877	noTP	NA	NA	NA	NA	NA	TargetP-2.0: noTP
Phatr2a_48261		Phatr2a_48261	noTP	NA	NA	NA	NA	NA	TargetP-2.0: noTP
Phatr2a_46662		Phatr2a_46662	SP	23	gra-fva	0	0.673133504	0.314994855	Plastid, high confidence
Phatr2a_46176		Phatr2a_46176	noTP	NA	NA	NA	NA	NA	TargetP-2.0: noTP
Phatr2a_48141		Phatr2a_48141	SP	30	gvg-ylk	0	0.137369572	0.406345672	Plastid, low confidence
Phatr2a_49614		Phatr2a_49614	SP	31	hgl-fls	1	0.629778042	0.335243998	Plastid, low confidence
Phatr2a_41157		Phatr2a_41157	SP	21	vlg-fsp	0	0.766818085	0.402306469	Plastid, high confidence
Phatr2a_47831		Phatr2a_47831	SP	34	ata-qqe	0	0.123119239	0.335914276	Not plastid, not ppc, signal peptide identified
Phatr2a_20482	K03113	Phatr2a_20482	SP	32	ida-fed	0	0.596856095	0.310390839	Plastid, high confidence
Phatr2a_36060		Phatr2a_36060	noTP	NA	NA	NA	NA	NA	TargetP-2.0: noTP
Phatr2a_34919		Phatr2a_34919	SP	23	sig-nad	2	0.161672953	0.196421681	Not plastid, not ppc, signal peptide identified
Phatr2a_43350	K07112	Phatr2a_43350	noTP	NA	NA	NA	NA	NA	TargetP-2.0: noTP
Phatr2a_42503		Phatr2a_42503	SP	23	vws-gvc	0	0.167082098	0.287162743	Not plastid, not ppc, signal peptide identified
Phatr2a_22150		Phatr2a_22150	SP	27	vrg-ftp	0	0.813325718	0.275267947	Plastid, high confidence
Phatr2a_43995		Phatr2a_43995	SP	24	vqs-fmp	0	0.77537197	0.424741204	Plastid, high confidence
Phatr2a_40975	K24543	Phatr2a_40975	SP	27	qsl-vvp	1	0.270654169	0.284538144	Not plastid, not ppc, signal peptide identified
Phatr2a_44177		Phatr2a_44177	SP	20	vds-ftt	0	0.720218504	0.296882073	Plastid, high confidence
Phatr2a_45999		Phatr2a_45999	SP	25	tpa-fsk	-2	0.604202519	0.416092557	Plastid, low confidence
Phatr2a_19092		Phatr2a_19092	SP	35	vsg-fvp	0	0.776654884	0.296173261	Plastid, high confidence
Phatr2a_40720		Phatr2a_40720	SP	24	ala-fph	0	0.587847727	0.320445832	Plastid, high confidence
Phatr2a_47338		Phatr2a_47338	mTP	NA	NA	NA	NA	NA	TargetP-2.0: mTP
Phatr2a_54378		Phatr2a_54378	SP	22	ila-sdg	0	0.109664541	0.439796853	Not plastid, not ppc, signal peptide identified
Phatr2a_49260		Phatr2a_49260	SP	18	aqa-ftt	0	0.750459139	0.444340224	Plastid, high confidence
Phatr2a_49774		Phatr2a_49774	SP	36	tdp-lvq	2	0.180439567	0.288209696	Plastid, low confidence
Phatr2a_43428		Phatr2a_43428	SP	19	vea-fsp	0	0.776734672	0.364044077	Plastid, high confidence
Phatr2a_43334		Phatr2a_43334	SP	28	ssl-qgp	1	0.302543833	0.381841353	Not plastid, not ppc, signal peptide identified
Phatr2a_44445	K08860	Phatr2a_44445	SP	27	rsv-fga	-2	0.652030463	0.294760169	Plastid, low confidence
Phatr2a_48680		Phatr2a_48680	SP	18	taa-wvs	0	0.271948179	0.425980647	Plastid, low confidence
Phatr2a_48888		Phatr2a_48888	SP	23	aia-sft	2	0.129773774	0.384180939	Not plastid, not ppc, signal peptide identified
Phatr2a_43325		Phatr2a_43325	noTP	NA	NA	NA	NA	NA	TargetP-2.0: noTP
Phatr2a_56372	K01623	Phatr2a_56372	SP	23	aaa-fsa	0	0.661566332	0.438575319	Plastid, high confidence
Phatr2a_54940		Phatr2a_54940	SP	22	vla-taq	-2	0.176069731	0.303565224	Not plastid, not ppc, signal peptide identified
Phatr2a_47426		Phatr2a_47426	SP	28	syt-vsp	2	0.286605615	0.447331565	Not plastid, not ppc, signal peptide identified
Phatr2a_34646		Phatr2a_34646	noTP	NA	NA	NA	NA	NA	TargetP-2.0: noTP
Phatr2a_46547		Phatr2a_46547	SP	19	tqa-qns	0	0.202868233	0.400877429	Not plastid, not ppc, signal peptide identified
Phatr2a_42659		Phatr2a_42659	SP	18	cga-fqq	0	0.720260776	0.436069584	Plastid, high confidence
Phatr2a_47306		Phatr2a_47306	SP	21	aaa-iqe	0	0.090237833	0.389200893	Not plastid, not ppc, signal peptide identified
Phatr2a_48834		Phatr2a_48834	SP	37	dsa-pin	1	0.220575131	0.422777603	Not plastid, not ppc, signal peptide identified
Phatr2a_35345		Phatr2a_35345	SP	16	sls-fpq	0	0.650635823	0.486523483	Plastid, high confidence
Phatr2a_46158		Phatr2a_46158	noTP	NA	NA	NA	NA	NA	TargetP-2.0: noTP
Phatr2a_44450		Phatr2a_44450	SP	26	taa-wnt	0	0.195792766	0.281509694	Plastid, low confidence
Phatr2a_50071		Phatr2a_50071	mTP	NA	NA	NA	NA	NA	TargetP-2.0: mTP
Phatr2a_47477		Phatr2a_47477	SP	27	tca-fpw	0	0.664406684	0.352677095	Plastid, high confidence
Phatr2a_46886	K03654	Phatr2a_46886	mTP	NA	NA	NA	NA	NA	TargetP-2.0: mTP
Phatr2a_47290		Phatr2a_47290	SP	32	tla-lvg	0	0.205788391	0.344685697	Plastid, low confidence
Phatr2a_44202		Phatr2a_44202	SP	31	asa-fap	0	0.836781288	0.373092414	Plastid, high confidence
Phatr2a_38928		Phatr2a_38928	SP	20	pha-ssl	-2	0.199242361	0.550210263	PPC
Phatr2a_36616	K07304	Phatr2a_36616	SP	21	aya-fsl	0	0.675831868	0.382382054	Plastid, high confidence
Phatr2a_37371		Phatr2a_37371	noTP	NA	NA	NA	NA	NA	TargetP-2.0: noTP
Phatr2a_55112		Phatr2a_55112	SP	19	lha-wvp	0	0.32019954	0.356914895	Plastid, high confidence
Phatr2a_49608		Phatr2a_49608	SP	22	vsa-ftf	0	0.72985675	0.485874183	Plastid, high confidence
Phatr2a_40979		Phatr2a_40979	SP	24	tda-wil	0	0.168001102	0.383150419	Plastid, low confidence
Phatr2a_45297		Phatr2a_45297	SP	20	tsg-ftt	0	0.725829468	0.47448832	Plastid, high confidence
Phatr2a_47439		Phatr2a_47439	SP	26	ves-fsp	0	0.767433652	0.383271363	Plastid, high confidence
Phatr2a_48954		Phatr2a_48954	noTP	NA	NA	NA	NA	NA	TargetP-2.0: noTP
Phatr2a_48322		Phatr2a_48322	SP	24	vha-dep	0	0.274888308	0.338153213	Not plastid, not ppc, signal peptide identified
Phatr2a_48132		Phatr2a_48132	noTP	NA	NA	NA	NA	NA	TargetP-2.0: noTP
Phatr2a_22152		Phatr2a_22152	SP	22	tsk-slp	-1	0.282394819	0.431516863	Not plastid, not ppc, signal peptide identified
Phatr2a_43911		Phatr2a_43911	SP	26	vsa-fvp	0	0.794832386	0.328352357	Plastid, high confidence
Phatr2a_22250		Phatr2a_22250	SP	21	arg-fsp	0	0.781996122	0.425475862	Plastid, high confidence
Phatr2a_46742		Phatr2a_46742	SP	22	als-ftp	0	0.789422695	0.32384319	Plastid, high confidence
Phatr2a_47364		Phatr2a_47364	SP	22	vva-lvp	0	0.279049245	0.246543125	Plastid, low confidence
Phatr2a_45028		Phatr2a_45028	SP	30	gsg-tgp	0	0.232919328	0.288955421	Not plastid, not ppc, signal peptide identified
Phatr2a_46758		Phatr2a_46758	noTP	NA	NA	NA	NA	NA	TargetP-2.0: noTP
Phatr2a_55029		Phatr2a_55029	SP	25	tlg-lgl	-2	0.132139357	0.301551144	Plastid, low confidence
Phatr2a_43067		Phatr2a_43067	SP	15	aqg-fse	0	0.623339662	0.336949278	Plastid, high confidence
Phatr2a_47815		Phatr2a_47815	SP	22	vta-rrs	0	0.083309168	0.360858543	Not plastid, not ppc, signal peptide identified
Phatr2a_41570	K10257	Phatr2a_41570	SP	28	vna-fsl	0	0.684419161	0.364881008	Plastid, high confidence
Phatr2a_49341		Phatr2a_49341	SP	23	its-fpt	0	0.615413675	0.277892436	Plastid, high confidence
Phatr2a_46923		Phatr2a_46923	noTP	NA	NA	NA	NA	NA	TargetP-2.0: noTP
Phatr2a_53731		Phatr2a_53731	SP	24	aaa-saa	2	0.155233522	0.432824608	Not plastid, not ppc, signal peptide identified
Phatr2a_18917		Phatr2a_18917	SP	28	sts-ffl	0	0.667081725	0.44956058	Plastid, high confidence
Phatr2a_45967		Phatr2a_45967	SP	20	ads-fvt	0	0.668579464	0.294489723	Plastid, high confidence
Phatr2a_37918		Phatr2a_37918	SP	19	ssa-ftp	0	0.795178286	0.258027276	Plastid, high confidence
Phatr2a_20731	K00432	Phatr2a_20731	SP	17	tra-nav	-2	0.146792862	0.253672576	Not plastid, not ppc, signal peptide identified
Phatr2a_18985		Phatr2a_18985	SP	19	asa-fsp	0	0.816199315	0.456458756	Plastid, high confidence
Phatr2a_39084	K11262	Phatr2a_39084	SP	25	asa-fts	0	0.694700722	0.339105645	Plastid, high confidence
Phatr2a_43631		Phatr2a_43631	SP	28	vsa-ysa	0	0.192802116	0.442418446	Plastid, low confidence
Phatr2a_49097		Phatr2a_49097	noTP	NA	NA	NA	NA	NA	TargetP-2.0: noTP
Phatr2a_38946		Phatr2a_38946	SP	27	rrv-fsr	-2	0.605961096	0.313289566	Plastid, low confidence
Phatr2a_43288		Phatr2a_43288	SP	32	gss-nip	1	0.261674925	0.267001668	Not plastid, not ppc, signal peptide identified
Phatr2a_22442	K00817	Phatr2a_22442	SP	21	tmc-ttd	-2	0.205588837	0.504326744	PPC
Phatr2a_50107		Phatr2a_50107	SP	29	rsa-sdi	-1	0.100923375	0.381314873	Not plastid, not ppc, signal peptide identified
Phatr2a_43636		Phatr2a_43636	SP	30	vrt-ltp	0	0.268234348	0.32289913	Plastid, low confidence
Phatr2a_47540	K01231	Phatr2a_47540	SP	16	vca-wda	0	0.140275605	0.310012096	Plastid, low confidence
Phatr2a_46964		Phatr2a_46964	SP	24	sis-fap	0	0.778853945	0.181861308	Plastid, high confidence
Phatr2a_18096		Phatr2a_18096	noTP	NA	NA	NA	NA	NA	TargetP-2.0: noTP
Phatr2a_56307		Phatr2a_56307	SP	16	tsa-fap	0	0.844144698	0.378391842	Plastid, high confidence
Phatr2a_44003	K01437	Phatr2a_44003	noTP	NA	NA	NA	NA	NA	TargetP-2.0: noTP
Phatr2a_49200		Phatr2a_49200	SP	21	ava-fes	2	0.642499065	0.36710692	Plastid, low confidence
Phatr2a_37376		Phatr2a_37376	SP	28	vta-fsp	0	0.736732397	0.39492144	Plastid, high confidence
Phatr2a_37739		Phatr2a_37739	noTP	NA	NA	NA	NA	NA	TargetP-2.0: noTP
Phatr2a_43318		Phatr2a_43318	SP	37	vqa-asr	0	0.121163287	0.3158099	Not plastid, not ppc, signal peptide identified
Phatr2a_43526		Phatr2a_43526	SP	22	ass-fpi	0	0.61816191	0.35771092	Plastid, high confidence
Phatr2a_45247	K19619	Phatr2a_45247	mTP	NA	NA	NA	NA	NA	TargetP-2.0: mTP
Phatr2a_39351		Phatr2a_39351	SP	18	asa-ftp	0	0.774950755	0.387536324	Plastid, high confidence
Phatr2a_35267		Phatr2a_35267	SP	33	tya-fpi	0	0.63646696	0.327111315	Plastid, high confidence
Phatr2a_47489		Phatr2a_47489	SP	19	caa-dey	0	0.163268805	0.440044417	Not plastid, not ppc, signal peptide identified
Phatr2a_44416		Phatr2a_44416	SP	24	sya-lsl	0	0.224315166	0.448294271	Plastid, low confidence
Phatr2a_45117		Phatr2a_45117	noTP	NA	NA	NA	NA	NA	TargetP-2.0: noTP
Phatr2a_43073		Phatr2a_43073	SP	28	sda-skt	0	0.093918318	0.375870073	Not plastid, not ppc, signal peptide identified
Phatr2a_40475		Phatr2a_40475	SP	15	gpl-fgk	-2	0.612827943	0.253737236	Plastid, low confidence
Phatr2a_47517		Phatr2a_47517	noTP	NA	NA	NA	NA	NA	TargetP-2.0: noTP
Phatr2a_47895	K07562	Phatr2a_47895	SP	23	lta-pna	1	0.114688879	0.325845596	Not plastid, not ppc, signal peptide identified
Phatr2a_50052		Phatr2a_50052	SP	27	tvs-fvp	0	0.853050763	0.390999054	Plastid, high confidence
Phatr2a_48923		Phatr2a_48923	SP	30	sea-fvr	0	0.705074116	0.271444282	Plastid, high confidence
Phatr2a_36992		Phatr2a_36992	SP	32	rwa-eee	0	0.107653521	0.277414515	Not plastid, not ppc, signal peptide identified
Phatr2a_49313	K03949	Phatr2a_49313	mTP	NA	NA	NA	NA	NA	TargetP-2.0: mTP
Phatr2a_40424		Phatr2a_40424	SP	20	tsa-wmm	0	0.16813439	0.379128498	Plastid, low confidence
Phatr2a_49708		Phatr2a_49708	noTP	NA	NA	NA	NA	NA	TargetP-2.0: noTP
Phatr2a_37456		Phatr2a_37456	SP	23	qla-far	-2	0.679735319	0.204766869	Plastid, low confidence
Phatr2a_46444		Phatr2a_46444	SP	23	vga-fts	0	0.711352787	0.357091628	Plastid, high confidence
Phatr2a_7125		Phatr2a_7125	SP	35	xma-trs	0	0.206980793	0.532602788	PPC
Phatr2a_32015		Phatr2a_32015	SP	22	lda-qnp	0	0.2741948	0.24921751	Not plastid, not ppc, signal peptide identified
Phatr2a_44040	K09667	Phatr2a_44040	SP	35	vra-qqq	0	0.14502039	0.347856772	Not plastid, not ppc, signal peptide identified
Phatr2a_37267		Phatr2a_37267	SP	27	vva-ept	0	0.145841066	0.28893527	Not plastid, not ppc, signal peptide identified
Phatr2a_29187		Phatr2a_29187	SP	19	sya-eke	0	0.11370102	0.315832057	Not plastid, not ppc, signal peptide identified
Phatr2a_46023		Phatr2a_46023	SP	24	aaa-ssg	0	0.172391612	0.46858268	Not plastid, not ppc, signal peptide identified
Phatr2a_48729		Phatr2a_48729	SP	27	ika-wap	0	0.370743985	0.425329405	Plastid, high confidence
Phatr2a_43087		Phatr2a_43087	SP	21	ead-fkg	1	0.606340768	0.24576422	Plastid, low confidence
Phatr2a_3419	K15283	Phatr2a_3419	noTP	NA	NA	NA	NA	NA	TargetP-2.0: noTP
Phatr2a_19223		Phatr2a_19223	SP	23	ept-faw	-2	0.771061154	0.479067655	Plastid, low confidence
Phatr2a_36788		Phatr2a_36788	SP	25	iva-npa	0	0.145404933	0.328755068	Not plastid, not ppc, signal peptide identified
Phatr2a_50373		Phatr2a_50373	SP	25	sla-mra	0	0.144398831	0.281323283	Not plastid, not ppc, signal peptide identified
Phatr2a_42483		Phatr2a_42483	SP	28	avl-cvg	-1	0.177970736	0.466109258	Not plastid, not ppc, signal peptide identified
Phatr2a_39869		Phatr2a_39869	noTP	NA	NA	NA	NA	NA	TargetP-2.0: noTP
Phatr2a_19578		Phatr2a_19578	mTP	NA	NA	NA	NA	NA	TargetP-2.0: mTP
Phatr2a_45853		Phatr2a_45853	SP	17	ssa-lss	-2	0.205768098	0.406589731	Plastid, low confidence
Phatr2a_56429	K00134	Phatr2a_56429	SP	18	aaa-yss	0	0.30639185	0.700148351	Plastid, low confidence
Phatr2a_36434		Phatr2a_36434	SP	22	sfa-fip	0	0.760652197	0.483927577	Plastid, high confidence
Phatr2a_42575		Phatr2a_42575	noTP	NA	NA	NA	NA	NA	TargetP-2.0: noTP
Phatr2a_17238		Phatr2a_17238	SP	21	ssa-fvp	0	0.794382028	0.29817865	Plastid, high confidence
Phatr2a_50530		Phatr2a_50530	SP	35	sla-llp	0	0.287638547	0.33753735	Plastid, low confidence
Phatr2a_49866		Phatr2a_49866	SP	21	taa-ftv	0	0.729623241	0.414402357	Plastid, high confidence
Phatr2a_44742		Phatr2a_44742	SP	24	vra-sqt	0	0.142400937	0.386899222	Not plastid, not ppc, signal peptide identified
Phatr2a_36394		Phatr2a_36394	SP	22	vng-qqc	0	0.125334181	0.435327813	Not plastid, not ppc, signal peptide identified
Phatr2a_33120		Phatr2a_33120	SP	23	rla-yaa	-2	0.184173616	0.276825627	Plastid, low confidence
Phatr2a_42927		Phatr2a_42927	SP	31	tkg-wqg	0	0.168058159	0.266768079	Plastid, low confidence
Phatr2a_33726		Phatr2a_33726	noTP	NA	NA	NA	NA	NA	TargetP-2.0: noTP
Phatr2a_18732	K04083	Phatr2a_18732	SP	30	aga-frs	0	0.65662155	0.422188508	Plastid, high confidence
Phatr2a_44639		Phatr2a_44639	SP	23	naa-etv	1	0.200674959	0.362928679	Not plastid, not ppc, signal peptide identified
Phatr2a_44734		Phatr2a_44734	SP	35	vqa-fsg	0	0.642858601	0.397518195	Plastid, high confidence
Phatr2a_55102	K02293	Phatr2a_55102	SP	20	aea-fap	0	0.799795707	0.284635742	Plastid, high confidence
Phatr2a_48966		Phatr2a_48966	SP	26	ssa-wip	0	0.340001316	0.544267788	Plastid, high confidence
Phatr2a_44222		Phatr2a_44222	mTP	NA	NA	NA	NA	NA	TargetP-2.0: mTP
Phatr2a_20147		Phatr2a_20147	SP	26	vna-tma	0	0.160674045	0.518564406	PPC
Phatr2a_45482		Phatr2a_45482	SP	28	vsr-etv	0	0.171515618	0.328155346	Not plastid, not ppc, signal peptide identified
Phatr2a_33499		Phatr2a_33499	SP	25	srs-fgl	2	0.628897647	0.3046707	Plastid, low confidence
Phatr2a_23105	K00981	Phatr2a_23105	noTP	NA	NA	NA	NA	NA	TargetP-2.0: noTP
Phatr2a_54260		Phatr2a_54260	SP	35	vsg-fvp	0	0.776654884	0.296173261	Plastid, high confidence
Phatr2a_43041		Phatr2a_43041	SP	19	vsa-wvp	0	0.350251955	0.367581108	Plastid, high confidence
Phatr2a_49086		Phatr2a_49086	SP	16	awa-aaq	-2	0.102415657	0.291930042	Not plastid, not ppc, signal peptide identified
Phatr2a_45845	K09838	Phatr2a_45845	SP	23	tts-ftp	0	0.792431332	0.294766148	Plastid, high confidence
Phatr2a_48977	K04708	Phatr2a_48977	noTP	NA	NA	NA	NA	NA	TargetP-2.0: noTP
Phatr2a_50176	K03243	Phatr2a_50176	SP	23	aaq-fgl	1	0.598156533	0.325356702	Plastid, low confidence
Phatr2a_44979		Phatr2a_44979	SP	26	ala-lsc	0	0.201424176	0.379863314	Plastid, low confidence
Phatr2a_48096		Phatr2a_48096	SP	18	ala-ade	0	0.107132674	0.376173387	Not plastid, not ppc, signal peptide identified
Phatr2a_24169		Phatr2a_24169	noTP	NA	NA	NA	NA	NA	TargetP-2.0: noTP
Phatr2a_46878		Phatr2a_46878	SP	21	sea-lii	0	0.117395158	0.362881016	Plastid, low confidence
Phatr2a_44706		Phatr2a_44706	SP	35	aaa-ves	2	0.181243405	0.439643991	Not plastid, not ppc, signal peptide identified
Phatr2a_48495		Phatr2a_48495	SP	20	ala-sas	-2	0.189652152	0.511165919	PPC
Phatr2a_43562		Phatr2a_43562	SP	19	tga-fqv	0	0.626934907	0.268500673	Plastid, high confidence
Phatr2a_48876		Phatr2a_48876	SP	25	sss-sas	1	0.306534948	0.565721125	PPC
Phatr2a_45096		Phatr2a_45096	SP	25	ptl-fsg	-2	0.689324441	0.492584519	Plastid, low confidence
Phatr2a_49667		Phatr2a_49667	SP	29	fta-tsm	-2	0.104525955	0.263925056	Not plastid, not ppc, signal peptide identified
Phatr2a_43135		Phatr2a_43135	SP	25	iqg-wtg	0	0.216713457	0.397666913	Plastid, low confidence
Phatr2a_48054		Phatr2a_48054	SP	30	aaa-lnv	0	0.070581561	0.288975128	Plastid, low confidence
Phatr2a_50384		Phatr2a_50384	SP	19	tta-ltv	0	0.194143762	0.356656933	Plastid, low confidence
Phatr2a_44313		Phatr2a_44313	mTP	NA	NA	NA	NA	NA	TargetP-2.0: mTP
Phatr2a_35877		Phatr2a_35877	noTP	NA	NA	NA	NA	NA	TargetP-2.0: noTP
Phatr2a_42861		Phatr2a_42861	SP	19	vva-fvv	0	0.690736817	0.348969319	Plastid, high confidence
Phatr2a_19986	K02902	Phatr2a_19986	SP	21	sqa-ftg	0	0.653624351	0.305229964	Plastid, high confidence
Phatr2a_18945		Phatr2a_18945	SP	28	vta-fas	0	0.719079754	0.39442427	Plastid, high confidence
Phatr2a_47997		Phatr2a_47997	mTP	NA	NA	NA	NA	NA	TargetP-2.0: mTP
Phatr2a_42970		Phatr2a_42970	SP	17	ava-fcv	-2	0.651696113	0.402510874	Plastid, low confidence
Phatr2a_22109	K02739	Phatr2a_22109	SP	28	tva-eih	0	0.166628679	0.47442037	Not plastid, not ppc, signal peptide identified
Phatr2a_35694		Phatr2a_35694	SP	31	ttn-rfn	2	0.187637573	0.314700019	Not plastid, not ppc, signal peptide identified
Phatr2a_49699		Phatr2a_49699	SP	33	laa-lvq	1	0.147406463	0.154475365	Plastid, low confidence
Phatr2a_43194		Phatr2a_43194	noTP	NA	NA	NA	NA	NA	TargetP-2.0: noTP
Phatr2a_50068	K01885	Phatr2a_50068	mTP	NA	NA	NA	NA	NA	TargetP-2.0: mTP
Phatr2a_54169	K08288	Phatr2a_54169	SP	26	iqa-tpa	0	0.097625212	0.342770021	Not plastid, not ppc, signal peptide identified
Phatr2a_22477		Phatr2a_22477	SP	32	vha-fsi	0	0.654519059	0.314408	Plastid, high confidence
Phatr2a_21448		Phatr2a_21448	SP	39	vta-fsp	0	0.820743317	0.436347426	Plastid, high confidence
Phatr2a_21752		Phatr2a_21752	noTP	NA	NA	NA	NA	NA	TargetP-2.0: noTP
Phatr2a_45321		Phatr2a_45321	SP	25	vls-ltc	0	0.177679118	0.296379791	Plastid, low confidence
Phatr2a_47967	K15429	Phatr2a_47967	noTP	NA	NA	NA	NA	NA	TargetP-2.0: noTP
Phatr2a_16442		Phatr2a_16442	noTP	NA	NA	NA	NA	NA	TargetP-2.0: noTP
Phatr2a_49133		Phatr2a_49133	SP	26	vva-qed	0	0.095944573	0.300388702	Not plastid, not ppc, signal peptide identified
Phatr2a_46852		Phatr2a_46852	SP	16	ats-fyp	0	0.738874537	0.412697182	Plastid, high confidence
Phatr2a_54986		Phatr2a_54986	SP	34	raa-fsv	-2	0.629323753	0.337669624	Plastid, low confidence
Phatr2a_42494		Phatr2a_42494	SP	20	aaa-fvp	0	0.848096756	0.435356468	Plastid, high confidence
Phatr2a_44211		Phatr2a_44211	SP	26	dcr-rsg	1	0.176416763	0.394333487	Not plastid, not ppc, signal peptide identified
Phatr2a_45436		Phatr2a_45436	SP	21	cll-hts	2	0.232517678	0.412956871	Not plastid, not ppc, signal peptide identified
Phatr2a_49547		Phatr2a_49547	SP	22	asa-faa	-2	0.721458494	0.431312902	Plastid, low confidence
Phatr2a_46559		Phatr2a_46559	SP	22	ega-svr	1	0.129701186	0.416074216	Not plastid, not ppc, signal peptide identified
Phatr2a_56468	K01689	Phatr2a_56468	SP	21	tla-fap	0	0.884667691	0.501995274	Plastid, high confidence
Phatr2a_49267		Phatr2a_49267	noTP	NA	NA	NA	NA	NA	TargetP-2.0: noTP
Phatr2a_46607		Phatr2a_46607	noTP	NA	NA	NA	NA	NA	TargetP-2.0: noTP
Phatr2a_49371		Phatr2a_49371	noTP	NA	NA	NA	NA	NA	TargetP-2.0: noTP
Phatr2a_48349		Phatr2a_48349	SP	22	aia-tvw	0	0.17208647	0.374820184	Not plastid, not ppc, signal peptide identified
Phatr2a_34556		Phatr2a_34556	mTP	NA	NA	NA	NA	NA	TargetP-2.0: mTP
Phatr2a_55537		Phatr2a_55537	noTP	NA	NA	NA	NA	NA	TargetP-2.0: noTP
Phatr2a_43528		Phatr2a_43528	SP	20	vqs-ftv	0	0.685481656	0.377778645	Plastid, high confidence
Phatr2a_45362	K17757	Phatr2a_45362	SP	34	sqa-vrh	0	0.155441256	0.283802287	Not plastid, not ppc, signal peptide identified
Phatr2a_31713		Phatr2a_31713	SP	21	ass-fas	-2	0.620706046	0.150381782	Plastid, low confidence
Phatr2a_42670		Phatr2a_42670	SP	19	taa-fal	0	0.6325219	0.26205943	Plastid, high confidence
Phatr2a_43450		Phatr2a_43450	SP	26	hca-vem	1	0.089818774	0.242861868	Not plastid, not ppc, signal peptide identified
Phatr2a_46602		Phatr2a_46602	noTP	NA	NA	NA	NA	NA	TargetP-2.0: noTP
Phatr2a_22909	K10206	Phatr2a_22909	SP	17	asa-fvp	0	0.806214035	0.286947784	Plastid, high confidence
Phatr2a_46990		Phatr2a_46990	SP	19	cea-fpa	0	0.624503489	0.323063203	Plastid, high confidence
Phatr2a_42768		Phatr2a_42768	noTP	NA	NA	NA	NA	NA	TargetP-2.0: noTP
Phatr2a_48556		Phatr2a_48556	noTP	NA	NA	NA	NA	NA	TargetP-2.0: noTP
Phatr2a_48569		Phatr2a_48569	noTP	NA	NA	NA	NA	NA	TargetP-2.0: noTP
Phatr2a_56599		Phatr2a_56599	mTP	NA	NA	NA	NA	NA	TargetP-2.0: mTP
Phatr2a_56330	K08910	Phatr2a_56330	SP	16	aaa-fap	0	0.832268228	0.283429267	Plastid, high confidence
Phatr2a_42917	K01062	Phatr2a_42917	noTP	NA	NA	NA	NA	NA	TargetP-2.0: noTP
Phatr2a_56328		Phatr2a_56328	SP	19	asa-fva	0	0.744968654	0.47120163	Plastid, high confidence
Phatr2a_36420		Phatr2a_36420	mTP	NA	NA	NA	NA	NA	TargetP-2.0: mTP
Phatr2a_48378		Phatr2a_48378	SP	23	ssa-nql	2	0.141771837	0.289020423	Not plastid, not ppc, signal peptide identified
Phatr2a_39283		Phatr2a_39283	SP	17	aaa-esk	-2	0.12736871	0.446065458	Not plastid, not ppc, signal peptide identified
Phatr2a_43729		Phatr2a_43729	SP	18	avs-wgl	-2	0.183975423	0.222949984	Plastid, low confidence
Phatr2a_50357		Phatr2a_50357	SP	29	ssq-fns	1	0.630626291	0.29311001	Plastid, low confidence
Phatr2a_47224		Phatr2a_47224	noTP	NA	NA	NA	NA	NA	TargetP-2.0: noTP
Phatr2a_43105		Phatr2a_43105	SP	21	vsa-ycs	0	0.150736304	0.340104257	Plastid, low confidence
Phatr2a_48718		Phatr2a_48718	noTP	NA	NA	NA	NA	NA	TargetP-2.0: noTP
Phatr2a_36103		Phatr2a_36103	SP	18	shg-fqi	0	0.651858857	0.302293578	Plastid, high confidence
Phatr2a_43712		Phatr2a_43712	SP	23	slc-ftr	-2	0.691869159	0.313897629	Plastid, low confidence
Phatr2a_32597		Phatr2a_32597	SP	21	asa-fia	0	0.690438276	0.402177092	Plastid, high confidence
Phatr2a_46784	K00006	Phatr2a_46784	SP	37	ata-hph	0	0.149983728	0.35035568	Not plastid, not ppc, signal peptide identified
Phatr2a_44015		Phatr2a_44015	SP	18	asa-fqp	0	0.764627803	0.28463103	Plastid, high confidence
Phatr2a_43497	K03676	Phatr2a_43497	mTP	NA	NA	NA	NA	NA	TargetP-2.0: mTP
Phatr2a_49275		Phatr2a_49275	SP	19	sla-sgv	-2	0.159518673	0.451164908	Not plastid, not ppc, signal peptide identified
Phatr2a_32083		Phatr2a_32083	noTP	NA	NA	NA	NA	NA	TargetP-2.0: noTP
Phatr2a_33861		Phatr2a_33861	SP	19	aes-fpt	0	0.647680561	0.40296741	Plastid, high confidence
Phatr2a_9228		Phatr2a_9228	SP	16	rvr-vep	-1	0.230875821	0.352643276	Not plastid, not ppc, signal peptide identified
Phatr2a_48987		Phatr2a_48987	SP	24	vqg-dqg	0	0.138503326	0.404121768	Not plastid, not ppc, signal peptide identified
Phatr2a_42901		Phatr2a_42901	SP	25	crs-fap	0	0.778806241	0.329385028	Plastid, high confidence
Phatr2a_49703		Phatr2a_49703	SP	19	cqa-fsp	0	0.780276519	0.564954592	Plastid, high confidence
Phatr2a_48601		Phatr2a_48601	noTP	NA	NA	NA	NA	NA	TargetP-2.0: noTP
Phatr2a_49947		Phatr2a_49947	noTP	NA	NA	NA	NA	NA	TargetP-2.0: noTP
Phatr2a_38916		Phatr2a_38916	mTP	NA	NA	NA	NA	NA	TargetP-2.0: mTP
Phatr2a_47173		Phatr2a_47173	mTP	NA	NA	NA	NA	NA	TargetP-2.0: mTP
Phatr2a_47748		Phatr2a_47748	SP	20	vss-ftv	0	0.681001352	0.347772256	Plastid, high confidence
Phatr2a_13245	K23025	Phatr2a_13245	noTP	NA	NA	NA	NA	NA	TargetP-2.0: noTP
Phatr2a_35520		Phatr2a_35520	SP	21	vla-lds	0	0.158743505	0.307207946	Plastid, low confidence
Phatr2a_50476		Phatr2a_50476	SP	34	vsg-irs	0	0.146692619	0.312712358	Not plastid, not ppc, signal peptide identified
Phatr2a_36570		Phatr2a_36570	SP	24	vvv-cvd	-1	0.132636735	0.254663985	Not plastid, not ppc, signal peptide identified
Phatr2a_45384		Phatr2a_45384	noTP	NA	NA	NA	NA	NA	TargetP-2.0: noTP
Phatr2a_49992		Phatr2a_49992	noTP	NA	NA	NA	NA	NA	TargetP-2.0: noTP
Phatr2a_30967	K00053	Phatr2a_30967	SP	18	ata-fqq	0	0.698862377	0.473119433	Plastid, high confidence
Phatr2a_47006		Phatr2a_47006	SP	19	vta-yvt	0	0.242511289	0.393675024	Plastid, low confidence
Phatr2a_49288		Phatr2a_49288	SP	21	aka-flf	0	0.63973374	0.272270192	Plastid, high confidence
Phatr2a_46687		Phatr2a_46687	SP	27	vtg-fti	0	0.690127185	0.362789231	Plastid, high confidence
Phatr2a_41064		Phatr2a_41064	mTP	NA	NA	NA	NA	NA	TargetP-2.0: mTP
Phatr2a_40581		Phatr2a_40581	noTP	NA	NA	NA	NA	NA	TargetP-2.0: noTP
Phatr2a_48297		Phatr2a_48297	noTP	NA	NA	NA	NA	NA	TargetP-2.0: noTP
Phatr2a_40755		Phatr2a_40755	SP	21	afa-lac	-2	0.188200916	0.40990162	Plastid, low confidence
Phatr2a_56541		Phatr2a_56541	SP	22	cra-qda	0	0.090319057	0.322202244	Not plastid, not ppc, signal peptide identified
Phatr2a_42480		Phatr2a_42480	SP	20	syg-wlv	0	0.154684243	0.334636974	Plastid, low confidence
Phatr2a_47668		Phatr2a_47668	SP	24	lsa-lsr	-2	0.144842647	0.332746054	Plastid, low confidence
Phatr2a_42896		Phatr2a_42896	SP	32	vra-tpt	0	0.1938086	0.456148072	Not plastid, not ppc, signal peptide identified
Phatr2a_34846		Phatr2a_34846	SP	20	ads-ftl	0	0.664244999	0.272442787	Plastid, high confidence
Phatr2a_48595		Phatr2a_48595	SP	32	sta-fag	-2	0.638003	0.237187959	Plastid, low confidence
Phatr2a_34438		Phatr2a_34438	SP	25	snt-fdq	2	0.599682651	0.298147247	Plastid, low confidence
Phatr2a_45497		Phatr2a_45497	noTP	NA	NA	NA	NA	NA	TargetP-2.0: noTP
Phatr2a_31436	K13347	Phatr2a_31436	SP	19	awa-ftp	0	0.838835631	0.508454253	Plastid, high confidence
Phatr2a_44118	K15289	Phatr2a_44118	noTP	NA	NA	NA	NA	NA	TargetP-2.0: noTP
Phatr2a_48790		Phatr2a_48790	SP	32	vsg-wtm	0	0.219567597	0.413959721	Plastid, low confidence
Phatr2a_47873		Phatr2a_47873	noTP	NA	NA	NA	NA	NA	TargetP-2.0: noTP
Phatr2a_20801		Phatr2a_20801	SP	21	saa-fai	-2	0.661896418	0.253968994	Plastid, low confidence
Phatr2a_46265		Phatr2a_46265	SP	24	ida-qkr	0	0.066917131	0.15916858	Not plastid, not ppc, signal peptide identified
Phatr2a_48576		Phatr2a_48576	SP	32	vag-fap	0	0.761621773	0.3062434	Plastid, high confidence
Phatr2a_44647		Phatr2a_44647	SP	26	cia-ftt	0	0.684829248	0.341650747	Plastid, high confidence
Phatr2a_44425	K03847	Phatr2a_44425	noTP	NA	NA	NA	NA	NA	TargetP-2.0: noTP
Phatr2a_37151		Phatr2a_37151	SP	31	cea-fsl	0	0.702866221	0.44898136	Plastid, high confidence
Phatr2a_48277	K00472	Phatr2a_48277	SP	22	dra-dsv	-2	0.148945866	0.359901904	Not plastid, not ppc, signal peptide identified
Phatr2a_42943		Phatr2a_42943	SP	17	rgy-wcd	-2	0.112574171	0.286031993	Plastid, low confidence
Phatr2a_45186		Phatr2a_45186	SP	23	tsa-wst	0	0.225644155	0.343163086	Plastid, low confidence
Phatr2a_46000		Phatr2a_46000	SP	28	lgk-fqs	1	0.604026068	0.230385277	Plastid, low confidence
Phatr2a_46267		Phatr2a_46267	SP	23	tsa-fvp	0	0.777682565	0.270924401	Plastid, high confidence
Phatr2a_47324		Phatr2a_47324	SP	22	nmw-evv	1	0.167044074	0.30091549	Not plastid, not ppc, signal peptide identified
Phatr2a_45832		Phatr2a_45832	SP	25	tha-aap	0	0.29968579	0.394433718	Not plastid, not ppc, signal peptide identified
Phatr2a_42938		Phatr2a_42938	SP	29	ila-lvp	0	0.311342682	0.286977924	Plastid, high confidence
Phatr2a_46187		Phatr2a_46187	SP	24	cts-vtd	0	0.199302868	0.279627384	Not plastid, not ppc, signal peptide identified
Phatr2a_47365		Phatr2a_47365	SP	23	sga-lta	-2	0.20443639	0.369527201	Plastid, low confidence
Phatr2a_42427		Phatr2a_42427	SP	26	ieg-stl	0	0.232216536	0.504011267	PPC
Phatr2a_19772	K01847	Phatr2a_19772	mTP	NA	NA	NA	NA	NA	TargetP-2.0: mTP
Phatr2a_19188	K01599	Phatr2a_19188	SP	20	tta-ftn	0	0.721875983	0.381726082	Plastid, high confidence
Phatr2a_32314		Phatr2a_32314	SP	23	lma-ksg	-2	0.11995148	0.315288028	Not plastid, not ppc, signal peptide identified
Phatr2a_31981		Phatr2a_31981	mTP	NA	NA	NA	NA	NA	TargetP-2.0: mTP
Phatr2a_50341	K17906	Phatr2a_50341	noTP	NA	NA	NA	NA	NA	TargetP-2.0: noTP
Phatr2a_47193		Phatr2a_47193	SP	30	tda-fst	0	0.671089193	0.318053477	Plastid, high confidence
Phatr2a_42448	K00640	Phatr2a_42448	SP	22	avg-fva	0	0.647138656	0.27926645	Plastid, high confidence
Phatr2a_56710		Phatr2a_56710	SP	31	ssa-ssa	2	0.184635546	0.54616931	PPC
Phatr2a_24004	K15331	Phatr2a_24004	SP	30	lra-wtl	0	0.232381421	0.295345943	Plastid, low confidence
Phatr2a_47851		Phatr2a_47851	SP	22	vha-wsp	0	0.293943295	0.440743609	Plastid, low confidence
Phatr2a_50488		Phatr2a_50488	SP	23	aqr-flr	2	0.629880178	0.311315453	Plastid, low confidence
Phatr2a_44770		Phatr2a_44770	SP	25	sga-fap	0	0.802568261	0.327014682	Plastid, high confidence
Phatr2a_22037	K01288	Phatr2a_22037	SP	23	vda-vri	0	0.116119528	0.349358135	Not plastid, not ppc, signal peptide identified
Phatr2a_46466		Phatr2a_46466	SP	25	hvl-fag	-2	0.648168034	0.253737762	Plastid, low confidence
Phatr2a_45350		Phatr2a_45350	mTP	NA	NA	NA	NA	NA	TargetP-2.0: mTP
Phatr2a_45453		Phatr2a_45453	SP	29	sca-rvp	0	0.270947007	0.492568547	PPC
Phatr2a_48861		Phatr2a_48861	SP	32	lsa-ssv	0	0.152421479	0.540630922	PPC
Phatr2a_40020		Phatr2a_40020	SP	34	ari-gsn	-2	0.250947112	0.490576958	PPC
Phatr2a_10933		Phatr2a_10933	noTP	NA	NA	NA	NA	NA	TargetP-2.0: noTP
Phatr2a_44565		Phatr2a_44565	noTP	NA	NA	NA	NA	NA	TargetP-2.0: noTP
Phatr2a_44864		Phatr2a_44864	SP	18	ata-fsg	0	0.747294524	0.460893863	Plastid, high confidence
Phatr2a_44819	K01082	Phatr2a_44819	SP	30	vla-fyt	0	0.672357689	0.426620942	Plastid, high confidence
Phatr2a_40539		Phatr2a_40539	SP	18	tsa-ery	0	0.093695129	0.37431642	Not plastid, not ppc, signal peptide identified
Phatr2a_34978		Phatr2a_34978	SP	18	asa-fss	-2	0.670310583	0.470281199	Plastid, low confidence
Phatr2a_56002		Phatr2a_56002	noTP	NA	NA	NA	NA	NA	TargetP-2.0: noTP
Phatr2a_45465		Phatr2a_45465	SP	22	gta-afv	2	0.11687193	0.293700262	Not plastid, not ppc, signal peptide identified
Phatr2a_47066		Phatr2a_47066	SP	22	asa-mtd	2	0.126429017	0.244041186	Not plastid, not ppc, signal peptide identified
Phatr2a_43099	K00655	Phatr2a_43099	SP	22	srs-ltt	0	0.242440384	0.245086473	Plastid, low confidence
Phatr2a_49855		Phatr2a_49855	SP	39	lqa-dnn	0	0.101521088	0.30875863	Not plastid, not ppc, signal peptide identified
Phatr2a_33859		Phatr2a_33859	SP	24	pqa-mts	-2	0.223040991	0.306661409	Not plastid, not ppc, signal peptide identified
Phatr2a_46914	K03834	Phatr2a_46914	SP	32	sva-fqp	0	0.824826067	0.357227046	Plastid, high confidence
Phatr2a_46385		Phatr2a_46385	SP	20	tsa-fsp	0	0.805079957	0.461594608	Plastid, high confidence
Phatr2a_39129		Phatr2a_39129	SP	22	vca-spa	0	0.105364885	0.371780867	Not plastid, not ppc, signal peptide identified
Phatr2a_42651	K07304	Phatr2a_42651	SP	20	sll-frd	0	0.576552814	0.308873631	Plastid, high confidence
Phatr2a_56342		Phatr2a_56342	SP	29	gnl-asp	2	0.232020956	0.324176725	Not plastid, not ppc, signal peptide identified
Phatr2a_43094		Phatr2a_43094	SP	29	vla-ntp	0	0.260375175	0.344314775	Not plastid, not ppc, signal peptide identified
Phatr2a_48562		Phatr2a_48562	SP	29	ayg-fyt	0	0.682860136	0.244385906	Plastid, high confidence
Phatr2a_51305		Phatr2a_51305	SP	20	vea-fna	0	0.604183013	0.279865585	Plastid, high confidence
Phatr2a_44537		Phatr2a_44537	SP	30	fns-rnl	0	0.159856175	0.449636877	Not plastid, not ppc, signal peptide identified
Phatr2a_48150		Phatr2a_48150	noTP	NA	NA	NA	NA	NA	TargetP-2.0: noTP
Phatr2a_43224		Phatr2a_43224	SP	32	iaa-gst	1	0.133822889	0.319200516	Not plastid, not ppc, signal peptide identified
Phatr2a_45068		Phatr2a_45068	SP	20	vsa-hdt	0	0.130024583	0.303534502	Not plastid, not ppc, signal peptide identified
Phatr2a_36269		Phatr2a_36269	SP	26	aai-frn	1	0.620854952	0.337199293	Plastid, low confidence
Phatr2a_43433		Phatr2a_43433	SP	29	ada-qdd	0	0.108963724	0.305477343	Not plastid, not ppc, signal peptide identified
Phatr2a_18185	K03801	Phatr2a_18185	SP	17	ata-ygl	0	0.230781154	0.428843801	Plastid, low confidence
Phatr2a_49913		Phatr2a_49913	SP	38	sda-vva	0	0.191496684	0.3029298	Not plastid, not ppc, signal peptide identified
Phatr2a_56367		Phatr2a_56367	SP	17	tfa-eck	-2	0.109334829	0.390095612	Not plastid, not ppc, signal peptide identified
Phatr2a_46199		Phatr2a_46199	SP	28	raa-ffs	1	0.684840781	0.421886715	Plastid, low confidence
Phatr2a_36184		Phatr2a_36184	SP	21	daa-itf	1	0.204891702	0.357498529	Not plastid, not ppc, signal peptide identified
Phatr2a_35708		Phatr2a_35708	SP	24	sfa-iss	-2	0.135178764	0.334972741	Not plastid, not ppc, signal peptide identified
Phatr2a_45106		Phatr2a_45106	SP	28	cda-sst	0	0.198960199	0.543082721	PPC
Phatr2a_48660		Phatr2a_48660	noTP	NA	NA	NA	NA	NA	TargetP-2.0: noTP
Phatr2a_47579		Phatr2a_47579	SP	30	vha-wgp	0	0.315291347	0.316274698	Plastid, high confidence
Phatr2a_52609		Phatr2a_52609	SP	21	sda-lkc	0	0.112782589	0.306069384	Plastid, low confidence
Phatr2a_45919		Phatr2a_45919	SP	24	tec-lts	0	0.22258705	0.495315941	Plastid, low confidence
Phatr2a_20936		Phatr2a_20936	SP	24	sda-fvp	0	0.804074197	0.272319854	Plastid, high confidence
Phatr2a_31720	K03671	Phatr2a_31720	mTP	NA	NA	NA	NA	NA	TargetP-2.0: mTP
Phatr2a_43688		Phatr2a_43688	SP	26	ing-fss	0	0.664167829	0.354773146	Plastid, high confidence
Phatr2a_20790		Phatr2a_20790	SP	32	ada-faf	0	0.770311524	0.436676925	Plastid, high confidence
Phatr2a_43392		Phatr2a_43392	SP	18	ava-fvp	0	0.730490934	0.178941737	Plastid, high confidence
Phatr2a_45188	K15289	Phatr2a_45188	noTP	NA	NA	NA	NA	NA	TargetP-2.0: noTP
Phatr2a_30690	K19073	Phatr2a_30690	SP	21	vaa-wap	0	0.341512762	0.26007559	Plastid, high confidence
Phatr2a_42543		Phatr2a_42543	SP	20	sda-ftg	0	0.691139183	0.330792854	Plastid, high confidence
Phatr2a_43551		Phatr2a_43551	SP	22	gea-fsi	0	0.740305979	0.446059394	Plastid, high confidence
Phatr2a_49914		Phatr2a_49914	mTP	NA	NA	NA	NA	NA	TargetP-2.0: mTP
Phatr2a_44520		Phatr2a_44520	SP	17	ttl-gvp	-1	0.250910319	0.240254299	Not plastid, not ppc, signal peptide identified
Phatr2a_42963		Phatr2a_42963	SP	21	vsg-fnl	0	0.680721204	0.337889103	Plastid, high confidence
Phatr2a_49426		Phatr2a_49426	SP	23	tra-qqq	0	0.133327911	0.374310035	Not plastid, not ppc, signal peptide identified
Phatr2a_48474		Phatr2a_48474	noTP	NA	NA	NA	NA	NA	TargetP-2.0: noTP
Phatr2a_38419		Phatr2a_38419	SP	23	fla-vqr	0	0.147523852	0.331203624	Not plastid, not ppc, signal peptide identified
Phatr2a_49726		Phatr2a_49726	SP	38	vhg-qra	0	0.111985967	0.38789911	Not plastid, not ppc, signal peptide identified
Phatr2a_43366		Phatr2a_43366	mTP	NA	NA	NA	NA	NA	TargetP-2.0: mTP
Phatr2a_20774	K01845	Phatr2a_20774	SP	20	ssa-fvp	1	0.835381987	0.272133834	Plastid, low confidence
Phatr2a_48490		Phatr2a_48490	noTP	NA	NA	NA	NA	NA	TargetP-2.0: noTP
Phatr2a_44908		Phatr2a_44908	SP	25	aea-aia	0	0.196390255	0.426178328	Not plastid, not ppc, signal peptide identified
Phatr2a_56302		Phatr2a_56302	SP	17	aaa-fap	0	0.837072814	0.293309568	Plastid, high confidence
Phatr2a_45267		Phatr2a_45267	SP	27	saa-qvg	0	0.116842485	0.32423051	Not plastid, not ppc, signal peptide identified
Phatr2a_45966		Phatr2a_45966	SP	27	sls-fnl	0	0.632429278	0.374177642	Plastid, high confidence
Phatr2a_49107		Phatr2a_49107	noTP	NA	NA	NA	NA	NA	TargetP-2.0: noTP
Phatr2a_45995		Phatr2a_45995	SP	25	tpt-fsn	-2	0.608568856	0.416092557	Plastid, low confidence
Phatr2a_44556		Phatr2a_44556	SP	21	tta-fqq	0	0.673342819	0.36895083	Plastid, high confidence
Phatr2a_48628		Phatr2a_48628	noTP	NA	NA	NA	NA	NA	TargetP-2.0: noTP
Phatr2a_41623	K03773	Phatr2a_41623	SP	24	pya-aas	-2	0.201097964	0.426442626	Not plastid, not ppc, signal peptide identified
Phatr2a_56512	K01810	Phatr2a_56512	SP	27	ssa-fvp	0	0.806898147	0.366946362	Plastid, high confidence
Phatr2a_48425		Phatr2a_48425	SP	22	vsa-div	0	0.073467361	0.293556556	Not plastid, not ppc, signal peptide identified
Phatr2a_48676		Phatr2a_48676	SP	30	tea-lag	0	0.209777257	0.318102274	Plastid, low confidence
Phatr2a_39554		Phatr2a_39554	SP	19	ata-vdv	0	0.083998851	0.332630835	Not plastid, not ppc, signal peptide identified
Phatr2a_48772		Phatr2a_48772	SP	22	gac-fel	0	0.645390306	0.40638735	Plastid, high confidence
Phatr2a_46957		Phatr2a_46957	SP	20	sra-ysk	0	0.181514167	0.368765503	Plastid, low confidence
Phatr2a_44916		Phatr2a_44916	SP	32	vaa-lns	0	0.19865954	0.420689087	Plastid, low confidence
Phatr2a_36197		Phatr2a_36197	SP	21	als-fri	0	0.622109938	0.442456659	Plastid, high confidence
Phatr2a_37201	K15637	Phatr2a_37201	mTP	NA	NA	NA	NA	NA	TargetP-2.0: mTP
Phatr2a_47107		Phatr2a_47107	SP	20	cda-qdp	0	0.254681742	0.275308739	Not plastid, not ppc, signal peptide identified
Phatr2a_32471		Phatr2a_32471	SP	18	ata-ftg	0	0.712662319	0.445029128	Plastid, high confidence
Phatr2a_36656		Phatr2a_36656	SP	20	wns-fgl	-2	0.652002841	0.411964454	Plastid, low confidence
Phatr2a_56506	K01210	Phatr2a_56506	SP	26	llr-kap	1	0.269783662	0.363074701	Not plastid, not ppc, signal peptide identified
Phatr2a_46926		Phatr2a_46926	SP	27	das-fvg	1	0.723486949	0.388975064	Plastid, low confidence
Phatr2a_44769		Phatr2a_44769	SP	21	tma-fvp	0	0.805301559	0.247307909	Plastid, high confidence
Phatr2a_45456		Phatr2a_45456	SP	26	vsa-vne	1	0.11792915	0.206253074	Not plastid, not ppc, signal peptide identified
Phatr2a_37719		Phatr2a_37719	SP	29	vsa-qtt	0	0.186106937	0.282936678	Not plastid, not ppc, signal peptide identified
Phatr2a_43750		Phatr2a_43750	SP	22	vra-yqp	0	0.250474897	0.296793699	Plastid, low confidence
Phatr2a_33153		Phatr2a_33153	SP	25	vra-lts	0	0.161827407	0.339554327	Plastid, low confidence
Phatr2a_50224		Phatr2a_50224	SP	17	pha-wvp	0	0.326632663	0.295325853	Plastid, high confidence
Phatr2a_19943	K02518	Phatr2a_19943	SP	23	aea-fts	0	0.727847204	0.323063216	Plastid, high confidence
Phatr2a_32938		Phatr2a_32938	noTP	NA	NA	NA	NA	NA	TargetP-2.0: noTP
Phatr2a_34908		Phatr2a_34908	SP	19	vss-fti	0	0.668741057	0.246351081	Plastid, high confidence
Phatr2a_33371		Phatr2a_33371	noTP	NA	NA	NA	NA	NA	TargetP-2.0: noTP
Phatr2a_29821	K01206	Phatr2a_29821	SP	25	tas-fss	1	0.629896608	0.329913492	Plastid, low confidence
Phatr2a_43424		Phatr2a_43424	SP	21	ata-fap	0	0.734638702	0.29039032	Plastid, high confidence
Phatr2a_49850		Phatr2a_49850	noTP	NA	NA	NA	NA	NA	TargetP-2.0: noTP
Phatr2a_50200		Phatr2a_50200	SP	27	ira-fsf	0	0.666814543	0.446278929	Plastid, high confidence
Phatr2a_42968		Phatr2a_42968	SP	25	cds-lqq	2	0.092971702	0.182774324	Plastid, low confidence
Phatr2a_50443		Phatr2a_50443	SP	20	ssa-fta	-2	0.683828514	0.325851218	Plastid, low confidence
Phatr2a_39088		Phatr2a_39088	SP	17	saa-fae	-2	0.657350186	0.294570598	Plastid, low confidence
Phatr2a_42869		Phatr2a_42869	SP	28	swa-fti	2	0.661455247	0.282403312	Plastid, low confidence
Phatr2a_41396		Phatr2a_41396	SP	17	vna-fsv	0	0.693541737	0.475107338	Plastid, high confidence
Phatr2a_48898		Phatr2a_48898	SP	20	via-ttl	0	0.178931184	0.254697085	Not plastid, not ppc, signal peptide identified
Phatr2a_48862		Phatr2a_48862	SP	31	ada-lsv	0	0.168539945	0.484765111	Plastid, low confidence
Phatr2a_44725		Phatr2a_44725	SP	20	aqs-fmp	0	0.763741515	0.265049956	Plastid, high confidence
Phatr2a_20668	K03671	Phatr2a_20668	SP	34	ata-fap	0	0.80958985	0.359983669	Plastid, high confidence
Phatr2a_18083		Phatr2a_18083	SP	26	ieg-fyr	0	0.590094573	0.234548472	Plastid, high confidence
Phatr2a_24110		Phatr2a_24110	SP	23	tla-ftt	-2	0.725920201	0.284711243	Plastid, low confidence
Phatr2a_44690		Phatr2a_44690	mTP	NA	NA	NA	NA	NA	TargetP-2.0: mTP
Phatr2a_47527		Phatr2a_47527	SP	24	ala-tep	0	0.279604517	0.43538905	Not plastid, not ppc, signal peptide identified
Phatr2a_49075		Phatr2a_49075	SP	27	vya-yts	0	0.223714719	0.364883103	Plastid, low confidence
Phatr2a_31632		Phatr2a_31632	SP	20	tlg-fsp	0	0.802603601	0.410474361	Plastid, high confidence
Phatr2a_34358		Phatr2a_34358	SP	19	thg-sst	0	0.162858864	0.49725083	PPC
Phatr2a_37787		Phatr2a_37787	SP	37	asa-avt	0	0.190128693	0.367835693	Not plastid, not ppc, signal peptide identified
Phatr2a_49339	K01958	Phatr2a_49339	SP	20	aaa-fap	0	0.796428766	0.360164509	Plastid, high confidence
Phatr2a_23160	K00891	Phatr2a_23160	SP	25	vsa-fap	0	0.790147503	0.294222595	Plastid, high confidence
Phatr2a_46092		Phatr2a_46092	noTP	NA	NA	NA	NA	NA	TargetP-2.0: noTP
Phatr2a_22936		Phatr2a_22936	SP	24	tqa-fvp	0	0.772195953	0.325648176	Plastid, high confidence
Phatr2a_49956		Phatr2a_49956	SP	25	all-fpa	2	0.623618175	0.311284256	Plastid, low confidence
Phatr2a_56296		Phatr2a_56296	SP	16	aaa-fap	0	0.832191689	0.284232535	Plastid, high confidence
Phatr2a_38533		Phatr2a_38533	SP	25	vaa-flp	0	0.753930325	0.470498972	Plastid, high confidence
Phatr2a_48084		Phatr2a_48084	SP	23	laa-eip	1	0.259235546	0.365571453	Not plastid, not ppc, signal peptide identified
Phatr2a_46366		Phatr2a_46366	SP	29	aaa-fqa	0	0.701026653	0.402393704	Plastid, high confidence
Phatr2a_43432	K08568	Phatr2a_43432	SP	24	tda-rlp	0	0.168821715	0.289985549	Not plastid, not ppc, signal peptide identified
Phatr2a_47114		Phatr2a_47114	noTP	NA	NA	NA	NA	NA	TargetP-2.0: noTP
Phatr2a_43471		Phatr2a_43471	SP	22	arp-fsf	0	0.678674307	0.455328292	Plastid, high confidence
Phatr2a_47073		Phatr2a_47073	SP	20	sea-fvg	0	0.649634708	0.273491739	Plastid, high confidence
Phatr2a_47505		Phatr2a_47505	noTP	NA	NA	NA	NA	NA	TargetP-2.0: noTP
Phatr2a_37945		Phatr2a_37945	SP	15	vls-fgd	-2	0.621957171	0.268765563	Plastid, low confidence
Phatr2a_42702		Phatr2a_42702	SP	44	vqa-ssa	0	0.116132782	0.496036992	PPC
Phatr2a_18872	K03428	Phatr2a_18872	SP	18	asa-fvp	0	0.865530235	0.505340241	Plastid, high confidence
Phatr2a_43572		Phatr2a_43572	SP	23	sqg-lvs	0	0.25234004	0.318625701	Plastid, low confidence
Phatr2a_17506		Phatr2a_17506	SP	27	tga-fap	0	0.785919039	0.304363215	Plastid, high confidence
Phatr2a_49303		Phatr2a_49303	SP	22	vss-isd	0	0.180121476	0.484524849	Not plastid, not ppc, signal peptide identified
Phatr2a_33150		Phatr2a_33150	SP	29	fta-qgt	-2	0.157565941	0.254483313	Not plastid, not ppc, signal peptide identified
Phatr2a_45983		Phatr2a_45983	SP	18	asa-fvp	0	0.7818945	0.325291377	Plastid, high confidence
Phatr2a_46743		Phatr2a_46743	SP	23	sta-eit	0	0.107004442	0.249233101	Not plastid, not ppc, signal peptide identified
Phatr2a_49556		Phatr2a_49556	noTP	NA	NA	NA	NA	NA	TargetP-2.0: noTP
Phatr2a_21063	K03686	Phatr2a_21063	SP	22	gea-fvp	0	0.8306776	0.498517511	Plastid, high confidence
Phatr2a_36095		Phatr2a_36095	noTP	NA	NA	NA	NA	NA	TargetP-2.0: noTP
Phatr2a_35876		Phatr2a_35876	SP	26	ada-fap	2	0.861860062	0.409803444	Plastid, low confidence
Phatr2a_37893		Phatr2a_37893	SP	27	aea-wss	0	0.262738254	0.520007522	Plastid, low confidence
Phatr2a_46123		Phatr2a_46123	noTP	NA	NA	NA	NA	NA	TargetP-2.0: noTP
Phatr2a_48494		Phatr2a_48494	SP	24	asa-slg	0	0.120477096	0.539378543	PPC
Phatr2a_42788		Phatr2a_42788	SP	22	vca-sen	0	0.114447714	0.378770938	Not plastid, not ppc, signal peptide identified
Phatr2a_43308		Phatr2a_43308	SP	28	ssa-wsl	0	0.215725114	0.317729786	Plastid, low confidence
Phatr2a_44278		Phatr2a_44278	SP	28	hga-fqp	0	0.792519406	0.355920882	Plastid, high confidence
Phatr2a_49602		Phatr2a_49602	SP	28	ava-sal	-1	0.229727181	0.518218868	PPC
Phatr2a_32659		Phatr2a_32659	noTP	NA	NA	NA	NA	NA	TargetP-2.0: noTP
Phatr2a_43604		Phatr2a_43604	SP	19	vta-kdy	0	0.133676592	0.345007521	Not plastid, not ppc, signal peptide identified
Phatr2a_36525		Phatr2a_36525	SP	19	lnv-fsl	-2	0.699238298	0.542797123	Plastid, low confidence
Phatr2a_42521		Phatr2a_42521	SP	18	gfh-fap	2	0.775426912	0.434326327	Plastid, low confidence
Phatr2a_33267		Phatr2a_33267	mTP	NA	NA	NA	NA	NA	TargetP-2.0: mTP
Phatr2a_47484		Phatr2a_47484	SP	26	tas-fst	1	0.677956984	0.426268355	Plastid, low confidence
Phatr2a_49539		Phatr2a_49539	SP	27	vaa-dvi	0	0.154030512	0.270508076	Not plastid, not ppc, signal peptide identified
Phatr2a_33916		Phatr2a_33916	noTP	NA	NA	NA	NA	NA	TargetP-2.0: noTP
Phatr2a_20337		Phatr2a_20337	SP	22	ala-tsp	0	0.279623701	0.487796514	Not plastid, not ppc, signal peptide identified
Phatr2a_34799		Phatr2a_34799	noTP	NA	NA	NA	NA	NA	TargetP-2.0: noTP
Phatr2a_48544		Phatr2a_48544	noTP	NA	NA	NA	NA	NA	TargetP-2.0: noTP
Phatr2a_50103		Phatr2a_50103	noTP	NA	NA	NA	NA	NA	TargetP-2.0: noTP
Phatr2a_35400		Phatr2a_35400	SP	26	cqs-fgk	2	0.645704735	0.443781195	Plastid, low confidence
Phatr2a_21814	K06130	Phatr2a_21814	mTP	NA	NA	NA	NA	NA	TargetP-2.0: mTP
Phatr2a_48370		Phatr2a_48370	SP	27	tag-fvv	1	0.74378322	0.384781592	Plastid, low confidence
Phatr2a_53360		Phatr2a_53360	SP	18	vea-drv	0	0.142233181	0.406010497	Not plastid, not ppc, signal peptide identified
Phatr2a_45121	K03097	Phatr2a_45121	noTP	NA	NA	NA	NA	NA	TargetP-2.0: noTP
Phatr2a_41522		Phatr2a_41522	SP	21	ssa-ptf	1	0.221565919	0.416273038	Not plastid, not ppc, signal peptide identified
Phatr2a_43465		Phatr2a_43465	SP	22	vta-fsn	0	0.666222285	0.358361885	Plastid, high confidence
Phatr2a_46526		Phatr2a_46526	noTP	NA	NA	NA	NA	NA	TargetP-2.0: noTP
Phatr2a_46770		Phatr2a_46770	SP	22	gsa-fvf	0	0.679069226	0.299845636	Plastid, high confidence
Phatr2a_44435		Phatr2a_44435	SP	25	sda-vve	0	0.150506795	0.268158649	Not plastid, not ppc, signal peptide identified
Phatr2a_50390		Phatr2a_50390	SP	23	aqa-qsa	0	0.148736911	0.53639364	PPC
Phatr2a_46539		Phatr2a_46539	SP	21	sig-lvr	0	0.145104308	0.190906275	Plastid, low confidence
Phatr2a_48852		Phatr2a_48852	SP	23	tsa-wrl	0	0.195930933	0.405387153	Plastid, low confidence
Phatr2a_43301		Phatr2a_43301	noTP	NA	NA	NA	NA	NA	TargetP-2.0: noTP
Phatr2a_34622		Phatr2a_34622	SP	17	tga-spg	0	0.152952557	0.447045595	Not plastid, not ppc, signal peptide identified
Phatr2a_44991		Phatr2a_44991	SP	21	asa-ask	0	0.144402027	0.32806559	Not plastid, not ppc, signal peptide identified
Phatr2a_50301		Phatr2a_50301	SP	24	gas-fig	1	0.616577991	0.317648863	Plastid, low confidence
Phatr2a_53712		Phatr2a_53712	mTP	NA	NA	NA	NA	NA	TargetP-2.0: mTP
Phatr2a_49901		Phatr2a_49901	SP	29	vta-wly	0	0.130918051	0.38084023	Plastid, low confidence
Phatr2a_43969		Phatr2a_43969	noTP	NA	NA	NA	NA	NA	TargetP-2.0: noTP
Phatr2a_46134		Phatr2a_46134	SP	28	kpa-nal	-2	0.176903003	0.368644585	Not plastid, not ppc, signal peptide identified
Phatr2a_45385		Phatr2a_45385	SP	28	iga-fqp	0	0.762479785	0.384832129	Plastid, high confidence
Phatr2a_48979		Phatr2a_48979	SP	27	gaa-hsr	-2	0.191490729	0.432818855	Not plastid, not ppc, signal peptide identified
Phatr2a_33932		Phatr2a_33932	SP	25	ata-yai	0	0.216249155	0.435397213	Plastid, low confidence
Phatr2a_45428		Phatr2a_45428	noTP	NA	NA	NA	NA	NA	TargetP-2.0: noTP
Phatr2a_35625		Phatr2a_35625	SP	24	ass-fgg	2	0.620873582	0.323617719	Plastid, low confidence
Phatr2a_48327		Phatr2a_48327	SP	28	saa-wnl	0	0.204083262	0.301222413	Plastid, low confidence
Phatr2a_44275		Phatr2a_44275	noTP	NA	NA	NA	NA	NA	TargetP-2.0: noTP
Phatr2a_56347		Phatr2a_56347	SP	16	ala-saq	-2	0.213613977	0.4545335	Not plastid, not ppc, signal peptide identified
Phatr2a_39480		Phatr2a_39480	SP	30	fka-lqc	0	0.155646569	0.311213679	Plastid, low confidence
Phatr2a_43807		Phatr2a_43807	noTP	NA	NA	NA	NA	NA	TargetP-2.0: noTP
Phatr2a_44320		Phatr2a_44320	SP	43	sca-svt	0	0.167933317	0.371632408	Not plastid, not ppc, signal peptide identified
Phatr2a_48182		Phatr2a_48182	SP	34	irs-nds	0	0.163760896	0.323680082	Not plastid, not ppc, signal peptide identified
Phatr2a_17638		Phatr2a_17638	SP	22	vds-fpi	0	0.58733876	0.20818379	Plastid, high confidence
Phatr2a_50338		Phatr2a_50338	noTP	NA	NA	NA	NA	NA	TargetP-2.0: noTP
Phatr2a_50456		Phatr2a_50456	noTP	NA	NA	NA	NA	NA	TargetP-2.0: noTP
Phatr2a_44667		Phatr2a_44667	SP	20	ara-vpe	0	0.109444584	0.264825049	Not plastid, not ppc, signal peptide identified
Phatr2a_20577		Phatr2a_20577	SP	21	iaa-fsl	0	0.682881876	0.388650548	Plastid, high confidence
Phatr2a_31408		Phatr2a_31408	SP	23	tna-lva	0	0.210264722	0.383470911	Plastid, low confidence
Phatr2a_33832		Phatr2a_33832	mTP	NA	NA	NA	NA	NA	TargetP-2.0: mTP
Phatr2a_47510	K05275	Phatr2a_47510	SP	20	sda-ntp	0	0.291627598	0.369725236	Not plastid, not ppc, signal peptide identified
Phatr2a_45708		Phatr2a_45708	SP	23	aia-ssk	0	0.130809676	0.476239374	Not plastid, not ppc, signal peptide identified
Phatr2a_48026		Phatr2a_48026	mTP	NA	NA	NA	NA	NA	TargetP-2.0: mTP
Phatr2a_44024		Phatr2a_44024	SP	18	vsa-fvp	0	0.741051544	0.308512084	Plastid, high confidence
Phatr2a_36932		Phatr2a_36932	SP	27	gha-fap	0	0.798698674	0.341055811	Plastid, high confidence
Phatr2a_18994		Phatr2a_18994	SP	24	sga-ftt	0	0.669671468	0.243333458	Plastid, high confidence
Phatr2a_41149		Phatr2a_41149	SP	27	vsa-rkr	0	0.071372262	0.205715719	Not plastid, not ppc, signal peptide identified
Phatr2a_43285		Phatr2a_43285	SP	23	lda-fvf	0	0.714973777	0.358540853	Plastid, high confidence
Phatr2a_21805	K00766	Phatr2a_21805	SP	21	sla-ftv	0	0.722725282	0.362225615	Plastid, high confidence
Phatr2a_50334		Phatr2a_50334	noTP	NA	NA	NA	NA	NA	TargetP-2.0: noTP
Phatr2a_42605		Phatr2a_42605	SP	24	sng-flv	0	0.590867954	0.30542009	Plastid, high confidence
Phatr2a_40162		Phatr2a_40162	SP	25	cia-tet	0	0.148906026	0.353150703	Not plastid, not ppc, signal peptide identified
Phatr2a_17808		Phatr2a_17808	SP	24	sla-fap	0	0.761840774	0.297469473	Plastid, high confidence
Phatr2a_49639		Phatr2a_49639	SP	18	ala-fap	0	0.821866101	0.356290872	Plastid, high confidence
Phatr2a_49153		Phatr2a_49153	noTP	NA	NA	NA	NA	NA	TargetP-2.0: noTP
Phatr2a_48879		Phatr2a_48879	SP	19	vsa-gst	0	0.155747566	0.499934322	PPC
Phatr2a_40937		Phatr2a_40937	noTP	NA	NA	NA	NA	NA	TargetP-2.0: noTP
Phatr2a_48780		Phatr2a_48780	SP	17	tca-ffv	0	0.589151879	0.195265848	Plastid, high confidence
Phatr2a_35228	K07304	Phatr2a_35228	SP	22	ssa-fls	0	0.651790569	0.376673829	Plastid, high confidence
Phatr2a_38108		Phatr2a_38108	SP	19	sla-tnl	0	0.135615104	0.394045456	Not plastid, not ppc, signal peptide identified
Phatr2a_44510		Phatr2a_44510	mTP	NA	NA	NA	NA	NA	TargetP-2.0: mTP
Phatr2a_36333		Phatr2a_36333	SP	24	eaa-tip	1	0.314380999	0.55557375	PPC
Phatr2a_25840	K00323	Phatr2a_25840	SP	28	sqa-fsp	0	0.796528328	0.503614882	Plastid, high confidence
Phatr2a_18357	K00215	Phatr2a_18357	SP	24	gla-fsg	0	0.697378255	0.542890267	Plastid, high confidence
Phatr2a_45887		Phatr2a_45887	noTP	NA	NA	NA	NA	NA	TargetP-2.0: noTP
Phatr2a_44251		Phatr2a_44251	SP	22	aha-lkp	0	0.254284176	0.334621609	Plastid, low confidence
Phatr2a_44203		Phatr2a_44203	SP	29	vna-ewl	0	0.113781748	0.282747934	Not plastid, not ppc, signal peptide identified
Phatr2a_45774		Phatr2a_45774	SP	30	vdc-wtv	0	0.238944598	0.461551642	Plastid, low confidence
Phatr2a_45439		Phatr2a_45439	noTP	NA	NA	NA	NA	NA	TargetP-2.0: noTP
Phatr2a_34343		Phatr2a_34343	SP	22	ssv-nrp	1	0.227600836	0.279619178	Not plastid, not ppc, signal peptide identified
Phatr2a_45315		Phatr2a_45315	SP	35	fra-vlp	0	0.204856703	0.297450453	Not plastid, not ppc, signal peptide identified
Phatr2a_48553		Phatr2a_48553	SP	26	lga-tle	1	0.086572011	0.271658675	Not plastid, not ppc, signal peptide identified
Phatr2a_43725		Phatr2a_43725	SP	31	vta-fqa	0	0.655026998	0.34647955	Plastid, high confidence
Phatr2a_50627		Phatr2a_50627	SP	24	cyg-msi	0	0.151654278	0.447932724	Not plastid, not ppc, signal peptide identified
Phatr2a_44540		Phatr2a_44540	SP	22	yta-eqc	-2	0.152270241	0.462574514	Not plastid, not ppc, signal peptide identified
Phatr2a_24218		Phatr2a_24218	noTP	NA	NA	NA	NA	NA	TargetP-2.0: noTP
Phatr2a_35909		Phatr2a_35909	SP	27	laa-fvp	0	0.769723708	0.25827831	Plastid, high confidence
Phatr2a_44920		Phatr2a_44920	SP	26	vda-tss	0	0.163448368	0.423349178	Not plastid, not ppc, signal peptide identified
Phatr2a_46359		Phatr2a_46359	SP	37	vha-lvp	0	0.259880295	0.327647747	Plastid, low confidence
Phatr2a_49299		Phatr2a_49299	SP	18	tia-hhr	0	0.131306522	0.401070569	Not plastid, not ppc, signal peptide identified
Phatr2a_45684		Phatr2a_45684	SP	24	isa-wip	0	0.29532222	0.395377713	Plastid, low confidence
Phatr2a_48603		Phatr2a_48603	noTP	NA	NA	NA	NA	NA	TargetP-2.0: noTP
Phatr2a_47390	K05288	Phatr2a_47390	noTP	NA	NA	NA	NA	NA	TargetP-2.0: noTP
Phatr2a_54499	K08901	Phatr2a_54499	SP	16	aaa-fsq	0	0.659996331	0.445146254	Plastid, high confidence
Phatr2a_39159		Phatr2a_39159	noTP	NA	NA	NA	NA	NA	TargetP-2.0: noTP
Phatr2a_45435		Phatr2a_45435	noTP	NA	NA	NA	NA	NA	TargetP-2.0: noTP
Phatr2a_45446		Phatr2a_45446	SP	42	rga-rtn	1	0.168414053	0.399480341	Not plastid, not ppc, signal peptide identified
Phatr2a_44980		Phatr2a_44980	noTP	NA	NA	NA	NA	NA	TargetP-2.0: noTP
Phatr2a_43945		Phatr2a_43945	SP	22	qes-fgf	-2	0.664139848	0.380738478	Plastid, low confidence
Phatr2a_32260		Phatr2a_32260	SP	25	sda-ftp	0	0.796246813	0.344623256	Plastid, high confidence
Phatr2a_49867		Phatr2a_49867	noTP	NA	NA	NA	NA	NA	TargetP-2.0: noTP
Phatr2a_42733		Phatr2a_42733	SP	17	vna-ftp	0	0.88042304	0.422331285	Plastid, high confidence
Phatr2a_32412	K03352	Phatr2a_32412	SP	20	alh-cep	-1	0.21539507	0.266222072	Not plastid, not ppc, signal peptide identified
Phatr2a_18941	K00826	Phatr2a_18941	SP	18	asa-fqq	0	0.642817958	0.251256086	Plastid, high confidence
Phatr2a_46376		Phatr2a_46376	SP	20	vag-fvp	0	0.761636264	0.260396604	Plastid, high confidence
Phatr2a_56351		Phatr2a_56351	SP	22	lva-tqi	-1	0.133499004	0.302533191	Not plastid, not ppc, signal peptide identified
Phatr2a_45784		Phatr2a_45784	SP	28	ala-hap	2	0.285489654	0.332799004	Not plastid, not ppc, signal peptide identified
Phatr2a_41476		Phatr2a_41476	SP	41	tva-lli	0	0.124576587	0.291885726	Plastid, low confidence
Phatr2a_41002	K22132	Phatr2a_41002	noTP	NA	NA	NA	NA	NA	TargetP-2.0: noTP
Phatr2a_56359		Phatr2a_56359	SP	16	asa-asw	0	0.16208461	0.463959715	Not plastid, not ppc, signal peptide identified
Phatr2a_17982		Phatr2a_17982	SP	20	gvs-fpw	0	0.588701665	0.242185015	Plastid, high confidence
Phatr2a_47515		Phatr2a_47515	SP	36	sna-rge	-2	0.143394244	0.431532926	Not plastid, not ppc, signal peptide identified
Phatr2a_39873		Phatr2a_39873	SP	27	ead-fda	1	0.610420262	0.404039777	Plastid, low confidence
Phatr2a_49239		Phatr2a_49239	SP	25	als-fss	0	0.666651896	0.440130606	Plastid, high confidence
Phatr2a_49977		Phatr2a_49977	SP	28	ala-lvd	0	0.180576406	0.339496338	Plastid, low confidence
Phatr2a_49747		Phatr2a_49747	SP	28	vmv-lst	-2	0.206352463	0.43880616	Plastid, low confidence
Phatr2a_50312		Phatr2a_50312	noTP	NA	NA	NA	NA	NA	TargetP-2.0: noTP
Phatr2a_36724		Phatr2a_36724	SP	23	aia-fsq	0	0.660964995	0.367303276	Plastid, high confidence
Phatr2a_36628		Phatr2a_36628	SP	34	tha-iie	0	0.119436046	0.337655434	Not plastid, not ppc, signal peptide identified
Phatr2a_44388		Phatr2a_44388	SP	23	vsg-fvs	0	0.653229769	0.243372654	Plastid, high confidence
Phatr2a_36818		Phatr2a_36818	SP	22	tga-fip	0	0.815422786	0.45986433	Plastid, high confidence
Phatr2a_47859		Phatr2a_47859	SP	30	tvw-rsd	2	0.189414356	0.469508715	Not plastid, not ppc, signal peptide identified
Phatr2a_43553		Phatr2a_43553	noTP	NA	NA	NA	NA	NA	TargetP-2.0: noTP
Phatr2a_47649		Phatr2a_47649	noTP	NA	NA	NA	NA	NA	TargetP-2.0: noTP
Phatr2a_47446		Phatr2a_47446	SP	18	gcg-fsl	0	0.726930013	0.484351443	Plastid, high confidence
Phatr2a_44805		Phatr2a_44805	SP	24	tea-fyl	0	0.695615264	0.34682267	Plastid, high confidence
Phatr2a_20708	K01267	Phatr2a_20708	SP	21	sta-vgg	-2	0.16116838	0.358946299	Not plastid, not ppc, signal peptide identified
Phatr2a_48917		Phatr2a_48917	SP	26	vya-wlp	0	0.282158044	0.34733321	Plastid, low confidence
Phatr2a_29896		Phatr2a_29896	noTP	NA	NA	NA	NA	NA	TargetP-2.0: noTP
Phatr2a_42761		Phatr2a_42761	SP	30	tsd-irg	2	0.223764011	0.571669807	PPC
Phatr2a_44223		Phatr2a_44223	SP	22	ata-fsv	0	0.744234318	0.463834551	Plastid, high confidence
Phatr2a_46593		Phatr2a_46593	SP	19	ass-fvp	0	0.750636518	0.258193916	Plastid, high confidence
Phatr2a_42663		Phatr2a_42663	SP	28	asa-fvs	0	0.663591997	0.234983065	Plastid, high confidence
Phatr2a_36913	K00145	Phatr2a_36913	SP	20	tta-fvq	0	0.700913131	0.305258347	Plastid, high confidence
Phatr2a_47140		Phatr2a_47140	noTP	NA	NA	NA	NA	NA	TargetP-2.0: noTP
Phatr2a_56310		Phatr2a_56310	SP	18	vaa-fap	0	0.833415148	0.301228195	Plastid, high confidence
Phatr2a_22511	K01872	Phatr2a_22511	SP	28	sla-mvr	0	0.197306682	0.307251119	Not plastid, not ppc, signal peptide identified
Phatr2a_41069		Phatr2a_41069	SP	23	ieg-ftr	0	0.692158908	0.189139763	Plastid, high confidence
Phatr2a_54251		Phatr2a_54251	SP	17	ata-qeg	0	0.099561064	0.307638217	Not plastid, not ppc, signal peptide identified
Phatr2a_44072		Phatr2a_44072	mTP	NA	NA	NA	NA	NA	TargetP-2.0: mTP
Phatr2a_33921		Phatr2a_33921	SP	22	vsa-fqv	0	0.66823108	0.445968023	Plastid, high confidence
Phatr2a_47678		Phatr2a_47678	noTP	NA	NA	NA	NA	NA	TargetP-2.0: noTP
Phatr2a_45466		Phatr2a_45466	SP	23	tna-fva	0	0.630810894	0.2867572	Plastid, high confidence
Phatr2a_50602		Phatr2a_50602	noTP	NA	NA	NA	NA	NA	TargetP-2.0: noTP
Phatr2a_45739		Phatr2a_45739	SP	28	lva-wdv	0	0.162756882	0.265755085	Plastid, low confidence
Phatr2a_45073		Phatr2a_45073	noTP	NA	NA	NA	NA	NA	TargetP-2.0: noTP
Phatr2a_20757		Phatr2a_20757	SP	27	tna-wmt	2	0.259676552	0.312816841	Plastid, low confidence
Phatr2a_32487		Phatr2a_32487	SP	21	eat-fer	1	0.60032571	0.328831709	Plastid, low confidence
Phatr2a_26970	K17871	Phatr2a_26970	SP	22	aya-fpk	0	0.679886834	0.384943354	Plastid, high confidence
Phatr2a_26382		Phatr2a_26382	SP	20	tsa-fva	0	0.705815345	0.221598277	Plastid, high confidence
Phatr2a_23044	K01469	Phatr2a_23044	SP	39	sia-yvq	0	0.156525343	0.242659511	Plastid, low confidence
Phatr2a_46152		Phatr2a_46152	SP	22	sti-eap	1	0.261376731	0.336099879	Not plastid, not ppc, signal peptide identified
Phatr2a_45215		Phatr2a_45215	SP	29	vaa-wmp	0	0.285708699	0.243951944	Plastid, low confidence
Phatr2a_56363		Phatr2a_56363	SP	22	ana-ltp	0	0.268705172	0.306400375	Plastid, low confidence
Phatr2a_45895		Phatr2a_45895	SP	28	vva-wvp	0	0.319537578	0.336343021	Plastid, high confidence
Phatr2a_35561		Phatr2a_35561	mTP	NA	NA	NA	NA	NA	TargetP-2.0: mTP
Phatr2a_52941	K01001	Phatr2a_52941	noTP	NA	NA	NA	NA	NA	TargetP-2.0: noTP
Phatr2a_49768		Phatr2a_49768	SP	28	sad-fdd	1	0.576528061	0.100655799	Plastid, low confidence
Phatr2a_45563		Phatr2a_45563	noTP	NA	NA	NA	NA	NA	TargetP-2.0: noTP
Phatr2a_56334		Phatr2a_56334	SP	16	aaa-fap	0	0.849026958	0.41897792	Plastid, high confidence
Phatr2a_38354		Phatr2a_38354	SP	24	hva-pap	-1	0.255340858	0.346104135	Not plastid, not ppc, signal peptide identified
Phatr2a_35777		Phatr2a_35777	SP	24	lsc-dsl	-2	0.179998419	0.470935344	Not plastid, not ppc, signal peptide identified
Phatr2a_38440	K07304	Phatr2a_38440	SP	22	ala-wta	0	0.224761245	0.399415177	Plastid, low confidence
Phatr2a_39432	K01113	Phatr2a_39432	SP	20	rda-hcs	-2	0.144894375	0.259854213	Not plastid, not ppc, signal peptide identified
Phatr2a_44671		Phatr2a_44671	SP	27	vaa-fts	0	0.751088507	0.47765565	Plastid, high confidence
Phatr2a_22622	K03596	Phatr2a_22622	SP	30	tsg-wtt	0	0.222145272	0.271905662	Plastid, low confidence
Phatr2a_33543		Phatr2a_33543	SP	24	vks-frv	0	0.679326931	0.425071988	Plastid, high confidence
Phatr2a_45064		Phatr2a_45064	SP	21	tsa-fsf	-2	0.727221449	0.45345745	Plastid, low confidence
Phatr2a_44091		Phatr2a_44091	SP	22	ivs-sqn	-1	0.129330258	0.333992425	Not plastid, not ppc, signal peptide identified
Phatr2a_48049		Phatr2a_48049	SP	19	fga-isw	-2	0.119359359	0.415687101	Not plastid, not ppc, signal peptide identified
Phatr2a_48797		Phatr2a_48797	mTP	NA	NA	NA	NA	NA	TargetP-2.0: mTP
Phatr2a_49943		Phatr2a_49943	SP	20	gda-fav	0	0.675444504	0.412305678	Plastid, high confidence
Phatr2a_44031		Phatr2a_44031	SP	22	grs-fgw	-2	0.580663345	0.212392353	Plastid, low confidence
Phatr2a_49878		Phatr2a_49878	SP	28	ils-ktd	0	0.147642482	0.438133537	Not plastid, not ppc, signal peptide identified
Phatr2a_44045		Phatr2a_44045	SP	19	vta-fap	0	0.832582564	0.470643143	Plastid, high confidence
Phatr2a_46303		Phatr2a_46303	SP	24	ata-wts	-2	0.248620769	0.373527753	Plastid, low confidence
Phatr2a_49531		Phatr2a_49531	SP	26	saa-gyv	0	0.139439915	0.258693819	Not plastid, not ppc, signal peptide identified
Phatr2a_32548		Phatr2a_32548	SP	17	sha-anl	0	0.128835926	0.299171435	Not plastid, not ppc, signal peptide identified
Phatr2a_31478		Phatr2a_31478	SP	23	aaa-qgl	-2	0.116336529	0.236739131	Not plastid, not ppc, signal peptide identified
Phatr2a_19411		Phatr2a_19411	SP	24	sda-wls	0	0.162215601	0.273036333	Plastid, low confidence
Phatr2a_43900		Phatr2a_43900	SP	29	rai-fed	1	0.575350606	0.277670274	Plastid, low confidence
Phatr2a_48714		Phatr2a_48714	SP	19	cti-fga	-2	0.632678328	0.325228764	Plastid, low confidence
Phatr2a_46030		Phatr2a_46030	SP	27	laa-fvp	0	0.769212055	0.25827831	Plastid, high confidence
Phatr2a_43170	K09838	Phatr2a_43170	noTP	NA	NA	NA	NA	NA	TargetP-2.0: noTP
Phatr2a_43698		Phatr2a_43698	SP	22	ala-frg	0	0.676969513	0.346186202	Plastid, high confidence
Phatr2a_42457		Phatr2a_42457	SP	33	ssa-fvp	0	0.796412098	0.392808775	Plastid, high confidence
Phatr2a_42874		Phatr2a_42874	SP	36	yca-ses	-1	0.122615465	0.416869803	Not plastid, not ppc, signal peptide identified
Phatr2a_45910		Phatr2a_45910	SP	25	cga-trs	0	0.11763642	0.361554443	Not plastid, not ppc, signal peptide identified
Phatr2a_50063	K02155	Phatr2a_50063	noTP	NA	NA	NA	NA	NA	TargetP-2.0: noTP
Phatr2a_33016		Phatr2a_33016	mTP	NA	NA	NA	NA	NA	TargetP-2.0: mTP
Phatr2a_48243		Phatr2a_48243	mTP	NA	NA	NA	NA	NA	TargetP-2.0: mTP
Phatr2a_47926		Phatr2a_47926	noTP	NA	NA	NA	NA	NA	TargetP-2.0: noTP
Phatr2a_32681		Phatr2a_32681	SP	21	vea-lts	0	0.206384097	0.370350434	Plastid, low confidence
Phatr2a_55157	K02372	Phatr2a_55157	SP	19	tta-fvv	0	0.690480416	0.312985373	Plastid, high confidence
Phatr2a_39788		Phatr2a_39788	SP	27	lss-ydt	1	0.169795092	0.303204876	Plastid, low confidence
Phatr2a_50293		Phatr2a_50293	SP	18	ata-tat	-2	0.199737536	0.408481895	Not plastid, not ppc, signal peptide identified
Phatr2a_43694		Phatr2a_43694	SP	30	tva-qqg	0	0.105931479	0.274137275	Not plastid, not ppc, signal peptide identified
Phatr2a_47293		Phatr2a_47293	SP	23	sla-vyg	0	0.169600649	0.394665272	Not plastid, not ppc, signal peptide identified
Phatr2a_41541		Phatr2a_41541	SP	27	tqa-wsa	-2	0.22258425	0.53359785	Plastid, low confidence
Phatr2a_56323		Phatr2a_56323	SP	17	asa-fap	0	0.807468922	0.358042708	Plastid, high confidence
Phatr2a_42610		Phatr2a_42610	SP	24	ahc-fsl	0	0.709452089	0.41658511	Plastid, high confidence
Phatr2a_33290		Phatr2a_33290	SP	23	tka-wsv	0	0.247087176	0.447260435	Plastid, low confidence
Phatr2a_35224		Phatr2a_35224	SP	20	sla-rss	0	0.20296163	0.479205809	Not plastid, not ppc, signal peptide identified
Phatr2a_38724		Phatr2a_38724	SP	18	ycy-gkp	-1	0.240005602	0.309899086	Not plastid, not ppc, signal peptide identified
Phatr2a_43063		Phatr2a_43063	SP	24	sla-pav	2	0.187168819	0.263997998	Not plastid, not ppc, signal peptide identified
Phatr2a_33251		Phatr2a_33251	SP	18	asa-dat	-2	0.175259269	0.419692974	Not plastid, not ppc, signal peptide identified
Phatr2a_54396		Phatr2a_54396	SP	23	iga-kpa	1	0.1587771	0.474417153	Not plastid, not ppc, signal peptide identified
Phatr2a_34815		Phatr2a_34815	SP	20	tga-fvt	0	0.687260114	0.327074104	Plastid, high confidence
Phatr2a_39366		Phatr2a_39366	SP	26	vqa-ftp	0	0.831347149	0.388344329	Plastid, high confidence
Phatr2a_38942	K14058	Phatr2a_38942	noTP	NA	NA	NA	NA	NA	TargetP-2.0: noTP
Phatr2a_48037		Phatr2a_48037	SP	23	sla-ipr	0	0.10900791	0.324242179	Not plastid, not ppc, signal peptide identified
Phatr2a_40991	K13348	Phatr2a_40991	SP	26	arg-fsi	0	0.691880291	0.368203147	Plastid, high confidence
Phatr2a_17920	K00099	Phatr2a_17920	SP	18	aaa-fap	0	0.842352848	0.372260331	Plastid, high confidence
Phatr2a_45797		Phatr2a_45797	SP	41	tsa-qsv	0	0.189789499	0.518223886	PPC
Phatr2a_45514		Phatr2a_45514	SP	22	vrs-lvs	0	0.253060927	0.320029185	Plastid, low confidence
Phatr2a_40044		Phatr2a_40044	SP	16	gve-trp	-1	0.257450001	0.511592609	PPC
Phatr2a_44012		Phatr2a_44012	SP	24	lga-sae	1	0.160210988	0.402706641	Not plastid, not ppc, signal peptide identified
Phatr2a_47587		Phatr2a_47587	SP	21	lla-tql	0	0.160767808	0.314865683	Not plastid, not ppc, signal peptide identified
Phatr2a_44488		Phatr2a_44488	SP	16	ala-ngq	-2	0.114315001	0.220940277	Not plastid, not ppc, signal peptide identified
Phatr2a_41305		Phatr2a_41305	SP	29	vlg-lqa	0	0.177028219	0.404694073	Plastid, low confidence
Phatr2a_42449		Phatr2a_42449	SP	28	hhs-fav	-2	0.64879729	0.270165623	Plastid, low confidence
Phatr2a_54920		Phatr2a_54920	SP	20	tta-fap	-2	0.783141301	0.228524947	Plastid, low confidence
Phatr2a_43663	K01092	Phatr2a_43663	SP	23	vss-fap	0	0.783130006	0.257747519	Plastid, high confidence
Phatr2a_22054		Phatr2a_22054	SP	21	iqa-lvp	0	0.287596864	0.347089635	Plastid, low confidence
Phatr2a_20169	K02293	Phatr2a_20169	SP	23	ttt-ltt	-2	0.220669172	0.371119304	Plastid, low confidence
Phatr2a_45763		Phatr2a_45763	SP	29	ata-ftp	0	0.7909063	0.422711461	Plastid, high confidence
Phatr2a_47582		Phatr2a_47582	SP	22	pfs-phq	-1	0.103751447	0.17810087	Not plastid, not ppc, signal peptide identified
Phatr2a_41548		Phatr2a_41548	SP	21	vhs-fap	0	0.744665881	0.21554163	Plastid, high confidence
Phatr2a_36840		Phatr2a_36840	SP	17	sqa-wtm	0	0.253149454	0.390673859	Plastid, low confidence
Phatr2a_35873		Phatr2a_35873	SP	25	sla-ans	0	0.165728243	0.414052548	Not plastid, not ppc, signal peptide identified
Phatr2a_45371	K01609	Phatr2a_45371	SP	28	sfa-fvp	0	0.830417894	0.469596288	Plastid, high confidence
Phatr2a_34671	K00794	Phatr2a_34671	SP	20	swa-fvp	0	0.796123954	0.258641515	Plastid, high confidence
Phatr2a_48958		Phatr2a_48958	SP	25	asa-wal	-2	0.224705879	0.254176602	Plastid, low confidence
Phatr2a_46281		Phatr2a_46281	SP	30	tqa-fpq	0	0.649166575	0.480911024	Plastid, high confidence
Phatr2a_35416		Phatr2a_35416	SP	18	sya-ftg	0	0.689164994	0.423900595	Plastid, high confidence
Phatr2a_39403		Phatr2a_39403	noTP	NA	NA	NA	NA	NA	TargetP-2.0: noTP
Phatr2a_45131		Phatr2a_45131	noTP	NA	NA	NA	NA	NA	TargetP-2.0: noTP
Phatr2a_48865	K01206	Phatr2a_48865	SP	28	tga-yvq	1	0.136699041	0.171393706	Plastid, low confidence
Phatr2a_36106		Phatr2a_36106	SP	29	mla-lrs	0	0.084997479	0.312183787	Plastid, low confidence
Phatr2a_20087	K21480	Phatr2a_20087	SP	26	sqa-fap	0	0.789421019	0.340318283	Plastid, high confidence
Phatr2a_47597		Phatr2a_47597	noTP	NA	NA	NA	NA	NA	TargetP-2.0: noTP
Phatr2a_56338		Phatr2a_56338	SP	18	vaa-fap	0	0.787043591	0.371154807	Plastid, high confidence
Phatr2a_39660		Phatr2a_39660	SP	20	llc-qgt	-2	0.143886585	0.267682838	Not plastid, not ppc, signal peptide identified
Phatr2a_55303	K08515	Phatr2a_55303	noTP	NA	NA	NA	NA	NA	TargetP-2.0: noTP
Phatr2a_43644		Phatr2a_43644	SP	24	tia-fst	0	0.690249545	0.444829318	Plastid, high confidence
Phatr2a_47723	K11718	Phatr2a_47723	SP	41	iga-qqd	0	0.107426074	0.232462042	Not plastid, not ppc, signal peptide identified
Phatr2a_44531	K00573	Phatr2a_44531	SP	23	vra-fnd	0	0.595962153	0.291165934	Plastid, high confidence
Phatr2a_46965		Phatr2a_46965	SP	26	vga-kvp	0	0.271051765	0.369080386	Not plastid, not ppc, signal peptide identified
Phatr2a_43124		Phatr2a_43124	SP	27	asa-vhv	2	0.136634931	0.335177388	Not plastid, not ppc, signal peptide identified
Phatr2a_47490	K15449	Phatr2a_47490	SP	26	aga-vlw	0	0.177366526	0.360674833	Not plastid, not ppc, signal peptide identified
Phatr2a_47345	K06173	Phatr2a_47345	SP	23	sla-cpg	0	0.104551471	0.353403016	Not plastid, not ppc, signal peptide identified
Phatr2a_50206		Phatr2a_50206	SP	20	gva-faq	-2	0.663119176	0.243199937	Plastid, low confidence
Phatr2a_21166	K03453	Phatr2a_21166	mTP	NA	NA	NA	NA	NA	TargetP-2.0: mTP
Phatr2a_48524		Phatr2a_48524	SP	23	ala-fvp	0	0.833195593	0.373111864	Plastid, high confidence
Phatr2a_48420		Phatr2a_48420	noTP	NA	NA	NA	NA	NA	TargetP-2.0: noTP
Phatr2a_22590	K18754	Phatr2a_22590	SP	22	asa-wis	0	0.170539755	0.308734225	Plastid, low confidence
Phatr2a_49218		Phatr2a_49218	SP	22	ata-vdp	0	0.230313813	0.243274171	Not plastid, not ppc, signal peptide identified
Phatr2a_42281		Phatr2a_42281	noTP	NA	NA	NA	NA	NA	TargetP-2.0: noTP
Phatr2a_42792		Phatr2a_42792	SP	28	sra-spq	0	0.12004768	0.321673946	Not plastid, not ppc, signal peptide identified
Phatr2a_40996		Phatr2a_40996	SP	29	vqs-fsa	0	0.696982506	0.451378923	Plastid, high confidence
Phatr2a_45238	K00783	Phatr2a_45238	SP	22	vis-fgp	0	0.791416889	0.409007181	Plastid, high confidence
Phatr2a_45660		Phatr2a_45660	SP	29	sca-gkl	1	0.194774066	0.360143892	Not plastid, not ppc, signal peptide identified
Phatr2a_22143		Phatr2a_22143	SP	19	vva-vsr	0	0.121490505	0.361263781	Not plastid, not ppc, signal peptide identified
Phatr2a_20984	K03403	Phatr2a_20984	SP	20	tta-wqp	0	0.315992107	0.365578695	Plastid, high confidence
Phatr2a_45127		Phatr2a_45127	SP	25	tla-fqa	0	0.670436107	0.398776382	Plastid, high confidence
Phatr2a_22313		Phatr2a_22313	SP	36	tsa-fsp	2	0.807679251	0.396387225	Plastid, low confidence
Phatr2a_45464	K23544	Phatr2a_45464	noTP	NA	NA	NA	NA	NA	TargetP-2.0: noTP
Phatr2a_44144		Phatr2a_44144	SP	24	asa-ngl	0	0.19211418	0.32928539	Not plastid, not ppc, signal peptide identified
Phatr2a_46044		Phatr2a_46044	noTP	NA	NA	NA	NA	NA	TargetP-2.0: noTP
Phatr2a_49532		Phatr2a_49532	SP	24	vda-fsp	0	0.839571292	0.481818195	Plastid, high confidence
Phatr2a_47650		Phatr2a_47650	SP	20	asa-avv	0	0.187402925	0.352250645	Not plastid, not ppc, signal peptide identified
Phatr2a_45163		Phatr2a_45163	SP	24	sia-tit	0	0.189119995	0.34836687	Not plastid, not ppc, signal peptide identified
Phatr2a_41316		Phatr2a_41316	SP	15	pla-fat	-2	0.663806064	0.306040175	Plastid, low confidence
Phatr2a_39571		Phatr2a_39571	SP	19	sla-qpn	0	0.076896101	0.22666956	Not plastid, not ppc, signal peptide identified
Phatr2a_48308		Phatr2a_48308	SP	23	veg-fgv	0	0.619255298	0.292379564	Plastid, high confidence
Phatr2a_48967		Phatr2a_48967	SP	29	vha-krs	0	0.192997565	0.429866137	Not plastid, not ppc, signal peptide identified
Phatr2a_49495		Phatr2a_49495	noTP	NA	NA	NA	NA	NA	TargetP-2.0: noTP
Phatr2a_50125		Phatr2a_50125	noTP	NA	NA	NA	NA	NA	TargetP-2.0: noTP
Phatr2a_56414		Phatr2a_56414	SP	20	vla-fdy	0	0.612806225	0.278817725	Plastid, high confidence
Phatr2a_44074		Phatr2a_44074	noTP	NA	NA	NA	NA	NA	TargetP-2.0: noTP
Phatr2a_20347	K00383	Phatr2a_20347	mTP	NA	NA	NA	NA	NA	TargetP-2.0: mTP
Phatr2a_17523	K10808	Phatr2a_17523	SP	22	csp-lip	2	0.242773902	0.362643612	Plastid, low confidence
Phatr2a_50183		Phatr2a_50183	noTP	NA	NA	NA	NA	NA	TargetP-2.0: noTP
Phatr2a_34590		Phatr2a_34590	SP	23	ata-kkp	0	0.23352429	0.351826206	Not plastid, not ppc, signal peptide identified
Phatr2a_46131		Phatr2a_46131	SP	22	ila-etn	0	0.177721735	0.384184377	Not plastid, not ppc, signal peptide identified
Phatr2a_56450		Phatr2a_56450	SP	24	vcs-fvp	0	0.760660388	0.273085695	Plastid, high confidence
Phatr2a_45787	K01514	Phatr2a_45787	mTP	NA	NA	NA	NA	NA	TargetP-2.0: mTP
Phatr2a_56725		Phatr2a_56725	SP	36	aas-frd	2	0.597006005	0.340569148	Plastid, low confidence
Phatr2a_35301		Phatr2a_35301	SP	23	tvg-flp	0	0.768969825	0.233267418	Plastid, high confidence
Phatr2a_42574		Phatr2a_42574	SP	19	adl-fny	2	0.57598232	0.228368378	Plastid, low confidence
Phatr2a_49423		Phatr2a_49423	SP	35	vhs-fsh	0	0.638556643	0.245448366	Plastid, high confidence
Phatr2a_19160		Phatr2a_19160	SP	26	nhg-svg	0	0.222470702	0.515660891	PPC
Phatr2a_46706	K03524	Phatr2a_46706	mTP	NA	NA	NA	NA	NA	TargetP-2.0: mTP
Phatr2a_50148		Phatr2a_50148	SP	29	vsa-lgr	-2	0.152073815	0.260496902	Plastid, low confidence
Phatr2a_23549		Phatr2a_23549	noTP	NA	NA	NA	NA	NA	TargetP-2.0: noTP
Phatr2a_17681	K22390	Phatr2a_17681	SP	24	vaa-vnv	0	0.093190594	0.201251146	Not plastid, not ppc, signal peptide identified
Phatr2a_43309		Phatr2a_43309	SP	21	sca-fvp	0	0.753995345	0.218586755	Plastid, high confidence
Phatr2a_23953		Phatr2a_23953	SP	21	gta-fhs	0	0.681232111	0.480356358	Plastid, high confidence
Phatr2a_44922		Phatr2a_44922	SP	26	iga-fst	0	0.718077262	0.529162212	Plastid, high confidence
Phatr2a_17509		Phatr2a_17509	SP	20	vaa-ees	0	0.150830865	0.369122113	Not plastid, not ppc, signal peptide identified
Phatr2a_45682		Phatr2a_45682	SP	25	sda-qvr	0	0.133786301	0.144227221	Not plastid, not ppc, signal peptide identified
Phatr2a_23701	K24175	Phatr2a_23701	noTP	NA	NA	NA	NA	NA	TargetP-2.0: noTP
Phatr2a_30466		Phatr2a_30466	SP	19	tda-ynv	0	0.144997736	0.375597042	Plastid, low confidence
Phatr2a_32532		Phatr2a_32532	noTP	NA	NA	NA	NA	NA	TargetP-2.0: noTP
Phatr2a_44695		Phatr2a_44695	SP	29	gnl-asp	2	0.232020956	0.324176725	Not plastid, not ppc, signal peptide identified
Phatr2a_50417		Phatr2a_50417	noTP	NA	NA	NA	NA	NA	TargetP-2.0: noTP
Phatr2a_48367		Phatr2a_48367	SP	32	trl-gaq	2	0.157856031	0.133078618	Not plastid, not ppc, signal peptide identified
Phatr2a_34876		Phatr2a_34876	SP	18	tya-qqk	0	0.206871909	0.406008569	Not plastid, not ppc, signal peptide identified
Phatr2a_45289		Phatr2a_45289	SP	20	vsa-fsl	0	0.673228108	0.438219974	Plastid, high confidence
Phatr2a_17198	K01870	Phatr2a_17198	SP	18	ass-vcq	-2	0.162683367	0.206429214	Not plastid, not ppc, signal peptide identified
Phatr2a_49103		Phatr2a_49103	SP	26	ata-qva	0	0.127392472	0.252709721	Not plastid, not ppc, signal peptide identified
Phatr2a_47187		Phatr2a_47187	SP	28	lwa-fkf	0	0.618966974	0.301400653	Plastid, high confidence
Phatr2a_48191		Phatr2a_48191	SP	29	iya-ktv	0	0.193298411	0.541051226	PPC
Phatr2a_46068		Phatr2a_46068	SP	20	aap-fts	2	0.682911982	0.437445037	Plastid, low confidence
Phatr2a_47472		Phatr2a_47472	noTP	NA	NA	NA	NA	NA	TargetP-2.0: noTP
Phatr2a_23920	K01892	Phatr2a_23920	SP	21	vaa-lap	0	0.338387505	0.280895712	Plastid, high confidence
Phatr2a_45332		Phatr2a_45332	SP	20	sva-fra	0	0.674342991	0.509257396	Plastid, high confidence
Phatr2a_48737		Phatr2a_48737	SP	35	wnc-far	-2	0.65411018	0.330792167	Plastid, low confidence
Phatr2a_49271		Phatr2a_49271	SP	36	vva-kkm	0	0.112086843	0.252852739	Not plastid, not ppc, signal peptide identified
Phatr2a_21235		Phatr2a_21235	mTP	NA	NA	NA	NA	NA	TargetP-2.0: mTP
Phatr2a_50567		Phatr2a_50567	SP	22	ava-fap	0	0.837019957	0.381327868	Plastid, high confidence
Phatr2a_50641		Phatr2a_50641	SP	24	sys-ysn	0	0.208583729	0.400544975	Plastid, low confidence
Phatr2a_37738		Phatr2a_37738	SP	29	ses-ftf	0	0.641714785	0.207320638	Plastid, high confidence
Phatr2a_50108		Phatr2a_50108	noTP	NA	NA	NA	NA	NA	TargetP-2.0: noTP
Phatr2a_21229		Phatr2a_21229	SP	19	sas-fap	1	0.800698304	0.410678061	Plastid, low confidence
Phatr2a_45565		Phatr2a_45565	SP	20	vaa-fva	0	0.658227083	0.259423097	Plastid, high confidence
Phatr2a_55013		Phatr2a_55013	SP	21	asa-ysn	-2	0.15376836	0.340132956	Plastid, low confidence
Phatr2a_56388		Phatr2a_56388	SP	19	ata-fap	0	0.818439515	0.338115219	Plastid, high confidence
Phatr2a_17395	K24175	Phatr2a_17395	noTP	NA	NA	NA	NA	NA	TargetP-2.0: noTP
Phatr2a_56299		Phatr2a_56299	SP	16	aaa-fap	0	0.825598591	0.29551055	Plastid, high confidence
Phatr2a_48356		Phatr2a_48356	SP	24	ava-qql	0	0.129009083	0.272319695	Not plastid, not ppc, signal peptide identified
Phatr2a_18463		Phatr2a_18463	SP	19	asa-fsp	0	0.766491605	0.436703809	Plastid, high confidence
Phatr2a_39807		Phatr2a_39807	SP	18	vda-fqs	0	0.651266144	0.361387762	Plastid, high confidence
Phatr2a_40861		Phatr2a_40861	SP	26	ssa-ffg	0	0.560712481	0.209781767	Plastid, high confidence
Phatr2a_38662		Phatr2a_38662	SP	22	sqa-fvi	0	0.707769837	0.406350456	Plastid, high confidence
Phatr2a_20128	K03687	Phatr2a_20128	SP	23	vga-faf	-2	0.695376023	0.307128829	Plastid, low confidence
Phatr2a_35336		Phatr2a_35336	SP	20	gsa-fsl	-2	0.683405977	0.487242114	Plastid, low confidence
Phatr2a_37509		Phatr2a_37509	SP	23	tva-vsn	0	0.140732366	0.352310451	Not plastid, not ppc, signal peptide identified
Phatr2a_23059	K14455	Phatr2a_23059	SP	19	aca-lsl	0	0.201994927	0.562750717	Plastid, low confidence
Phatr2a_23683		Phatr2a_23683	noTP	NA	NA	NA	NA	NA	TargetP-2.0: noTP
Phatr2a_44748		Phatr2a_44748	SP	21	aaa-frv	0	0.655506644	0.456774104	Plastid, high confidence
Phatr2a_39429		Phatr2a_39429	SP	24	tfm-esr	-2	0.173518021	0.39523666	Not plastid, not ppc, signal peptide identified
Phatr2a_23569		Phatr2a_23569	noTP	NA	NA	NA	NA	NA	TargetP-2.0: noTP
Phatr2a_23381	K00658	Phatr2a_23381	mTP	NA	NA	NA	NA	NA	TargetP-2.0: mTP
Phatr2a_38413		Phatr2a_38413	SP	22	amf-lgq	-2	0.149504557	0.282665675	Plastid, low confidence
Phatr2a_32704		Phatr2a_32704	SP	23	hsg-kvc	1	0.177968484	0.333360007	Not plastid, not ppc, signal peptide identified
Phatr2a_54723		Phatr2a_54723	SP	27	aka-swl	0	0.133443491	0.421835617	Not plastid, not ppc, signal peptide identified
Phatr2a_20666	K00620	Phatr2a_20666	SP	25	hsa-pll	1	0.172107232	0.385618617	Not plastid, not ppc, signal peptide identified
Phatr2a_54681		Phatr2a_54681	SP	21	ata-qtc	0	0.175052713	0.323791994	Not plastid, not ppc, signal peptide identified
Phatr2a_56340		Phatr2a_56340	SP	17	aaa-fap	0	0.806866832	0.377397352	Plastid, high confidence
Phatr2a_47513		Phatr2a_47513	noTP	NA	NA	NA	NA	NA	TargetP-2.0: noTP
Phatr2a_49616		Phatr2a_49616	SP	19	ikg-wvp	0	0.351582871	0.391734777	Plastid, high confidence
Phatr2a_33731		Phatr2a_33731	SP	16	ata-lvv	0	0.176162157	0.348615088	Plastid, low confidence
Phatr2a_48549	K00326	Phatr2a_48549	mTP	NA	NA	NA	NA	NA	TargetP-2.0: mTP
Phatr2a_43520		Phatr2a_43520	noTP	NA	NA	NA	NA	NA	TargetP-2.0: noTP
Phatr2a_44180		Phatr2a_44180	noTP	NA	NA	NA	NA	NA	TargetP-2.0: noTP
Phatr2a_21207		Phatr2a_21207	SP	24	cda-fvv	2	0.659813034	0.282123311	Plastid, low confidence
Phatr2a_49158		Phatr2a_49158	SP	39	eaa-qss	1	0.27459448	0.580795883	PPC
Phatr2a_49661		Phatr2a_49661	noTP	NA	NA	NA	NA	NA	TargetP-2.0: noTP
Phatr2a_44663		Phatr2a_44663	SP	18	laa-pvv	1	0.130677897	0.322610221	Not plastid, not ppc, signal peptide identified
Phatr2a_45255		Phatr2a_45255	noTP	NA	NA	NA	NA	NA	TargetP-2.0: noTP
Phatr2a_48673		Phatr2a_48673	noTP	NA	NA	NA	NA	NA	TargetP-2.0: noTP
Phatr2a_20439	K00953	Phatr2a_20439	SP	34	ara-fpf	0	0.631582326	0.277474992	Plastid, high confidence
Phatr2a_48468		Phatr2a_48468	SP	22	sqa-wtt	0	0.241368292	0.423020998	Plastid, low confidence
Phatr2a_48892		Phatr2a_48892	SP	23	ava-ftp	0	0.797557171	0.322450288	Plastid, high confidence
Phatr2a_33303	K02991	Phatr2a_33303	SP	26	nia-cps	0	0.09177882	0.280046182	Not plastid, not ppc, signal peptide identified
Phatr2a_48915		Phatr2a_48915	SP	19	tga-qna	0	0.158508757	0.338890428	Not plastid, not ppc, signal peptide identified
Phatr2a_37572		Phatr2a_37572	SP	24	cqa-fit	0	0.651161092	0.254942597	Plastid, high confidence
Phatr2a_37916		Phatr2a_37916	noTP	NA	NA	NA	NA	NA	TargetP-2.0: noTP
Phatr2a_31900		Phatr2a_31900	SP	30	vta-llv	0	0.107566084	0.245699901	Plastid, low confidence
Phatr2a_19807	K00033	Phatr2a_19807	SP	19	les-iqt	0	0.158245049	0.239386507	Not plastid, not ppc, signal peptide identified
Phatr2a_48126		Phatr2a_48126	noTP	NA	NA	NA	NA	NA	TargetP-2.0: noTP
Phatr2a_56658		Phatr2a_56658	noTP	NA	NA	NA	NA	NA	TargetP-2.0: noTP
Phatr2a_38110		Phatr2a_38110	SP	21	tyg-flm	0	0.575846677	0.173260845	Plastid, high confidence
Phatr2a_43592		Phatr2a_43592	SP	34	shg-fal	0	0.696180966	0.421887943	Plastid, high confidence
Phatr2a_42654		Phatr2a_42654	mTP	NA	NA	NA	NA	NA	TargetP-2.0: mTP
Phatr2a_22344	K02221	Phatr2a_22344	SP	21	ttg-fap	0	0.820134698	0.3160935	Plastid, high confidence
Phatr2a_34564		Phatr2a_34564	SP	21	sna-fti	0	0.682733253	0.389697741	Plastid, high confidence
Phatr2a_44763		Phatr2a_44763	SP	30	tta-frd	0	0.673374334	0.333472642	Plastid, high confidence
Phatr2a_45942		Phatr2a_45942	noTP	NA	NA	NA	NA	NA	TargetP-2.0: noTP
Phatr2a_20912		Phatr2a_20912	SP	23	aga-vwa	0	0.177629519	0.32958809	Not plastid, not ppc, signal peptide identified
Phatr2a_37468		Phatr2a_37468	SP	24	tsa-fll	0	0.643949286	0.311941414	Plastid, high confidence
Phatr2a_55216	K12343	Phatr2a_55216	noTP	NA	NA	NA	NA	NA	TargetP-2.0: noTP
Phatr2a_21963	K01507	Phatr2a_21963	SP	20	asa-wtt	0	0.237707294	0.333759881	Plastid, low confidence
Phatr2a_45027		Phatr2a_45027	SP	21	pvi-faq	-2	0.654232395	0.236253516	Plastid, low confidence
Phatr2a_48827		Phatr2a_48827	SP	17	vda-ttn	0	0.19079205	0.427074619	Not plastid, not ppc, signal peptide identified
Phatr2a_48710		Phatr2a_48710	SP	28	gqa-pvd	2	0.141489923	0.236524934	Not plastid, not ppc, signal peptide identified
Phatr2a_39868		Phatr2a_39868	SP	23	swr-lts	2	0.245130899	0.48878614	Plastid, low confidence
Phatr2a_48250		Phatr2a_48250	SP	20	paa-lsy	-2	0.204894602	0.500542969	Plastid, low confidence
Phatr2a_36682	K06027	Phatr2a_36682	SP	21	iha-fsg	0	0.72166493	0.463930737	Plastid, high confidence
Phatr2a_40523		Phatr2a_40523	SP	21	sda-lkc	0	0.112782589	0.306069384	Plastid, low confidence
Phatr2a_44518		Phatr2a_44518	mTP	NA	NA	NA	NA	NA	TargetP-2.0: mTP
Phatr2a_31925		Phatr2a_31925	SP	25	dla-nkp	0	0.234064347	0.277827316	Not plastid, not ppc, signal peptide identified
Phatr2a_53473	K13507	Phatr2a_53473	SP	29	aea-swr	0	0.079601625	0.306528518	Not plastid, not ppc, signal peptide identified
Phatr2a_44026		Phatr2a_44026	SP	27	adg-fsp	0	0.763523198	0.319875029	Plastid, high confidence
Phatr2a_42884		Phatr2a_42884	SP	45	rga-att	1	0.165106759	0.4317449	Not plastid, not ppc, signal peptide identified
Phatr2a_19482	K11717	Phatr2a_19482	SP	24	lga-shg	1	0.180554175	0.383598284	Not plastid, not ppc, signal peptide identified
Phatr2a_45693		Phatr2a_45693	noTP	NA	NA	NA	NA	NA	TargetP-2.0: noTP
Phatr2a_36642		Phatr2a_36642	SP	27	aha-wtp	0	0.354015829	0.310304333	Plastid, high confidence
Phatr2a_45177	K03453	Phatr2a_45177	SP	21	tta-fap	0	0.80357461	0.388301401	Plastid, high confidence
Phatr2a_18246	K00800	Phatr2a_18246	SP	23	aqa-ftt	0	0.747128067	0.315152752	Plastid, high confidence
Phatr2a_20900	K00059	Phatr2a_20900	SP	21	aea-fmg	0	0.674169542	0.543527367	Plastid, high confidence
Phatr2a_38227		Phatr2a_38227	SP	18	ssa-fap	0	0.772007343	0.303610139	Plastid, high confidence
Phatr2a_27956		Phatr2a_27956	SP	36	ata-fss	0	0.717907874	0.511848027	Plastid, high confidence
Phatr2a_18188		Phatr2a_18188	SP	20	sla-eea	0	0.135139175	0.427721878	Not plastid, not ppc, signal peptide identified
Phatr2a_49003		Phatr2a_49003	SP	19	vtc-ftl	-2	0.712872387	0.337795897	Plastid, low confidence
Phatr2a_47215		Phatr2a_47215	SP	19	ara-fsv	0	0.667350397	0.437363812	Plastid, high confidence
Phatr2a_29157	K00927	Phatr2a_29157	SP	21	aaa-fap	0	0.789206617	0.332453004	Plastid, high confidence
Phatr2a_49308		Phatr2a_49308	SP	20	vla-fls	0	0.619883332	0.25936591	Plastid, high confidence
Phatr2a_48802		Phatr2a_48802	SP	22	ata-fvp	0	0.841738742	0.378246848	Plastid, high confidence
Phatr2a_56308		Phatr2a_56308	SP	17	aaa-fap	0	0.83981362	0.422153155	Plastid, high confidence
Phatr2a_44508		Phatr2a_44508	SP	29	sya-spn	0	0.182531388	0.556884463	PPC
Phatr2a_43235		Phatr2a_43235	SP	32	yaa-qgl	1	0.223332902	0.340556569	Not plastid, not ppc, signal peptide identified
Phatr2a_50317		Phatr2a_50317	noTP	NA	NA	NA	NA	NA	TargetP-2.0: noTP
Phatr2a_48596		Phatr2a_48596	noTP	NA	NA	NA	NA	NA	TargetP-2.0: noTP
Phatr2a_37243		Phatr2a_37243	SP	40	tda-ntp	0	0.254492651	0.29023822	Not plastid, not ppc, signal peptide identified
Phatr2a_50217		Phatr2a_50217	SP	21	vma-dpd	0	0.110599691	0.316842444	Not plastid, not ppc, signal peptide identified
Phatr2a_41026		Phatr2a_41026	SP	26	asl-pse	-1	0.169628281	0.418378422	Not plastid, not ppc, signal peptide identified
Phatr2a_54134	K02492	Phatr2a_54134	SP	20	tts-fsv	0	0.677404204	0.350686132	Plastid, high confidence
Phatr2a_49287		Phatr2a_49287	SP	18	ala-gkp	0	0.24800351	0.367124317	Not plastid, not ppc, signal peptide identified
Phatr2a_47332		Phatr2a_47332	SP	24	atg-fsl	0	0.687384916	0.497306362	Plastid, high confidence
Phatr2a_47363		Phatr2a_47363	SP	15	lga-tgm	-2	0.177335307	0.456190717	Not plastid, not ppc, signal peptide identified
Phatr2a_18376	K03404	Phatr2a_18376	SP	28	sft-fvp	2	0.814770478	0.425100555	Plastid, low confidence
Phatr2a_56315		Phatr2a_56315	SP	16	aaa-fap	0	0.850399177	0.305707641	Plastid, high confidence
Phatr2a_31741		Phatr2a_31741	SP	22	tfa-fsk	0	0.634353202	0.400009951	Plastid, high confidence
Phatr2a_45635		Phatr2a_45635	SP	26	iga-eet	0	0.104747105	0.217164338	Not plastid, not ppc, signal peptide identified
Phatr2a_40744		Phatr2a_40744	SP	24	sla-ppd	2	0.114748448	0.271774675	Not plastid, not ppc, signal peptide identified
Phatr2a_49648		Phatr2a_49648	SP	24	afa-ias	-2	0.193067522	0.336682861	Not plastid, not ppc, signal peptide identified
Phatr2a_31846		Phatr2a_31846	SP	35	gaa-stt	0	0.134990912	0.33683777	Not plastid, not ppc, signal peptide identified
Phatr2a_46768		Phatr2a_46768	SP	31	ana-tse	0	0.105155205	0.329778243	Not plastid, not ppc, signal peptide identified
Phatr2a_47803		Phatr2a_47803	SP	32	tra-lvp	0	0.332119882	0.383074338	Plastid, high confidence
Phatr2a_35589		Phatr2a_35589	SP	22	sal-fnr	1	0.681510318	0.493410249	Plastid, low confidence
Phatr2a_38296		Phatr2a_38296	SP	25	ata-fsv	-2	0.605777851	0.346611812	Plastid, low confidence
Phatr2a_38221		Phatr2a_38221	noTP	NA	NA	NA	NA	NA	TargetP-2.0: noTP
Phatr2a_36058		Phatr2a_36058	SP	23	tns-wtl	0	0.230954472	0.383279225	Plastid, low confidence
Phatr2a_31803	K13984	Phatr2a_31803	SP	24	lva-gev	-1	0.098957646	0.215998362	Not plastid, not ppc, signal peptide identified
Phatr2a_42566		Phatr2a_42566	SP	18	vsa-ydv	0	0.173541224	0.310352304	Plastid, low confidence
Phatr2a_23894	K01069	Phatr2a_23894	mTP	NA	NA	NA	NA	NA	TargetP-2.0: mTP
Phatr2a_45058		Phatr2a_45058	SP	35	yva-qns	-2	0.15840112	0.274031156	Not plastid, not ppc, signal peptide identified
Phatr2a_42426		Phatr2a_42426	SP	19	qsa-tpk	-2	0.14951253	0.411182629	Not plastid, not ppc, signal peptide identified
Phatr2a_42428		Phatr2a_42428	mTP	NA	NA	NA	NA	NA	TargetP-2.0: mTP
Phatr2a_46266		Phatr2a_46266	SP	35	asa-ylp	0	0.272075999	0.341329856	Plastid, low confidence
Phatr2a_45554		Phatr2a_45554	SP	19	lga-dde	1	0.107903393	0.331022193	Not plastid, not ppc, signal peptide identified
Phatr2a_17650	K08998	Phatr2a_17650	SP	30	vda-acg	0	0.149227229	0.388751686	Not plastid, not ppc, signal peptide identified
Phatr2a_47318	K06182	Phatr2a_47318	mTP	NA	NA	NA	NA	NA	TargetP-2.0: mTP
Phatr2a_19105		Phatr2a_19105	SP	18	vsa-fap	0	0.788545371	0.338955912	Plastid, high confidence
Phatr2a_44492		Phatr2a_44492	SP	19	aks-ytg	-2	0.226971743	0.433301037	Plastid, low confidence
Phatr2a_54279	K03841	Phatr2a_54279	SP	29	iqa-wip	0	0.298815675	0.405880317	Plastid, low confidence
Phatr2a_18435		Phatr2a_18435	noTP	NA	NA	NA	NA	NA	TargetP-2.0: noTP
Phatr2a_45751		Phatr2a_45751	SP	29	rva-ngq	-2	0.145846141	0.297626081	Not plastid, not ppc, signal peptide identified
Phatr2a_47352		Phatr2a_47352	mTP	NA	NA	NA	NA	NA	TargetP-2.0: mTP
Phatr2a_48753		Phatr2a_48753	SP	19	ave-ckg	-1	0.168068299	0.339326261	Not plastid, not ppc, signal peptide identified
Phatr2a_45109		Phatr2a_45109	SP	25	tsg-lvp	0	0.275179305	0.278201825	Plastid, low confidence
Phatr2a_47771		Phatr2a_47771	SP	20	tla-yaa	-2	0.184761945	0.287715233	Plastid, low confidence
Phatr2a_42826		Phatr2a_42826	SP	17	vag-ftg	0	0.698689319	0.385166183	Plastid, high confidence
Phatr2a_50051		Phatr2a_50051	SP	16	asa-wtt	0	0.291250652	0.448086399	Plastid, low confidence
Phatr2a_43786		Phatr2a_43786	noTP	NA	NA	NA	NA	NA	TargetP-2.0: noTP
Phatr2a_43516		Phatr2a_43516	SP	32	gfa-fad	2	0.659465518	0.340575654	Plastid, low confidence
Phatr2a_33587		Phatr2a_33587	SP	27	wra-ygq	-2	0.132036867	0.216680392	Plastid, low confidence
Phatr2a_46715		Phatr2a_46715	SP	26	cca-wts	0	0.160551734	0.323043152	Plastid, low confidence
Phatr2a_34640		Phatr2a_34640	SP	17	iia-lak	-2	0.144636853	0.245728017	Plastid, low confidence
Phatr2a_45638		Phatr2a_45638	SP	23	rlv-fag	-2	0.699732716	0.334678773	Plastid, low confidence
Phatr2a_17595	K03773	Phatr2a_17595	SP	21	vsa-gta	0	0.139568115	0.300369065	Not plastid, not ppc, signal peptide identified
Phatr2a_47583		Phatr2a_47583	SP	22	wga-hat	-2	0.212306118	0.32125045	Not plastid, not ppc, signal peptide identified
Phatr2a_43886		Phatr2a_43886	SP	21	aes-fss	0	0.660429561	0.367310233	Plastid, high confidence
Phatr2a_20097		Phatr2a_20097	noTP	NA	NA	NA	NA	NA	TargetP-2.0: noTP
Phatr2a_43949	K13289	Phatr2a_43949	SP	27	faa-ykk	0	0.145346102	0.32169043	Plastid, low confidence
Phatr2a_46227	K00962	Phatr2a_46227	SP	23	cwa-fhp	0	0.763488161	0.42392213	Plastid, high confidence
Phatr2a_49316		Phatr2a_49316	SP	25	vqg-gvp	0	0.276479127	0.216854704	Not plastid, not ppc, signal peptide identified
Phatr2a_33858		Phatr2a_33858	SP	24	agi-fsl	2	0.63059613	0.310360778	Plastid, low confidence
Phatr2a_45400		Phatr2a_45400	SP	21	vsa-fvp	0	0.748780348	0.232247648	Plastid, high confidence
Phatr2a_46629		Phatr2a_46629	SP	24	tma-frp	0	0.733364625	0.341711901	Plastid, high confidence
Phatr2a_36087		Phatr2a_36087	SP	30	aaa-trl	1	0.146860133	0.371253092	Not plastid, not ppc, signal peptide identified
Phatr2a_47912		Phatr2a_47912	SP	34	asi-fwe	2	0.628656119	0.298663885	Plastid, low confidence
Phatr2a_33277		Phatr2a_33277	SP	29	cea-fpv	0	0.657494543	0.466023782	Plastid, high confidence
Phatr2a_19969	K13941	Phatr2a_19969	noTP	NA	NA	NA	NA	NA	TargetP-2.0: noTP
Phatr2a_56279	K11262	Phatr2a_56279	SP	28	vcg-dcq	-2	0.126960296	0.351418968	Not plastid, not ppc, signal peptide identified
Phatr2a_44122		Phatr2a_44122	SP	32	vdg-vir	0	0.13620518	0.36428738	Not plastid, not ppc, signal peptide identified
Phatr2a_48332		Phatr2a_48332	SP	27	ygt-fad	-2	0.605697179	0.187382223	Plastid, low confidence
Phatr2a_43121		Phatr2a_43121	SP	19	qlc-fss	-2	0.663250768	0.294137566	Plastid, low confidence
Phatr2a_45766		Phatr2a_45766	mTP	NA	NA	NA	NA	NA	TargetP-2.0: mTP
Phatr2a_55639		Phatr2a_55639	SP	20	seg-nil	0	0.136513244	0.310764047	Not plastid, not ppc, signal peptide identified
Phatr2a_32316		Phatr2a_32316	SP	23	ses-fap	0	0.79513481	0.26308952	Plastid, high confidence
Phatr2a_43689		Phatr2a_43689	SP	22	ita-fqv	0	0.640465077	0.360702528	Plastid, high confidence
Phatr2a_50265		Phatr2a_50265	SP	30	sma-yka	0	0.092669278	0.341104397	Plastid, low confidence
Phatr2a_40199		Phatr2a_40199	SP	23	tna-fvp	0	0.721176009	0.181138863	Plastid, high confidence
Phatr2a_49991		Phatr2a_49991	noTP	NA	NA	NA	NA	NA	TargetP-2.0: noTP
Phatr2a_46913		Phatr2a_46913	SP	23	lha-kla	0	0.145288885	0.336758774	Not plastid, not ppc, signal peptide identified
Phatr2a_44078		Phatr2a_44078	noTP	NA	NA	NA	NA	NA	TargetP-2.0: noTP
Phatr2a_48011		Phatr2a_48011	SP	18	asa-fap	0	0.785959963	0.370144916	Plastid, high confidence
Phatr2a_51383	K00940	Phatr2a_51383	SP	19	ava-fap	0	0.822256175	0.448909967	Plastid, high confidence
Phatr2a_47240		Phatr2a_47240	SP	23	ata-ssk	0	0.112550249	0.406045919	Not plastid, not ppc, signal peptide identified
Phatr2a_47431		Phatr2a_47431	SP	27	cra-fvp	2	0.756221773	0.327944876	Plastid, low confidence
Phatr2a_46083		Phatr2a_46083	SP	34	tsa-cta	0	0.234469085	0.347999104	Not plastid, not ppc, signal peptide identified
Phatr2a_40891		Phatr2a_40891	SP	39	vda-qvg	0	0.129409549	0.233580663	Not plastid, not ppc, signal peptide identified
Phatr2a_44350		Phatr2a_44350	SP	22	aaa-lar	0	0.192618129	0.343462005	Plastid, low confidence
Phatr2a_37424		Phatr2a_37424	SP	26	vqa-asa	0	0.138981657	0.598756154	PPC
Phatr2a_35318		Phatr2a_35318	SP	26	sar-frs	1	0.664414247	0.477883077	Plastid, low confidence
Phatr2a_46347		Phatr2a_46347	SP	24	awt-fpg	2	0.671202677	0.334257253	Plastid, low confidence
Phatr2a_49598		Phatr2a_49598	SP	31	vra-yst	0	0.199394346	0.432527456	Plastid, low confidence
Phatr2a_35080	K03773	Phatr2a_35080	SP	23	pya-aas	-2	0.201097964	0.426442626	Not plastid, not ppc, signal peptide identified
Phatr2a_45790		Phatr2a_45790	mTP	NA	NA	NA	NA	NA	TargetP-2.0: mTP
Phatr2a_45150		Phatr2a_45150	noTP	NA	NA	NA	NA	NA	TargetP-2.0: noTP
Phatr2a_45496		Phatr2a_45496	SP	32	msa-tqd	0	0.108889814	0.291108207	Not plastid, not ppc, signal peptide identified
Phatr2a_45874		Phatr2a_45874	noTP	NA	NA	NA	NA	NA	TargetP-2.0: noTP
Phatr2a_19749	K03767	Phatr2a_19749	SP	21	asa-fap	0	0.819126699	0.333981342	Plastid, high confidence
Phatr2a_41063		Phatr2a_41063	SP	35	tma-ttq	0	0.193360705	0.430596375	Not plastid, not ppc, signal peptide identified
Phatr2a_47618		Phatr2a_47618	SP	31	tsa-fap	0	0.769319386	0.312581574	Plastid, high confidence
Phatr2a_56303		Phatr2a_56303	SP	16	aaa-faa	-2	0.642444858	0.3561872	Plastid, low confidence
Phatr2a_48167		Phatr2a_48167	noTP	NA	NA	NA	NA	NA	TargetP-2.0: noTP
Phatr2a_49580		Phatr2a_49580	mTP	NA	NA	NA	NA	NA	TargetP-2.0: mTP
Phatr2a_49840		Phatr2a_49840	SP	32	sqg-wip	0	0.282230815	0.444870512	Plastid, low confidence
Phatr2a_42971		Phatr2a_42971	SP	21	cia-vdv	0	0.099478917	0.244020312	Not plastid, not ppc, signal peptide identified
Phatr2a_47742		Phatr2a_47742	noTP	NA	NA	NA	NA	NA	TargetP-2.0: noTP
Phatr2a_44705		Phatr2a_44705	SP	29	gtl-asp	2	0.226734948	0.33781198	Not plastid, not ppc, signal peptide identified
Phatr2a_42835		Phatr2a_42835	SP	22	nsa-fsp	0	0.747731521	0.30674509	Plastid, high confidence
Phatr2a_50463		Phatr2a_50463	SP	24	vhg-lgd	0	0.130583814	0.344531304	Plastid, low confidence
Phatr2a_40076		Phatr2a_40076	noTP	NA	NA	NA	NA	NA	TargetP-2.0: noTP
Phatr2a_46748	K14286	Phatr2a_46748	mTP	NA	NA	NA	NA	NA	TargetP-2.0: mTP
Phatr2a_40656		Phatr2a_40656	SP	22	vat-fal	-2	0.696278004	0.316210245	Plastid, low confidence
Phatr2a_36175		Phatr2a_36175	SP	22	ala-lvp	0	0.30836866	0.456375432	Plastid, low confidence
Phatr2a_56345		Phatr2a_56345	SP	22	ata-ssh	0	0.185228673	0.437592109	Not plastid, not ppc, signal peptide identified
Phatr2a_43907		Phatr2a_43907	SP	19	aag-fls	2	0.648331258	0.395993574	Plastid, low confidence
Phatr2a_44102		Phatr2a_44102	SP	26	ang-fra	0	0.66709806	0.533984449	Plastid, high confidence
Phatr2a_50550		Phatr2a_50550	SP	18	avl-fat	-2	0.71837273	0.267224831	Plastid, low confidence
Phatr2a_56354		Phatr2a_56354	SP	22	lva-tqi	-1	0.133499004	0.302533191	Not plastid, not ppc, signal peptide identified
Phatr2a_45135		Phatr2a_45135	SP	21	vta-tss	0	0.228504368	0.651537013	PPC
Phatr2a_47533		Phatr2a_47533	SP	36	vrg-lhk	0	0.118145285	0.279026988	Plastid, low confidence
Phatr2a_44959	K09523	Phatr2a_44959	SP	27	vss-lvh	0	0.171165556	0.23224513	Plastid, low confidence
Phatr2a_45095		Phatr2a_45095	mTP	NA	NA	NA	NA	NA	TargetP-2.0: mTP
Phatr2a_44606	K17805	Phatr2a_44606	mTP	NA	NA	NA	NA	NA	TargetP-2.0: mTP
Phatr2a_23437		Phatr2a_23437	SP	26	vga-ftp	0	0.785207533	0.283193964	Plastid, high confidence
Phatr2a_44529		Phatr2a_44529	mTP	NA	NA	NA	NA	NA	TargetP-2.0: mTP
Phatr2a_56329		Phatr2a_56329	SP	16	asa-fta	0	0.684031003	0.441323742	Plastid, high confidence
Phatr2a_49803		Phatr2a_49803	SP	30	cqg-lva	2	0.210886785	0.436300223	Plastid, low confidence
Phatr2a_47797		Phatr2a_47797	SP	22	vva-ftp	0	0.754164359	0.381251367	Plastid, high confidence
Phatr2a_47782		Phatr2a_47782	noTP	NA	NA	NA	NA	NA	TargetP-2.0: noTP
Phatr2a_44132		Phatr2a_44132	SP	18	saa-fhp	0	0.731249402	0.237147165	Plastid, high confidence
Phatr2a_46803		Phatr2a_46803	SP	25	rpc-fgt	-2	0.655934513	0.408512832	Plastid, low confidence
Phatr2a_43940		Phatr2a_43940	SP	22	lsa-epq	0	0.13768892	0.340597325	Not plastid, not ppc, signal peptide identified
Phatr2a_48929		Phatr2a_48929	SP	25	tts-ksk	1	0.120982732	0.394726046	Not plastid, not ppc, signal peptide identified
Phatr2a_38892		Phatr2a_38892	SP	16	vva-gmk	0	0.09085314	0.298146178	Not plastid, not ppc, signal peptide identified
Phatr2a_48348		Phatr2a_48348	SP	35	tsa-ttt	0	0.260442184	0.433818928	Not plastid, not ppc, signal peptide identified
Phatr2a_54658		Phatr2a_54658	SP	35	vsa-fcd	0	0.626335052	0.220599064	Plastid, high confidence
Phatr2a_38929		Phatr2a_38929	mTP	NA	NA	NA	NA	NA	TargetP-2.0: mTP
Phatr2a_34270		Phatr2a_34270	SP	20	gls-fss	-2	0.731960267	0.432883042	Plastid, low confidence
Phatr2a_45054		Phatr2a_45054	SP	26	ves-fss	0	0.711065802	0.54850398	Plastid, high confidence
Phatr2a_47890		Phatr2a_47890	SP	21	ila-flp	0	0.777280439	0.337066803	Plastid, high confidence
Phatr2a_49658		Phatr2a_49658	SP	26	ata-fqp	0	0.701623611	0.226623318	Plastid, high confidence
Phatr2a_45443		Phatr2a_45443	SP	20	vda-lnv	0	0.164499963	0.254959298	Plastid, low confidence
Phatr2a_23850	K00627	Phatr2a_23850	SP	22	vda-frv	0	0.677885586	0.272360086	Plastid, high confidence
Phatr2a_47174		Phatr2a_47174	noTP	NA	NA	NA	NA	NA	TargetP-2.0: noTP
Phatr2a_45365	K03022	Phatr2a_45365	noTP	NA	NA	NA	NA	NA	TargetP-2.0: noTP
Phatr2a_48559		Phatr2a_48559	SP	24	ssa-rrv	0	0.16349039	0.44467612	Not plastid, not ppc, signal peptide identified
Phatr2a_49630	K20347	Phatr2a_49630	SP	28	aea-sys	0	0.102049614	0.379517667	Not plastid, not ppc, signal peptide identified
Phatr2a_45298		Phatr2a_45298	SP	31	ada-fvp	0	0.76439875	0.282021454	Plastid, high confidence
Phatr2a_310		Phatr2a_310	SP	16	rvr-vep	-1	0.230875821	0.352643276	Not plastid, not ppc, signal peptide identified
Phatr2a_50586		Phatr2a_50586	SP	26	ava-qed	0	0.095104642	0.293297665	Not plastid, not ppc, signal peptide identified
Phatr2a_49777		Phatr2a_49777	SP	20	ala-fvs	0	0.688997079	0.219450719	Plastid, high confidence
Phatr2a_34932		Phatr2a_34932	SP	20	ssg-fap	0	0.78393013	0.211530155	Plastid, high confidence
Phatr2a_48237		Phatr2a_48237	SP	18	tss-ftf	0	0.702108075	0.354287452	Plastid, high confidence
Phatr2a_50245		Phatr2a_50245	SP	25	tea-fvs	0	0.692420004	0.292166091	Plastid, high confidence
Phatr2a_39117		Phatr2a_39117	SP	20	ska-eeq	0	0.163487639	0.321191382	Not plastid, not ppc, signal peptide identified
Phatr2a_46121		Phatr2a_46121	mTP	NA	NA	NA	NA	NA	TargetP-2.0: mTP
Phatr2a_44306		Phatr2a_44306	SP	25	tla-flg	0	0.612222713	0.370277096	Plastid, high confidence
Phatr2a_50356	K06119	Phatr2a_50356	SP	25	vsc-fqp	0	0.792868431	0.450058751	Plastid, high confidence
Phatr2a_42698		Phatr2a_42698	noTP	NA	NA	NA	NA	NA	TargetP-2.0: noTP
Phatr2a_46436		Phatr2a_46436	SP	32	vvs-lrt	0	0.147631257	0.306556549	Plastid, low confidence
Phatr2a_54611		Phatr2a_54611	SP	30	crs-ihl	0	0.153835794	0.38054235	Not plastid, not ppc, signal peptide identified
Phatr2a_45813		Phatr2a_45813	SP	22	vsa-fav	0	0.746886054	0.587528817	Plastid, high confidence
Phatr2a_37885		Phatr2a_37885	noTP	NA	NA	NA	NA	NA	TargetP-2.0: noTP
Phatr2a_49681	K17679	Phatr2a_49681	mTP	NA	NA	NA	NA	NA	TargetP-2.0: mTP
Phatr2a_23056	K01634	Phatr2a_23056	noTP	NA	NA	NA	NA	NA	TargetP-2.0: noTP
Phatr2a_28533		Phatr2a_28533	noTP	NA	NA	NA	NA	NA	TargetP-2.0: noTP
Phatr2a_46531		Phatr2a_46531	SP	22	qge-gdp	1	0.207308322	0.37269469	Not plastid, not ppc, signal peptide identified
Phatr2a_42887		Phatr2a_42887	SP	20	tlg-igm	-2	0.108526351	0.238378971	Not plastid, not ppc, signal peptide identified
Phatr2a_56314		Phatr2a_56314	SP	19	aag-fas	0	0.738698689	0.38754343	Plastid, high confidence
Phatr2a_56333		Phatr2a_56333	SP	17	ala-ftp	0	0.837641959	0.251415595	Plastid, high confidence
Phatr2a_44873		Phatr2a_44873	SP	24	asa-qek	0	0.059387799	0.31137129	Not plastid, not ppc, signal peptide identified
Phatr2a_34120		Phatr2a_34120	mTP	NA	NA	NA	NA	NA	TargetP-2.0: mTP
Phatr2a_49276		Phatr2a_49276	SP	23	csg-qev	0	0.143752835	0.33154627	Not plastid, not ppc, signal peptide identified
Phatr2a_30661		Phatr2a_30661	noTP	NA	NA	NA	NA	NA	TargetP-2.0: noTP
Phatr2a_46528		Phatr2a_46528	SP	20	aha-avr	0	0.147456239	0.310807674	Not plastid, not ppc, signal peptide identified
Phatr2a_54818		Phatr2a_54818	SP	32	aia-sst	0	0.176031099	0.55029164	PPC
Phatr2a_41348		Phatr2a_41348	SP	35	vsa-mkv	0	0.1014828	0.25248037	Not plastid, not ppc, signal peptide identified
Phatr2a_50613		Phatr2a_50613	SP	28	vsa-fss	0	0.736940133	0.396490075	Plastid, high confidence
Phatr2a_47663		Phatr2a_47663	noTP	NA	NA	NA	NA	NA	TargetP-2.0: noTP
Phatr2a_51092	K01915	Phatr2a_51092	SP	18	asa-fap	0	0.832178113	0.41166357	Plastid, high confidence
Phatr2a_48545		Phatr2a_48545	SP	24	vlq-lyg	0	0.122449502	0.34126236	Plastid, low confidence
Phatr2a_55162	K00472	Phatr2a_55162	SP	25	tqs-gts	0	0.171938701	0.273504345	Not plastid, not ppc, signal peptide identified
Phatr2a_56311		Phatr2a_56311	SP	17	asa-fna	0	0.59030367	0.410549267	Plastid, high confidence
Phatr2a_38966		Phatr2a_38966	SP	21	lsa-qvl	0	0.171525778	0.372870817	Not plastid, not ppc, signal peptide identified
Phatr2a_47159		Phatr2a_47159	SP	19	vaa-qnt	0	0.177923121	0.229239961	Not plastid, not ppc, signal peptide identified
Phatr2a_38634		Phatr2a_38634	noTP	NA	NA	NA	NA	NA	TargetP-2.0: noTP
Phatr2a_46160		Phatr2a_46160	mTP	NA	NA	NA	NA	NA	TargetP-2.0: mTP
Phatr2a_43541		Phatr2a_43541	SP	25	ksa-swt	1	0.140557945	0.417452737	Not plastid, not ppc, signal peptide identified
Phatr2a_48122		Phatr2a_48122	noTP	NA	NA	NA	NA	NA	TargetP-2.0: noTP
Phatr2a_56548		Phatr2a_56548	SP	21	sda-lkc	0	0.112782589	0.306069384	Plastid, low confidence
Phatr2a_17575	K05941	Phatr2a_17575	SP	26	pva-atl	-1	0.250152173	0.47273062	Not plastid, not ppc, signal peptide identified
Phatr2a_49115		Phatr2a_49115	noTP	NA	NA	NA	NA	NA	TargetP-2.0: noTP
Phatr2a_43466		Phatr2a_43466	noTP	NA	NA	NA	NA	NA	TargetP-2.0: noTP
Phatr2a_30636		Phatr2a_30636	SP	27	vlg-fvg	0	0.680246626	0.319589303	Plastid, high confidence
Phatr2a_49204	K02641	Phatr2a_49204	SP	28	gte-gvy	2	0.187710955	0.201426489	Not plastid, not ppc, signal peptide identified
Phatr2a_42489		Phatr2a_42489	SP	31	gda-fsl	0	0.68944736	0.462000629	Plastid, high confidence
Phatr2a_45250		Phatr2a_45250	SP	22	lla-vdd	0	0.146444492	0.315370199	Not plastid, not ppc, signal peptide identified
Phatr2a_35634	K01770	Phatr2a_35634	SP	27	vgg-vtp	1	0.307073676	0.425141936	Not plastid, not ppc, signal peptide identified
Phatr2a_48178		Phatr2a_48178	noTP	NA	NA	NA	NA	NA	TargetP-2.0: noTP
Phatr2a_56423	K02716	Phatr2a_56423	SP	18	asa-fap	0	0.821748185	0.338482175	Plastid, high confidence
Phatr2a_20523	K01759	Phatr2a_20523	mTP	NA	NA	NA	NA	NA	TargetP-2.0: mTP
Phatr2a_47103		Phatr2a_47103	SP	18	asa-fvp	0	0.828295214	0.461892104	Plastid, high confidence
Phatr2a_39469		Phatr2a_39469	SP	36	vks-lvs	0	0.193889899	0.333997796	Plastid, low confidence
Phatr2a_55187		Phatr2a_55187	noTP	NA	NA	NA	NA	NA	TargetP-2.0: noTP
Phatr2a_44977		Phatr2a_44977	SP	20	qpa-ncl	-2	0.154508467	0.360158595	Not plastid, not ppc, signal peptide identified
Phatr2a_34964		Phatr2a_34964	SP	21	gds-fss	0	0.695009436	0.433695299	Plastid, high confidence
Phatr2a_23111	K14016	Phatr2a_23111	SP	34	tra-stt	0	0.214429686	0.59521743	PPC
Phatr2a_56476	K01652	Phatr2a_56476	SP	20	sta-fvp	0	0.782869776	0.325092986	Plastid, high confidence
Phatr2a_45118		Phatr2a_45118	SP	20	maa-dce	1	0.212163394	0.563895409	PPC
Phatr2a_46817		Phatr2a_46817	mTP	NA	NA	NA	NA	NA	TargetP-2.0: mTP
Phatr2a_46314		Phatr2a_46314	SP	20	sia-rtv	-2	0.203864926	0.448108014	Not plastid, not ppc, signal peptide identified
Phatr2a_45793		Phatr2a_45793	noTP	NA	NA	NA	NA	NA	TargetP-2.0: noTP
Phatr2a_55932	K00991	Phatr2a_55932	SP	23	afa-flt	0	0.658156323	0.263390158	Plastid, high confidence
Phatr2a_48004		Phatr2a_48004	SP	25	tta-fsi	0	0.673631811	0.481271514	Plastid, high confidence
Phatr2a_46055		Phatr2a_46055	SP	29	ira-fpe	0	0.646195935	0.402279183	Plastid, high confidence
Phatr2a_37417		Phatr2a_37417	noTP	NA	NA	NA	NA	NA	TargetP-2.0: noTP
Phatr2a_34245		Phatr2a_34245	SP	22	tga-evl	0	0.160002693	0.262436376	Not plastid, not ppc, signal peptide identified
Phatr2a_45502		Phatr2a_45502	mTP	NA	NA	NA	NA	NA	TargetP-2.0: mTP
Phatr2a_49209		Phatr2a_49209	SP	18	afa-sas	-2	0.169064592	0.326475178	Not plastid, not ppc, signal peptide identified
Phatr2a_45515		Phatr2a_45515	SP	22	gqa-fap	0	0.811697866	0.376787272	Plastid, high confidence
Phatr2a_49427		Phatr2a_49427	noTP	NA	NA	NA	NA	NA	TargetP-2.0: noTP
Phatr2a_37590		Phatr2a_37590	SP	33	vva-nts	0	0.228989624	0.377705053	Not plastid, not ppc, signal peptide identified
Phatr2a_50367		Phatr2a_50367	SP	25	kca-gig	1	0.117571435	0.265853521	Not plastid, not ppc, signal peptide identified
Phatr2a_47959		Phatr2a_47959	noTP	NA	NA	NA	NA	NA	TargetP-2.0: noTP
Phatr2a_18053	K02078	Phatr2a_18053	SP	19	asa-fap	0	0.824328481	0.379371777	Plastid, high confidence
Phatr2a_46720		Phatr2a_46720	noTP	NA	NA	NA	NA	NA	TargetP-2.0: noTP
Phatr2a_48020		Phatr2a_48020	noTP	NA	NA	NA	NA	NA	TargetP-2.0: noTP
Phatr2a_50000		Phatr2a_50000	SP	26	vlg-mtk	0	0.145443292	0.213637796	Not plastid, not ppc, signal peptide identified
Phatr2a_56562		Phatr2a_56562	SP	26	vqa-asa	0	0.138981657	0.598756154	PPC
Phatr2a_48853		Phatr2a_48853	noTP	NA	NA	NA	NA	NA	TargetP-2.0: noTP
Phatr2a_46064		Phatr2a_46064	SP	22	tda-lss	0	0.224516555	0.525124585	Plastid, low confidence
Phatr2a_49889	K20781	Phatr2a_49889	SP	32	twa-mnl	0	0.133694038	0.318294763	Not plastid, not ppc, signal peptide identified
Phatr2a_18823	K00816	Phatr2a_18823	SP	36	ssl-trp	1	0.306980549	0.439371563	Not plastid, not ppc, signal peptide identified
Phatr2a_45149		Phatr2a_45149	SP	34	vsa-yit	0	0.145690283	0.389763642	Plastid, low confidence
Phatr2a_56346		Phatr2a_56346	SP	15	ava-aqq	-1	0.099535771	0.272141683	Not plastid, not ppc, signal peptide identified
Phatr2a_54395		Phatr2a_54395	SP	20	aga-llr	1	0.166727687	0.287420209	Plastid, low confidence
Phatr2a_45965		Phatr2a_45965	SP	36	sqa-fap	0	0.758971313	0.331544455	Plastid, high confidence
Phatr2a_47026		Phatr2a_47026	noTP	NA	NA	NA	NA	NA	TargetP-2.0: noTP
Phatr2a_44329		Phatr2a_44329	SP	26	laa-fhy	0	0.571763869	0.269137421	Plastid, high confidence
Phatr2a_19466		Phatr2a_19466	SP	25	tna-frs	0	0.653000114	0.452570024	Plastid, high confidence
Phatr2a_45345		Phatr2a_45345	SP	28	vka-wtn	0	0.195932556	0.323537128	Plastid, low confidence
Phatr2a_40362		Phatr2a_40362	SP	27	raa-fis	2	0.658698538	0.298521177	Plastid, low confidence
Phatr2a_43853		Phatr2a_43853	SP	22	ang-fas	0	0.724527406	0.381036041	Plastid, high confidence
Phatr2a_35043		Phatr2a_35043	SP	23	tsa-tid	0	0.107185564	0.420396986	Not plastid, not ppc, signal peptide identified
Phatr2a_45549		Phatr2a_45549	SP	18	ima-dwc	0	0.110936066	0.429138097	Not plastid, not ppc, signal peptide identified
Phatr2a_47504		Phatr2a_47504	noTP	NA	NA	NA	NA	NA	TargetP-2.0: noTP
Phatr2a_47367		Phatr2a_47367	SP	25	asa-fsl	0	0.76306943	0.618224202	Plastid, high confidence
Phatr2a_45656		Phatr2a_45656	SP	25	saa-fht	0	0.724622697	0.451124911	Plastid, high confidence
Phatr2a_46283		Phatr2a_46283	SP	26	aha-fls	0	0.667144971	0.398483265	Plastid, high confidence
Phatr2a_44915		Phatr2a_44915	SP	24	ata-qwd	0	0.066958407	0.134498101	Not plastid, not ppc, signal peptide identified
Phatr2a_45017		Phatr2a_45017	mTP	NA	NA	NA	NA	NA	TargetP-2.0: mTP
Phatr2a_43120		Phatr2a_43120	SP	25	iss-fpl	0	0.697064117	0.423241623	Plastid, high confidence
Phatr2a_44168		Phatr2a_44168	SP	19	gla-ags	0	0.160825219	0.359322289	Not plastid, not ppc, signal peptide identified
Phatr2a_54598		Phatr2a_54598	SP	29	ida-fss	0	0.666422479	0.29008558	Plastid, high confidence
Phatr2a_47395	K00434	Phatr2a_47395	SP	18	ana-ftq	0	0.731715043	0.375852449	Plastid, high confidence
Phatr2a_41624		Phatr2a_41624	SP	29	ygt-dip	1	0.280728724	0.331574584	Not plastid, not ppc, signal peptide identified
Phatr2a_42479	K14713	Phatr2a_42479	noTP	NA	NA	NA	NA	NA	TargetP-2.0: noTP
Phatr2a_41604		Phatr2a_41604	SP	22	akd-fss	2	0.702604501	0.497520838	Plastid, low confidence
Phatr2a_44622		Phatr2a_44622	SP	22	vwg-fst	0	0.719402398	0.450245555	Plastid, high confidence
Phatr2a_31853		Phatr2a_31853	noTP	NA	NA	NA	NA	NA	TargetP-2.0: noTP
Phatr2a_48650		Phatr2a_48650	noTP	NA	NA	NA	NA	NA	TargetP-2.0: noTP
Phatr2a_46925		Phatr2a_46925	SP	33	vva-vsi	0	0.131155543	0.35079738	Not plastid, not ppc, signal peptide identified
Phatr2a_18977		Phatr2a_18977	SP	21	taa-fap	0	0.856693605	0.364652876	Plastid, high confidence
Phatr2a_43173		Phatr2a_43173	SP	21	gyt-fal	-2	0.701520361	0.281231033	Plastid, low confidence
Phatr2a_48286		Phatr2a_48286	SP	22	tla-fqs	0	0.715273303	0.333854444	Plastid, high confidence
Phatr2a_44401		Phatr2a_44401	SP	29	lsa-pef	1	0.113453885	0.234739599	Not plastid, not ppc, signal peptide identified
Phatr2a_43785		Phatr2a_43785	SP	27	vss-lpp	0	0.217681169	0.287785675	Plastid, low confidence
Phatr2a_39209		Phatr2a_39209	SP	25	ala-vqh	2	0.124216413	0.324881308	Not plastid, not ppc, signal peptide identified
Phatr2a_54907		Phatr2a_54907	SP	23	vra-llp	0	0.226187812	0.314859863	Plastid, low confidence
Phatr2a_48689		Phatr2a_48689	mTP	NA	NA	NA	NA	NA	TargetP-2.0: mTP
Phatr2a_35261		Phatr2a_35261	noTP	NA	NA	NA	NA	NA	TargetP-2.0: noTP
Phatr2a_43083		Phatr2a_43083	SP	19	vsa-ldv	0	0.129433594	0.202638376	Plastid, low confidence
Phatr2a_32632		Phatr2a_32632	SP	20	sls-nvr	2	0.191884925	0.259369982	Not plastid, not ppc, signal peptide identified
Phatr2a_45243		Phatr2a_45243	SP	20	ssa-fvp	0	0.761743823	0.246286986	Plastid, high confidence
Phatr2a_43875		Phatr2a_43875	SP	25	qss-sep	1	0.234314096	0.396032279	Not plastid, not ppc, signal peptide identified
Phatr2a_41302		Phatr2a_41302	SP	28	ava-qtv	0	0.172752719	0.257850928	Not plastid, not ppc, signal peptide identified
Phatr2a_43266		Phatr2a_43266	SP	23	vdg-fvs	0	0.672954828	0.457656969	Plastid, high confidence
Phatr2a_39425		Phatr2a_39425	noTP	NA	NA	NA	NA	NA	TargetP-2.0: noTP
Phatr2a_19690		Phatr2a_19690	SP	20	vaa-ysl	0	0.247323721	0.428579072	Plastid, low confidence
Phatr2a_45030		Phatr2a_45030	SP	33	ana-yli	0	0.16918963	0.299792671	Plastid, low confidence
Phatr2a_44172		Phatr2a_44172	mTP	NA	NA	NA	NA	NA	TargetP-2.0: mTP
Phatr2a_48675		Phatr2a_48675	SP	30	cda-wdl	0	0.184736304	0.284256219	Plastid, low confidence
Phatr2a_45488		Phatr2a_45488	mTP	NA	NA	NA	NA	NA	TargetP-2.0: mTP
Phatr2a_17434	K02879	Phatr2a_17434	SP	17	asa-fvt	0	0.718766225	0.367972331	Plastid, high confidence
Phatr2a_50496		Phatr2a_50496	SP	20	gla-fqh	0	0.584553029	0.298007196	Plastid, high confidence
Phatr2a_50055		Phatr2a_50055	SP	26	sqa-dyg	0	0.096795496	0.370445384	Not plastid, not ppc, signal peptide identified
Phatr2a_48785		Phatr2a_48785	mTP	NA	NA	NA	NA	NA	TargetP-2.0: mTP
Phatr2a_23678	K00630	Phatr2a_23678	SP	28	isa-wtl	0	0.283053368	0.390132916	Plastid, low confidence
Phatr2a_46677		Phatr2a_46677	SP	21	apv-sts	-2	0.176477703	0.463715397	Not plastid, not ppc, signal peptide identified
Phatr2a_43429	K01736	Phatr2a_43429	SP	20	ala-fsl	0	0.671167141	0.39842348	Plastid, high confidence
Phatr2a_47467		Phatr2a_47467	SP	36	thq-yly	0	0.09950268	0.301443763	Plastid, low confidence
Phatr2a_47528		Phatr2a_47528	noTP	NA	NA	NA	NA	NA	TargetP-2.0: noTP
Phatr2a_47922		Phatr2a_47922	SP	22	gqa-fqf	0	0.679297308	0.401484468	Plastid, high confidence
Phatr2a_23832	K14640	Phatr2a_23832	noTP	NA	NA	NA	NA	NA	TargetP-2.0: noTP
Phatr2a_21934		Phatr2a_21934	SP	31	vqa-fsp	0	0.822997352	0.454503879	Plastid, high confidence
Phatr2a_42440		Phatr2a_42440	SP	33	ala-tsr	2	0.203017642	0.430192172	Not plastid, not ppc, signal peptide identified
Phatr2a_37956		Phatr2a_37956	noTP	NA	NA	NA	NA	NA	TargetP-2.0: noTP
Phatr2a_32846		Phatr2a_32846	SP	25	sra-wvg	0	0.187426325	0.205548781	Plastid, low confidence
Phatr2a_40235		Phatr2a_40235	SP	20	vsa-fap	0	0.795141417	0.448390466	Plastid, high confidence
Phatr2a_45040		Phatr2a_45040	SP	18	cya-lgl	-2	0.164764805	0.297974789	Plastid, low confidence
Phatr2a_44370		Phatr2a_44370	mTP	NA	NA	NA	NA	NA	TargetP-2.0: mTP
Phatr2a_46868		Phatr2a_46868	SP	32	vsg-qtl	0	0.181862407	0.263923457	Not plastid, not ppc, signal peptide identified
Phatr2a_46623		Phatr2a_46623	SP	24	sda-fvp	0	0.791220043	0.374935957	Plastid, high confidence
Phatr2a_50062		Phatr2a_50062	SP	26	psa-tsr	-2	0.151311014	0.255523987	Not plastid, not ppc, signal peptide identified
Phatr2a_43052		Phatr2a_43052	noTP	NA	NA	NA	NA	NA	TargetP-2.0: noTP
Phatr2a_23405		Phatr2a_23405	SP	20	ara-fap	0	0.712890434	0.234549542	Plastid, high confidence
Phatr2a_48578		Phatr2a_48578	SP	26	daa-rte	1	0.162241862	0.528102884	PPC
Phatr2a_50235		Phatr2a_50235	SP	20	vng-fsa	0	0.679250036	0.421175479	Plastid, high confidence
Phatr2a_18228		Phatr2a_18228	SP	19	isa-ftv	0	0.663916499	0.319656738	Plastid, high confidence
Phatr2a_46328		Phatr2a_46328	noTP	NA	NA	NA	NA	NA	TargetP-2.0: noTP
Phatr2a_47842		Phatr2a_47842	SP	22	vla-fss	0	0.65608294	0.407521315	Plastid, high confidence
Phatr2a_44907		Phatr2a_44907	noTP	NA	NA	NA	NA	NA	TargetP-2.0: noTP
Phatr2a_41393		Phatr2a_41393	SP	19	ana-vdi	0	0.1348191	0.317479775	Not plastid, not ppc, signal peptide identified
Phatr2a_46933		Phatr2a_46933	SP	32	tlv-fgn	-2	0.645857265	0.193792168	Plastid, low confidence
Phatr2a_37549		Phatr2a_37549	SP	26	daa-dqd	1	0.119884431	0.297641799	Not plastid, not ppc, signal peptide identified
Phatr2a_56395		Phatr2a_56395	SP	22	tda-lkp	0	0.298568157	0.363798373	Plastid, low confidence
Phatr2a_38390		Phatr2a_38390	noTP	NA	NA	NA	NA	NA	TargetP-2.0: noTP
Phatr2a_37993		Phatr2a_37993	noTP	NA	NA	NA	NA	NA	TargetP-2.0: noTP
Phatr2a_49537		Phatr2a_49537	SP	26	aea-wts	0	0.213503249	0.340194667	Plastid, low confidence
Phatr2a_43500	K03403	Phatr2a_43500	SP	25	vdg-lvp	0	0.333555397	0.371458671	Plastid, high confidence
Phatr2a_48715		Phatr2a_48715	noTP	NA	NA	NA	NA	NA	TargetP-2.0: noTP
Phatr2a_48793		Phatr2a_48793	SP	19	sig-kih	0	0.154150469	0.364271313	Not plastid, not ppc, signal peptide identified
Phatr2a_44659		Phatr2a_44659	SP	27	vag-fsa	0	0.674383009	0.49758264	Plastid, high confidence
Phatr2a_44141		Phatr2a_44141	SP	20	vwa-ttk	0	0.151120926	0.39041584	Not plastid, not ppc, signal peptide identified
Phatr2a_22797	K23564	Phatr2a_22797	noTP	NA	NA	NA	NA	NA	TargetP-2.0: noTP
Phatr2a_48335		Phatr2a_48335	SP	32	inv-fsn	-2	0.650300952	0.440977331	Plastid, low confidence
Phatr2a_23639	K12447	Phatr2a_23639	SP	19	ass-fgt	-2	0.706461389	0.235020735	Plastid, low confidence
Phatr2a_44610	K01719	Phatr2a_44610	SP	20	aye-fsl	2	0.726863683	0.413600839	Plastid, low confidence
Phatr2a_44220		Phatr2a_44220	SP	22	pra-fvs	0	0.712433701	0.301792028	Plastid, high confidence
Phatr2a_45130		Phatr2a_45130	SP	20	iya-ktv	0	0.153003662	0.317713338	Not plastid, not ppc, signal peptide identified
Phatr2a_21826	K17086	Phatr2a_21826	SP	22	veg-fyl	0	0.618095133	0.398594977	Plastid, high confidence
Phatr2a_46322	K14347	Phatr2a_46322	SP	23	sha-fss	0	0.653899471	0.425742082	Plastid, high confidence
Phatr2a_47007		Phatr2a_47007	SP	21	gta-grd	-1	0.1110403	0.348424991	Not plastid, not ppc, signal peptide identified
Phatr2a_43546		Phatr2a_43546	SP	27	sga-aai	1	0.17759111	0.278018591	Not plastid, not ppc, signal peptide identified
Phatr2a_47166		Phatr2a_47166	SP	22	tls-few	0	0.602261044	0.212265106	Plastid, high confidence
Phatr2a_17981		Phatr2a_17981	SP	21	asa-far	0	0.711627472	0.215219355	Plastid, high confidence
Phatr2a_56428	K01365	Phatr2a_56428	SP	25	sea-sls	2	0.089993958	0.349866578	Not plastid, not ppc, signal peptide identified
Phatr2a_49944		Phatr2a_49944	SP	34	yqg-vdv	0	0.18351748	0.390797117	Not plastid, not ppc, signal peptide identified
Phatr2a_46625		Phatr2a_46625	SP	22	kaa-fae	-2	0.626311133	0.250776164	Plastid, low confidence
Phatr2a_50113		Phatr2a_50113	noTP	NA	NA	NA	NA	NA	TargetP-2.0: noTP
Phatr2a_23673		Phatr2a_23673	SP	22	aya-fap	0	0.863652946	0.430397639	Plastid, high confidence
Phatr2a_18017	K04077	Phatr2a_18017	SP	18	ssa-fvp	0	0.807228853	0.399678513	Plastid, high confidence
Phatr2a_49862		Phatr2a_49862	SP	21	cta-ptk	1	0.156623562	0.230947306	Not plastid, not ppc, signal peptide identified
Phatr2a_35370		Phatr2a_35370	SP	19	vrc-rsw	0	0.11189075	0.469786336	Not plastid, not ppc, signal peptide identified
Phatr2a_56341		Phatr2a_56341	SP	16	apa-lav	-2	0.158477521	0.301248213	Plastid, low confidence
Phatr2a_21988	K01006	Phatr2a_21988	SP	25	ifs-fvt	0	0.7186489	0.354450197	Plastid, high confidence
Phatr2a_38149		Phatr2a_38149	SP	18	saa-fsv	-2	0.700086397	0.491966249	Plastid, low confidence
Phatr2a_34363		Phatr2a_34363	SP	19	thg-sst	0	0.162858864	0.49725083	PPC
Phatr2a_48970	K01113	Phatr2a_48970	SP	37	aad-fdf	2	0.636753806	0.267887538	Plastid, low confidence
Phatr2a_46071		Phatr2a_46071	SP	21	tea-fvg	0	0.679294835	0.310105586	Plastid, high confidence
Phatr2a_33857		Phatr2a_33857	SP	23	gra-avl	0	0.140407743	0.300135465	Not plastid, not ppc, signal peptide identified
Phatr2a_43695		Phatr2a_43695	noTP	NA	NA	NA	NA	NA	TargetP-2.0: noTP
Phatr2a_42588		Phatr2a_42588	SP	18	tna-vlg	0	0.147525907	0.39589337	Not plastid, not ppc, signal peptide identified
Phatr2a_37678		Phatr2a_37678	noTP	NA	NA	NA	NA	NA	TargetP-2.0: noTP
Phatr2a_22529	K03671	Phatr2a_22529	SP	22	gda-vqg	0	0.18137341	0.303671008	Not plastid, not ppc, signal peptide identified
Phatr2a_48291		Phatr2a_48291	SP	21	sha-lkp	0	0.267671484	0.348098577	Plastid, low confidence
Phatr2a_24037		Phatr2a_24037	SP	28	awt-fla	2	0.670798873	0.443922188	Plastid, low confidence
Phatr2a_49584		Phatr2a_49584	SP	28	tvt-ttt	-1	0.200778543	0.318963839	Not plastid, not ppc, signal peptide identified
Phatr2a_42910	K23498	Phatr2a_42910	noTP	NA	NA	NA	NA	NA	TargetP-2.0: noTP
Phatr2a_48592		Phatr2a_48592	noTP	NA	NA	NA	NA	NA	TargetP-2.0: noTP
Phatr2a_47298		Phatr2a_47298	SP	39	iea-tgl	0	0.155318674	0.222942132	Not plastid, not ppc, signal peptide identified
Phatr2a_44572		Phatr2a_44572	SP	22	iga-gwa	0	0.144869729	0.308210402	Not plastid, not ppc, signal peptide identified
Phatr2a_47090	K00275	Phatr2a_47090	mTP	NA	NA	NA	NA	NA	TargetP-2.0: mTP
Phatr2a_21865		Phatr2a_21865	SP	19	gvs-fsl	-2	0.677119259	0.415875622	Plastid, low confidence
Phatr2a_44135		Phatr2a_44135	noTP	NA	NA	NA	NA	NA	TargetP-2.0: noTP
Phatr2a_44335		Phatr2a_44335	SP	29	sla-fvv	0	0.703629263	0.448078127	Plastid, high confidence
Phatr2a_49162		Phatr2a_49162	noTP	NA	NA	NA	NA	NA	TargetP-2.0: noTP
Phatr2a_25856		Phatr2a_25856	SP	28	vna-fap	0	0.76920833	0.326923168	Plastid, high confidence
Phatr2a_50738		Phatr2a_50738	SP	18	ata-fap	0	0.842878828	0.375224731	Plastid, high confidence
Phatr2a_45817		Phatr2a_45817	noTP	NA	NA	NA	NA	NA	TargetP-2.0: noTP
Phatr2a_20465		Phatr2a_20465	SP	35	veg-fsf	0	0.638788973	0.387415133	Plastid, high confidence
Phatr2a_44879	K14001	Phatr2a_44879	SP	33	ldg-tvp	0	0.254447249	0.315969541	Not plastid, not ppc, signal peptide identified
Phatr2a_35030		Phatr2a_35030	SP	21	nra-mcn	-2	0.113240067	0.29446147	Not plastid, not ppc, signal peptide identified
Phatr2a_43127		Phatr2a_43127	noTP	NA	NA	NA	NA	NA	TargetP-2.0: noTP
Phatr2a_17308		Phatr2a_17308	SP	25	ves-fla	0	0.652114688	0.305438182	Plastid, high confidence
Phatr2a_47828		Phatr2a_47828	SP	20	vsg-fgv	0	0.650233499	0.359151708	Plastid, high confidence
Phatr2a_40245		Phatr2a_40245	SP	16	taa-fqs	0	0.697541686	0.364819701	Plastid, high confidence
Phatr2a_44032		Phatr2a_44032	SP	26	tdg-fat	0	0.69098495	0.287964524	Plastid, high confidence
Phatr2a_35595		Phatr2a_35595	noTP	NA	NA	NA	NA	NA	TargetP-2.0: noTP
Phatr2a_48756		Phatr2a_48756	SP	32	gch-aaw	2	0.22136589	0.39643781	Not plastid, not ppc, signal peptide identified
Phatr2a_43748		Phatr2a_43748	noTP	NA	NA	NA	NA	NA	TargetP-2.0: noTP
Phatr2a_43043		Phatr2a_43043	SP	28	sys-fvl	0	0.722377245	0.3687668	Plastid, high confidence
Phatr2a_49890		Phatr2a_49890	SP	29	ska-lvk	0	0.141754391	0.291122725	Plastid, low confidence
Phatr2a_34584		Phatr2a_34584	SP	24	rla-arn	-1	0.152018614	0.478617916	Not plastid, not ppc, signal peptide identified
Phatr2a_33704		Phatr2a_33704	noTP	NA	NA	NA	NA	NA	TargetP-2.0: noTP
Phatr2a_48566		Phatr2a_48566	noTP	NA	NA	NA	NA	NA	TargetP-2.0: noTP
Phatr2a_48320		Phatr2a_48320	SP	22	shs-fla	0	0.677073047	0.43502835	Plastid, high confidence
Phatr2a_30578		Phatr2a_30578	noTP	NA	NA	NA	NA	NA	TargetP-2.0: noTP
Phatr2a_41088		Phatr2a_41088	SP	33	tls-lts	0	0.224223449	0.433644126	Plastid, low confidence
Phatr2a_43509		Phatr2a_43509	SP	27	awv-fsk	2	0.668953837	0.371919987	Plastid, low confidence
Phatr2a_45468		Phatr2a_45468	SP	22	tqg-flf	0	0.600104743	0.320099895	Plastid, high confidence
Phatr2a_19828	K05609	Phatr2a_19828	SP	21	lds-cpp	0	0.23175322	0.309305119	Not plastid, not ppc, signal peptide identified
Phatr2a_18694	K00472	Phatr2a_18694	SP	23	vrs-qkp	0	0.214956744	0.367846029	Not plastid, not ppc, signal peptide identified
Phatr2a_41038		Phatr2a_41038	SP	24	sda-fva	0	0.647884181	0.370079699	Plastid, high confidence
Phatr2a_43823		Phatr2a_43823	SP	18	sia-lss	-2	0.178048452	0.407328692	Plastid, low confidence
Phatr2a_56318		Phatr2a_56318	SP	19	ata-fap	0	0.815594008	0.264960025	Plastid, high confidence
Phatr2a_19810		Phatr2a_19810	SP	23	aea-fva	0	0.707878089	0.489089581	Plastid, high confidence
Phatr2a_51925		Phatr2a_51925	SP	20	ysa-ahq	-1	0.147412792	0.401312845	Not plastid, not ppc, signal peptide identified
Phatr2a_43971		Phatr2a_43971	SP	19	rad-ftm	1	0.615814135	0.275420613	Plastid, low confidence
Phatr2a_44594		Phatr2a_44594	noTP	NA	NA	NA	NA	NA	TargetP-2.0: noTP
Phatr2a_43169		Phatr2a_43169	SP	21	asa-fvp	0	0.7759019	0.289710528	Plastid, high confidence
Phatr2a_35102		Phatr2a_35102	SP	18	vqa-qip	0	0.253499016	0.343267958	Not plastid, not ppc, signal peptide identified
Phatr2a_42707	K05986	Phatr2a_42707	SP	27	cgs-fvt	2	0.62655809	0.213703079	Plastid, low confidence
Phatr2a_45717		Phatr2a_45717	SP	25	afa-fqp	2	0.771084523	0.263407905	Plastid, low confidence
Phatr2a_47830		Phatr2a_47830	noTP	NA	NA	NA	NA	NA	TargetP-2.0: noTP
Phatr2a_20909	K00500	Phatr2a_20909	mTP	NA	NA	NA	NA	NA	TargetP-2.0: mTP
Phatr2a_49293		Phatr2a_49293	SP	27	vtg-rrg	0	0.090989402	0.385339211	Not plastid, not ppc, signal peptide identified
Phatr2a_46945		Phatr2a_46945	noTP	NA	NA	NA	NA	NA	TargetP-2.0: noTP
Phatr2a_45264		Phatr2a_45264	SP	24	tta-flt	0	0.608516435	0.312150636	Plastid, high confidence
Phatr2a_44206		Phatr2a_44206	SP	34	nga-esa	1	0.20879392	0.632392066	PPC
Phatr2a_49634		Phatr2a_49634	SP	29	aaa-fat	0	0.73472672	0.33636396	Plastid, high confidence
Phatr2a_32775		Phatr2a_32775	noTP	NA	NA	NA	NA	NA	TargetP-2.0: noTP
Phatr2a_50577		Phatr2a_50577	SP	22	ges-fll	0	0.717485339	0.391612765	Plastid, high confidence
Phatr2a_49807		Phatr2a_49807	SP	23	sla-ipr	0	0.10900791	0.324242179	Not plastid, not ppc, signal peptide identified
Phatr2a_39917		Phatr2a_39917	SP	27	rlw-wsl	-2	0.222775955	0.345296419	Plastid, low confidence
Phatr2a_44421		Phatr2a_44421	SP	25	ipg-qse	-2	0.122514272	0.276722989	Not plastid, not ppc, signal peptide identified
Phatr2a_44899		Phatr2a_44899	SP	23	tra-fsp	0	0.78969293	0.413226124	Plastid, high confidence
Phatr2a_40969		Phatr2a_40969	SP	19	tks-fav	0	0.657448031	0.433767533	Plastid, high confidence
Phatr2a_19636		Phatr2a_19636	SP	23	isa-tss	0	0.172619217	0.372476241	Not plastid, not ppc, signal peptide identified
Phatr2a_54013		Phatr2a_54013	SP	24	chg-fgl	0	0.632437321	0.415959916	Plastid, high confidence
Phatr2a_48393		Phatr2a_48393	SP	29	sig-hdg	0	0.146169505	0.396046018	Not plastid, not ppc, signal peptide identified
Phatr2a_47448		Phatr2a_47448	SP	23	vqg-ffi	0	0.654201247	0.415619181	Plastid, high confidence
Phatr2a_44299		Phatr2a_44299	SP	26	gla-qni	0	0.111136066	0.276403922	Not plastid, not ppc, signal peptide identified
Phatr2a_10987		Phatr2a_10987	noTP	NA	NA	NA	NA	NA	TargetP-2.0: noTP
Phatr2a_18259		Phatr2a_18259	SP	21	asa-ttm	0	0.135280585	0.298117527	Not plastid, not ppc, signal peptide identified
Phatr2a_43154		Phatr2a_43154	SP	38	tlg-ttt	0	0.238629936	0.427327618	Not plastid, not ppc, signal peptide identified
Phatr2a_49931		Phatr2a_49931	SP	18	sqa-kti	0	0.17506973	0.297593594	Not plastid, not ppc, signal peptide identified
Phatr2a_47866		Phatr2a_47866	SP	25	ses-sgp	0	0.281773614	0.539758129	PPC
Phatr2a_46486		Phatr2a_46486	mTP	NA	NA	NA	NA	NA	TargetP-2.0: mTP
Phatr2a_32411		Phatr2a_32411	SP	29	tsa-yrv	0	0.128154247	0.246730433	Plastid, low confidence
Phatr2a_33106		Phatr2a_33106	SP	23	vms-vqs	0	0.16385946	0.239831726	Not plastid, not ppc, signal peptide identified
Phatr2a_42498		Phatr2a_42498	SP	33	fpg-hgt	-2	0.192940698	0.300242247	Not plastid, not ppc, signal peptide identified
Phatr2a_53998	K00284	Phatr2a_53998	SP	18	vla-fvp	0	0.783135335	0.39274938	Plastid, high confidence
Phatr2a_46411		Phatr2a_46411	SP	27	tta-ftt	0	0.725592739	0.419150072	Plastid, high confidence
Phatr2a_43876		Phatr2a_43876	SP	25	vlc-drp	0	0.199907588	0.351365707	Not plastid, not ppc, signal peptide identified
Phatr2a_49877		Phatr2a_49877	SP	18	ars-fhl	0	0.696328349	0.46956383	Plastid, high confidence
Phatr2a_45069	K09966	Phatr2a_45069	SP	36	tta-fap	0	0.809185185	0.351832158	Plastid, high confidence
Phatr2a_40639		Phatr2a_40639	SP	24	aya-qtd	0	0.155696125	0.237980059	Not plastid, not ppc, signal peptide identified
Phatr2a_17970	K03100	Phatr2a_17970	SP	42	vta-frp	0	0.800500188	0.414358325	Plastid, high confidence
Phatr2a_40877		Phatr2a_40877	SP	27	tva-lts	0	0.211603019	0.462961529	Plastid, low confidence
Phatr2a_48916		Phatr2a_48916	noTP	NA	NA	NA	NA	NA	TargetP-2.0: noTP
Phatr2a_50574		Phatr2a_50574	noTP	NA	NA	NA	NA	NA	TargetP-2.0: noTP
Phatr2a_47957		Phatr2a_47957	SP	30	aag-ffg	2	0.655908082	0.415800735	Plastid, low confidence
Phatr2a_21625	K00645	Phatr2a_21625	mTP	NA	NA	NA	NA	NA	TargetP-2.0: mTP
Phatr2a_43412		Phatr2a_43412	SP	16	ava-sat	-2	0.183355116	0.352526522	Not plastid, not ppc, signal peptide identified
Phatr2a_47683		Phatr2a_47683	SP	20	vsa-fvg	0	0.664507057	0.310211815	Plastid, high confidence
Phatr2a_44673		Phatr2a_44673	SP	22	tsa-fdt	0	0.683041573	0.381015951	Plastid, high confidence
Phatr2a_49697		Phatr2a_49697	SP	17	asa-ffa	0	0.645579391	0.3487551	Plastid, high confidence
Phatr2a_37186	K09660	Phatr2a_37186	noTP	NA	NA	NA	NA	NA	TargetP-2.0: noTP
Phatr2a_49508		Phatr2a_49508	SP	23	aaa-fvv	0	0.621948532	0.19350066	Plastid, high confidence
Phatr2a_47341		Phatr2a_47341	SP	34	aha-sip	0	0.259436825	0.499249844	PPC
Phatr2a_48145		Phatr2a_48145	SP	21	tya-fsn	0	0.722888039	0.39184166	Plastid, high confidence
Phatr2a_18688	K22935	Phatr2a_18688	mTP	NA	NA	NA	NA	NA	TargetP-2.0: mTP
Phatr2a_14544		Phatr2a_14544	noTP	NA	NA	NA	NA	NA	TargetP-2.0: noTP
Phatr2a_50597		Phatr2a_50597	SP	21	gfv-fcd	-2	0.625716643	0.312164296	Plastid, low confidence
Phatr2a_56350	K10960	Phatr2a_56350	SP	16	vsa-fta	0	0.745037594	0.463130915	Plastid, high confidence
Phatr2a_45614		Phatr2a_45614	SP	19	vma-llv	0	0.10567698	0.308048758	Plastid, low confidence
Phatr2a_46351		Phatr2a_46351	SP	31	gia-wnn	0	0.158215512	0.24175073	Plastid, low confidence
Phatr2a_47940		Phatr2a_47940	SP	33	vqa-apn	0	0.112267172	0.384607806	Not plastid, not ppc, signal peptide identified
Phatr2a_50582		Phatr2a_50582	SP	32	cla-grs	0	0.114922978	0.30008308	Not plastid, not ppc, signal peptide identified
Phatr2a_46076		Phatr2a_46076	noTP	NA	NA	NA	NA	NA	TargetP-2.0: noTP
Phatr2a_50268		Phatr2a_50268	SP	20	tis-ftf	0	0.667141752	0.322942202	Plastid, high confidence
Phatr2a_23717	K02641	Phatr2a_23717	SP	17	aaa-fvp	0	0.763758191	0.24350329	Plastid, high confidence
Phatr2a_49148		Phatr2a_49148	SP	23	nds-itn	-2	0.18520467	0.305133248	Not plastid, not ppc, signal peptide identified
Phatr2a_48233		Phatr2a_48233	SP	25	ama-lls	0	0.198907978	0.407102625	Plastid, low confidence
Phatr2a_45701		Phatr2a_45701	SP	21	sea-llt	0	0.133054753	0.265510905	Plastid, low confidence
Phatr2a_17449		Phatr2a_17449	SP	19	vhc-fvp	0	0.803291953	0.441316118	Plastid, high confidence
Phatr2a_46711		Phatr2a_46711	SP	25	vqa-fqt	0	0.670598502	0.371727626	Plastid, high confidence
Phatr2a_48723		Phatr2a_48723	SP	28	ala-fta	0	0.664183882	0.373346791	Plastid, high confidence
Phatr2a_46917		Phatr2a_46917	SP	18	asa-fap	0	0.818246214	0.268698252	Plastid, high confidence
Phatr2a_45852		Phatr2a_45852	SP	30	ida-fat	0	0.743064817	0.300171716	Plastid, high confidence
Phatr2a_48971		Phatr2a_48971	SP	36	vha-wil	0	0.245236969	0.387548302	Plastid, low confidence
Phatr2a_46102	K05928	Phatr2a_46102	SP	21	ada-wia	0	0.203015705	0.411158512	Plastid, low confidence
Phatr2a_31427		Phatr2a_31427	noTP	NA	NA	NA	NA	NA	TargetP-2.0: noTP
Phatr2a_47229		Phatr2a_47229	SP	16	aea-fcl	-2	0.640730981	0.354919817	Plastid, low confidence
Phatr2a_47564		Phatr2a_47564	SP	22	ssa-fyv	0	0.616249407	0.307812529	Plastid, high confidence
Phatr2a_47141		Phatr2a_47141	SP	15	cla-wal	-2	0.22386319	0.263196681	Plastid, low confidence
Phatr2a_21513	K01873	Phatr2a_21513	noTP	NA	NA	NA	NA	NA	TargetP-2.0: noTP
Phatr2a_54903	K01595	Phatr2a_54903	SP	21	ssa-spl	0	0.124919151	0.37586515	Not plastid, not ppc, signal peptide identified
Phatr2a_56353		Phatr2a_56353	SP	22	lva-tqi	-1	0.133499004	0.302533191	Not plastid, not ppc, signal peptide identified
Phatr2a_56326		Phatr2a_56326	SP	18	asa-ftp	0	0.774950755	0.387536324	Plastid, high confidence
Phatr2a_50111		Phatr2a_50111	SP	22	tla-lqs	0	0.190735004	0.372191975	Plastid, low confidence
Phatr2a_47302	K00888	Phatr2a_47302	noTP	NA	NA	NA	NA	NA	TargetP-2.0: noTP
Phatr2a_31760	K07432	Phatr2a_31760	noTP	NA	NA	NA	NA	NA	TargetP-2.0: noTP
Phatr2a_42590		Phatr2a_42590	SP	25	tka-eet	0	0.171030197	0.332196921	Not plastid, not ppc, signal peptide identified
Phatr2a_43506	K00816	Phatr2a_43506	SP	19	aga-fst	-2	0.696236468	0.465248955	Plastid, low confidence
Phatr2a_46300		Phatr2a_46300	SP	24	rtl-fhf	1	0.644374693	0.361893323	Plastid, low confidence
Phatr2a_37952		Phatr2a_37952	SP	23	ssa-lpp	0	0.239161308	0.377091462	Plastid, low confidence
Phatr2a_45935		Phatr2a_45935	SP	22	tka-sst	0	0.187557038	0.589453677	PPC
Phatr2a_32198		Phatr2a_32198	SP	29	vtg-ksl	0	0.14622428	0.396053233	Not plastid, not ppc, signal peptide identified
Phatr2a_18219	K01551	Phatr2a_18219	SP	28	vsa-fqp	0	0.778974325	0.359135889	Plastid, high confidence
Phatr2a_21201	K06118	Phatr2a_21201	SP	16	ahs-fvp	0	0.79779006	0.271499544	Plastid, high confidence
Phatr2a_43495		Phatr2a_43495	SP	18	vta-anl	-1	0.136978796	0.383871435	Not plastid, not ppc, signal peptide identified
Phatr2a_39133		Phatr2a_39133	SP	17	aaa-fap	0	0.851930552	0.429654026	Plastid, high confidence
Phatr2a_46879		Phatr2a_46879	SP	22	cra-tsr	0	0.205535695	0.428469284	Not plastid, not ppc, signal peptide identified
Phatr2a_43985		Phatr2a_43985	SP	18	lsa-syk	-1	0.09310296	0.34409788	Not plastid, not ppc, signal peptide identified
Phatr2a_43857		Phatr2a_43857	SP	22	ata-ftp	0	0.805072073	0.27381912	Plastid, high confidence
Phatr2a_54323		Phatr2a_54323	SP	20	daa-isp	1	0.266745014	0.457837015	Not plastid, not ppc, signal peptide identified
Phatr2a_48372		Phatr2a_48372	SP	30	asa-ats	2	0.200465189	0.41807736	Not plastid, not ppc, signal peptide identified
Phatr2a_42903		Phatr2a_42903	SP	22	vna-fvp	0	0.768804836	0.376279367	Plastid, high confidence
Phatr2a_48484		Phatr2a_48484	SP	20	isa-tlg	0	0.109782309	0.333937295	Not plastid, not ppc, signal peptide identified
Phatr2a_56380	K03839	Phatr2a_56380	SP	22	gfa-fvn	0	0.676704633	0.173840026	Plastid, high confidence
Phatr2a_44292	K09699	Phatr2a_44292	noTP	NA	NA	NA	NA	NA	TargetP-2.0: noTP
Phatr2a_46850	K08869	Phatr2a_46850	SP	18	tea-fqt	0	0.689001694	0.250658284	Plastid, high confidence
Phatr2a_55634	K03106	Phatr2a_55634	SP	23	tqa-fsi	0	0.725640423	0.440887325	Plastid, high confidence
Phatr2a_40515		Phatr2a_40515	SP	25	gaa-pvi	1	0.174358942	0.284755814	Not plastid, not ppc, signal peptide identified
Phatr2a_50256		Phatr2a_50256	SP	25	tqs-fis	0	0.610665121	0.269603955	Plastid, high confidence
Phatr2a_43469		Phatr2a_43469	noTP	NA	NA	NA	NA	NA	TargetP-2.0: noTP
Phatr2a_44103		Phatr2a_44103	mTP	NA	NA	NA	NA	NA	TargetP-2.0: mTP
Phatr2a_40375		Phatr2a_40375	SP	28	sgv-yrp	2	0.262020809	0.33523325	Plastid, low confidence
Phatr2a_42945		Phatr2a_42945	noTP	NA	NA	NA	NA	NA	TargetP-2.0: noTP
Phatr2a_43113		Phatr2a_43113	SP	22	fda-rll	0	0.116192663	0.430700844	Not plastid, not ppc, signal peptide identified
Phatr2a_42126	K10949	Phatr2a_42126	noTP	NA	NA	NA	NA	NA	TargetP-2.0: noTP
Phatr2a_40692		Phatr2a_40692	SP	25	tga-lpn	0	0.101246243	0.27210542	Plastid, low confidence
Phatr2a_48435		Phatr2a_48435	SP	32	taa-wlg	1	0.220942769	0.384120166	Plastid, low confidence
Phatr2a_45819		Phatr2a_45819	SP	29	tsa-cls	2	0.134540801	0.209936224	Not plastid, not ppc, signal peptide identified
Phatr2a_31885		Phatr2a_31885	SP	29	tss-fil	0	0.658169484	0.240539946	Plastid, high confidence
Phatr2a_36403		Phatr2a_36403	SP	23	sqa-flg	0	0.608082999	0.237532568	Plastid, high confidence
Phatr2a_46563		Phatr2a_46563	SP	19	asq-cns	-1	0.187481429	0.270810848	Not plastid, not ppc, signal peptide identified
Phatr2a_26422		Phatr2a_26422	noTP	NA	NA	NA	NA	NA	TargetP-2.0: noTP
Phatr2a_48555		Phatr2a_48555	SP	23	rge-fgv	1	0.581387464	0.267103536	Plastid, low confidence
Phatr2a_42699		Phatr2a_42699	SP	16	mpa-lgi	-2	0.116639192	0.25894121	Plastid, low confidence
Phatr2a_35036		Phatr2a_35036	noTP	NA	NA	NA	NA	NA	TargetP-2.0: noTP
Phatr2a_50332		Phatr2a_50332	SP	20	tls-lvi	0	0.128309017	0.27282846	Plastid, low confidence
Phatr2a_31704		Phatr2a_31704	SP	18	ala-eav	-2	0.171428347	0.490144767	PPC
Phatr2a_43164		Phatr2a_43164	SP	21	sva-fst	-2	0.673726075	0.436308957	Plastid, low confidence
Phatr2a_33876		Phatr2a_33876	SP	24	tst-gsp	-1	0.322518284	0.478824344	Not plastid, not ppc, signal peptide identified
Phatr2a_37532		Phatr2a_37532	SP	28	tda-flt	0	0.669007701	0.556313752	Plastid, high confidence
Phatr2a_21446		Phatr2a_21446	SP	22	dga-kvk	1	0.094340886	0.244140997	Not plastid, not ppc, signal peptide identified
Phatr2a_48100		Phatr2a_48100	SP	31	vlg-lsq	0	0.195496823	0.384368938	Plastid, low confidence
Phatr2a_44612		Phatr2a_44612	SP	28	tsl-fis	1	0.632647142	0.291776911	Plastid, low confidence
Phatr2a_42561		Phatr2a_42561	noTP	NA	NA	NA	NA	NA	TargetP-2.0: noTP
Phatr2a_44111		Phatr2a_44111	noTP	NA	NA	NA	NA	NA	TargetP-2.0: noTP
Phatr2a_44739		Phatr2a_44739	SP	31	spa-lpl	1	0.229063305	0.552039521	Plastid, low confidence
Phatr2a_42780		Phatr2a_42780	SP	19	ssg-fyc	0	0.636209828	0.286121926	Plastid, high confidence
Phatr2a_50007		Phatr2a_50007	SP	35	ega-erv	1	0.095243521	0.324092423	Not plastid, not ppc, signal peptide identified
Phatr2a_50411		Phatr2a_50411	SP	20	rvv-drp	1	0.26729808	0.362949296	Not plastid, not ppc, signal peptide identified
Phatr2a_43938		Phatr2a_43938	SP	28	gsg-fvl	1	0.648292397	0.448872268	Plastid, low confidence
Phatr2a_43824		Phatr2a_43824	SP	29	smd-vvl	1	0.2129453	0.262527999	Not plastid, not ppc, signal peptide identified
Phatr2a_48064		Phatr2a_48064	SP	39	qrn-atp	2	0.349863617	0.588615683	PPC
Phatr2a_38628		Phatr2a_38628	noTP	NA	NA	NA	NA	NA	TargetP-2.0: noTP
Phatr2a_42477		Phatr2a_42477	SP	37	vqg-wip	0	0.266978911	0.288938435	Plastid, low confidence
Phatr2a_40990		Phatr2a_40990	SP	22	sda-fvv	0	0.709402296	0.35781512	Plastid, high confidence
Phatr2a_49361		Phatr2a_49361	SP	24	vvs-psp	-1	0.278387004	0.44708027	Not plastid, not ppc, signal peptide identified
Phatr2a_22225		Phatr2a_22225	SP	25	atg-fss	-2	0.770500799	0.564178309	Plastid, low confidence
Phatr2a_46051		Phatr2a_46051	SP	31	tla-fsi	0	0.671017134	0.437451926	Plastid, high confidence
Phatr2a_33755		Phatr2a_33755	noTP	NA	NA	NA	NA	NA	TargetP-2.0: noTP
Phatr2a_50434		Phatr2a_50434	SP	34	tgs-gvh	-1	0.146332193	0.260197708	Not plastid, not ppc, signal peptide identified
Phatr2a_56332	K08907	Phatr2a_56332	SP	18	asa-fap	0	0.841962518	0.336551633	Plastid, high confidence
Phatr2a_56396		Phatr2a_56396	SP	19	sga-yps	0	0.11330696	0.318199731	Plastid, low confidence
Phatr2a_34102	K00919	Phatr2a_34102	SP	21	ava-ftd	0	0.675710389	0.245027771	Plastid, high confidence
Phatr2a_43022		Phatr2a_43022	SP	22	iya-tly	0	0.128731196	0.367845895	Not plastid, not ppc, signal peptide identified
Phatr2a_45679		Phatr2a_45679	SP	20	tsa-avp	0	0.286112711	0.273394486	Not plastid, not ppc, signal peptide identified
Phatr2a_40536		Phatr2a_40536	SP	25	faa-gtd	-1	0.231932612	0.345978755	Not plastid, not ppc, signal peptide identified
Phatr2a_32160		Phatr2a_32160	SP	20	ana-fta	0	0.717644471	0.523095706	Plastid, high confidence
Phatr2a_21725	K00227	Phatr2a_21725	SP	28	vta-wrr	0	0.152696232	0.335963058	Plastid, low confidence
Phatr2a_46074		Phatr2a_46074	mTP	NA	NA	NA	NA	NA	TargetP-2.0: mTP
Phatr2a_32057		Phatr2a_32057	SP	20	tes-qer	0	0.096634056	0.3289324	Not plastid, not ppc, signal peptide identified
Phatr2a_40135		Phatr2a_40135	SP	31	vas-fsv	0	0.676927695	0.450786258	Plastid, high confidence
Phatr2a_47111	K09919	Phatr2a_47111	SP	23	tna-fdf	0	0.661611599	0.27043504	Plastid, high confidence
Phatr2a_50162		Phatr2a_50162	noTP	NA	NA	NA	NA	NA	TargetP-2.0: noTP
Phatr2a_49279		Phatr2a_49279	SP	17	vsa-ssp	0	0.25640893	0.597428758	PPC
Phatr2a_37655		Phatr2a_37655	SP	23	ass-fvp	0	0.776161666	0.327250475	Plastid, high confidence
Phatr2a_44454	K06897	Phatr2a_44454	SP	26	sla-srh	0	0.166629671	0.509847656	PPC
Phatr2a_2859		Phatr2a_2859	noTP	NA	NA	NA	NA	NA	TargetP-2.0: noTP
Phatr2a_45975		Phatr2a_45975	SP	20	ses-fti	0	0.670357348	0.363640088	Plastid, high confidence
Phatr2a_42459		Phatr2a_42459	SP	23	iaa-gid	0	0.163973026	0.333722388	Not plastid, not ppc, signal peptide identified
Phatr2a_49327		Phatr2a_49327	SP	20	tsg-fsr	0	0.658741212	0.301439191	Plastid, high confidence
Phatr2a_35089		Phatr2a_35089	SP	27	vqa-wap	0	0.349715942	0.376458825	Plastid, high confidence
Phatr2a_46387		Phatr2a_46387	noTP	NA	NA	NA	NA	NA	TargetP-2.0: noTP
Phatr2a_44001		Phatr2a_44001	noTP	NA	NA	NA	NA	NA	TargetP-2.0: noTP
Phatr2a_38283		Phatr2a_38283	SP	38	srg-fqs	0	0.658642644	0.320632542	Plastid, high confidence
Phatr2a_46871		Phatr2a_46871	SP	21	tqa-ftp	0	0.809656825	0.460812912	Plastid, high confidence
Phatr2a_29029		Phatr2a_29029	SP	24	vqa-fvq	0	0.677616337	0.376466566	Plastid, high confidence
Phatr2a_21103	K15116	Phatr2a_21103	SP	29	fva-dgs	-2	0.148151018	0.354543808	Not plastid, not ppc, signal peptide identified
Phatr2a_19361	K02355	Phatr2a_19361	SP	22	vna-fap	0	0.774876265	0.262435579	Plastid, high confidence
Phatr2a_42450		Phatr2a_42450	SP	27	sra-fqt	0	0.665919885	0.432751494	Plastid, high confidence
Phatr2a_23710	K03885	Phatr2a_23710	SP	25	ala-fgp	0	0.72442998	0.194735512	Plastid, high confidence
Phatr2a_44938		Phatr2a_44938	SP	29	vda-fil	0	0.688622472	0.469791462	Plastid, high confidence
Phatr2a_56397		Phatr2a_56397	SP	25	aqa-qgs	0	0.206188805	0.434616915	Not plastid, not ppc, signal peptide identified
Phatr2a_43513		Phatr2a_43513	SP	19	aqa-fsa	0	0.632118346	0.336807636	Plastid, high confidence
Phatr2a_42700		Phatr2a_42700	SP	24	asr-fvm	2	0.640319235	0.350912989	Plastid, low confidence
Phatr2a_47958		Phatr2a_47958	SP	20	afa-fvt	0	0.70921125	0.256883125	Plastid, high confidence
Phatr2a_49987		Phatr2a_49987	SP	22	iqa-sii	0	0.223328939	0.533210882	PPC
Phatr2a_42830		Phatr2a_42830	noTP	NA	NA	NA	NA	NA	TargetP-2.0: noTP
Phatr2a_54647		Phatr2a_54647	SP	23	vna-iyp	0	0.200979789	0.274229131	Not plastid, not ppc, signal peptide identified
Phatr2a_43097	K01881	Phatr2a_43097	mTP	NA	NA	NA	NA	NA	TargetP-2.0: mTP
Phatr2a_45773		Phatr2a_45773	SP	21	vna-ygi	0	0.148525532	0.288984944	Plastid, low confidence
Phatr2a_42685		Phatr2a_42685	SP	27	vma-rsa	0	0.193001905	0.484982007	Not plastid, not ppc, signal peptide identified
Phatr2a_47844		Phatr2a_47844	SP	24	lya-tdm	0	0.118464262	0.254226692	Not plastid, not ppc, signal peptide identified
Phatr2a_47558		Phatr2a_47558	noTP	NA	NA	NA	NA	NA	TargetP-2.0: noTP
Phatr2a_22059		Phatr2a_22059	SP	24	gsa-wsl	0	0.213747346	0.506747886	Plastid, low confidence
Phatr2a_19557		Phatr2a_19557	SP	30	vss-fvv	0	0.739192372	0.460732931	Plastid, high confidence
Phatr2a_56369		Phatr2a_56369	SP	18	tla-das	-2	0.182280713	0.448269242	Not plastid, not ppc, signal peptide identified
Phatr2a_55164	K03531	Phatr2a_55164	SP	22	asa-fqp	0	0.803996171	0.31861697	Plastid, high confidence
Phatr2a_42913		Phatr2a_42913	SP	29	svk-gip	2	0.286639759	0.4218618	Not plastid, not ppc, signal peptide identified
Phatr2a_33955		Phatr2a_33955	SP	22	vsa-ied	0	0.168813487	0.367429562	Not plastid, not ppc, signal peptide identified
Phatr2a_49248		Phatr2a_49248	SP	24	qsa-fgf	-2	0.621569149	0.372711417	Plastid, low confidence
Phatr2a_54765		Phatr2a_54765	SP	20	lra-dtt	0	0.185395682	0.504407836	PPC
Phatr2a_49881		Phatr2a_49881	SP	34	tfa-had	-2	0.172939865	0.334319654	Not plastid, not ppc, signal peptide identified
Phatr2a_47108		Phatr2a_47108	noTP	NA	NA	NA	NA	NA	TargetP-2.0: noTP
Phatr2a_49857		Phatr2a_49857	SP	23	vva-dgt	0	0.112097263	0.260863912	Not plastid, not ppc, signal peptide identified
Phatr2a_34253		Phatr2a_34253	SP	22	vgg-lvv	0	0.184465998	0.394502812	Plastid, low confidence
Phatr2a_46383		Phatr2a_46383	noTP	NA	NA	NA	NA	NA	TargetP-2.0: noTP
Phatr2a_25932	K00248	Phatr2a_25932	mTP	NA	NA	NA	NA	NA	TargetP-2.0: mTP
Phatr2a_49652		Phatr2a_49652	SP	26	vhg-fts	0	0.727758113	0.51690669	Plastid, high confidence
Phatr2a_45244		Phatr2a_45244	SP	31	gss-ltv	0	0.237519606	0.407382651	Plastid, low confidence
Phatr2a_47869		Phatr2a_47869	SP	20	alt-fsr	2	0.622932486	0.437450736	Plastid, low confidence
Phatr2a_43403		Phatr2a_43403	SP	22	vea-fav	0	0.714461594	0.335930262	Plastid, high confidence
Phatr2a_49141		Phatr2a_49141	noTP	NA	NA	NA	NA	NA	TargetP-2.0: noTP
Phatr2a_55153		Phatr2a_55153	SP	26	tla-fhp	0	0.791086471	0.374916398	Plastid, high confidence
Phatr2a_22803		Phatr2a_22803	noTP	NA	NA	NA	NA	NA	TargetP-2.0: noTP
Phatr2a_41584		Phatr2a_41584	SP	25	nma-qsi	-2	0.151221187	0.289413097	Not plastid, not ppc, signal peptide identified
Phatr2a_45190		Phatr2a_45190	SP	41	tta-fap	0	0.813685669	0.394032937	Plastid, high confidence
Phatr2a_50540		Phatr2a_50540	SP	18	qqa-lsn	-2	0.179027402	0.408603707	Plastid, low confidence
Phatr2a_35537		Phatr2a_35537	SP	20	gya-eel	0	0.140106341	0.417311178	Not plastid, not ppc, signal peptide identified
Phatr2a_37602		Phatr2a_37602	SP	26	sga-fap	0	0.760139832	0.244474035	Plastid, high confidence
Phatr2a_56362		Phatr2a_56362	SP	32	aaa-sae	0	0.160127372	0.36099983	Not plastid, not ppc, signal peptide identified
Phatr2a_47962		Phatr2a_47962	SP	22	aaa-sap	-1	0.276958249	0.400101628	Not plastid, not ppc, signal peptide identified
Phatr2a_23672	K15109	Phatr2a_23672	noTP	NA	NA	NA	NA	NA	TargetP-2.0: noTP
Phatr2a_56325		Phatr2a_56325	SP	18	sha-fap	0	0.892873601	0.481223135	Plastid, high confidence
Phatr2a_42863	K02335	Phatr2a_42863	SP	37	tsa-fcl	0	0.665608715	0.361439146	Plastid, high confidence
Phatr2a_44921		Phatr2a_44921	SP	21	ala-ied	0	0.139587324	0.265202692	Not plastid, not ppc, signal peptide identified
Phatr2a_48863		Phatr2a_48863	noTP	NA	NA	NA	NA	NA	TargetP-2.0: noTP
Phatr2a_47053		Phatr2a_47053	SP	35	trg-psc	2	0.144246094	0.387716347	Not plastid, not ppc, signal peptide identified
Phatr2a_42541		Phatr2a_42541	SP	23	gna-lsv	0	0.17396878	0.423397581	Plastid, low confidence
Phatr2a_46036		Phatr2a_46036	SP	24	nca-ast	-1	0.170845986	0.539689559	PPC
Phatr2a_49892		Phatr2a_49892	SP	31	aia-fld	0	0.646759703	0.359257249	Plastid, high confidence
Phatr2a_40619		Phatr2a_40619	SP	29	ves-flt	0	0.624511625	0.295130996	Plastid, high confidence
Phatr2a_45608		Phatr2a_45608	SP	16	sls-fpq	0	0.650635823	0.486523483	Plastid, high confidence
Phatr2a_56297		Phatr2a_56297	SP	16	aaa-fap	0	0.832191689	0.284232535	Plastid, high confidence
Phatr2a_49593		Phatr2a_49593	noTP	NA	NA	NA	NA	NA	TargetP-2.0: noTP
Phatr2a_42898	K02212	Phatr2a_42898	SP	20	tva-das	-2	0.196076869	0.399589182	Not plastid, not ppc, signal peptide identified
Phatr2a_47008		Phatr2a_47008	SP	27	scs-fli	0	0.629268665	0.298413758	Plastid, high confidence
Phatr2a_43231	K22985	Phatr2a_43231	SP	28	yya-rat	-2	0.177157295	0.345447584	Not plastid, not ppc, signal peptide identified
Phatr2a_49188		Phatr2a_49188	SP	28	veg-fan	0	0.640651207	0.250560284	Plastid, high confidence
Phatr2a_44334		Phatr2a_44334	mTP	NA	NA	NA	NA	NA	TargetP-2.0: mTP
Phatr2a_18214	K01698	Phatr2a_18214	SP	18	vsa-fmt	0	0.728695444	0.442198909	Plastid, high confidence
Phatr2a_44884		Phatr2a_44884	SP	29	vqs-nnt	0	0.087311842	0.20611023	Not plastid, not ppc, signal peptide identified
Phatr2a_43222		Phatr2a_43222	SP	32	spg-faw	-2	0.688653805	0.277050582	Plastid, low confidence
Phatr2a_36009		Phatr2a_36009	SP	28	atr-fck	2	0.626699096	0.311769269	Plastid, low confidence
Phatr2a_49879		Phatr2a_49879	SP	26	sta-wlp	0	0.241727279	0.302884823	Plastid, low confidence
Phatr2a_39236		Phatr2a_39236	SP	21	asg-fel	0	0.652999214	0.304030923	Plastid, high confidence
Phatr2a_43137		Phatr2a_43137	SP	26	aks-fvl	0	0.621835877	0.184632311	Plastid, high confidence
Phatr2a_44757		Phatr2a_44757	SP	42	vls-fpv	0	0.628118325	0.346313646	Plastid, high confidence
Phatr2a_46513		Phatr2a_46513	SP	21	vqd-ees	1	0.112004792	0.40503616	Not plastid, not ppc, signal peptide identified
Phatr2a_33088		Phatr2a_33088	SP	20	tsa-gst	0	0.17627244	0.400538945	Not plastid, not ppc, signal peptide identified
Phatr2a_40184		Phatr2a_40184	SP	33	aqa-flp	0	0.767077197	0.254904859	Plastid, high confidence
Phatr2a_49307		Phatr2a_49307	noTP	NA	NA	NA	NA	NA	TargetP-2.0: noTP
Phatr2a_43993	K01074	Phatr2a_43993	SP	28	aya-stc	0	0.119735425	0.276911717	Not plastid, not ppc, signal peptide identified
Phatr2a_44530		Phatr2a_44530	noTP	NA	NA	NA	NA	NA	TargetP-2.0: noTP
Phatr2a_46442		Phatr2a_46442	SP	38	ads-fth	2	0.708880542	0.463313122	Plastid, low confidence
Phatr2a_46378		Phatr2a_46378	SP	20	iva-tdt	0	0.141932095	0.260637908	Not plastid, not ppc, signal peptide identified
Phatr2a_48457		Phatr2a_48457	SP	21	srs-fti	0	0.651049857	0.297447556	Plastid, high confidence
Phatr2a_44068		Phatr2a_44068	SP	28	tna-fsv	0	0.748992102	0.567224272	Plastid, high confidence
Phatr2a_22828	K21027	Phatr2a_22828	noTP	NA	NA	NA	NA	NA	TargetP-2.0: noTP
Phatr2a_49046		Phatr2a_49046	noTP	NA	NA	NA	NA	NA	TargetP-2.0: noTP
Phatr2a_45588		Phatr2a_45588	SP	20	vda-atk	0	0.142608097	0.316786015	Not plastid, not ppc, signal peptide identified
Phatr2a_55215		Phatr2a_55215	SP	18	asa-fap	0	0.823134975	0.395955258	Plastid, high confidence
Phatr2a_32393	K02956	Phatr2a_32393	mTP	NA	NA	NA	NA	NA	TargetP-2.0: mTP
Phatr2a_49296		Phatr2a_49296	SP	21	pva-csd	-1	0.175804018	0.493132918	PPC
Phatr2a_19171	K09838	Phatr2a_19171	mTP	NA	NA	NA	NA	NA	TargetP-2.0: mTP
Phatr2a_45412		Phatr2a_45412	SP	30	crp-fyl	2	0.687078885	0.432111417	Plastid, low confidence
Phatr2a_41593		Phatr2a_41593	SP	18	vsa-fsr	0	0.654272908	0.392211307	Plastid, high confidence
Phatr2a_56300		Phatr2a_56300	SP	16	aaa-fap	0	0.813654901	0.283467005	Plastid, high confidence
Phatr2a_19462		Phatr2a_19462	SP	22	isa-fgp	1	0.785580827	0.435013743	Plastid, low confidence
Phatr2a_50546		Phatr2a_50546	SP	25	vsa-stt	0	0.190900842	0.389539592	Not plastid, not ppc, signal peptide identified
Phatr2a_47729		Phatr2a_47729	noTP	NA	NA	NA	NA	NA	TargetP-2.0: noTP
Phatr2a_49166		Phatr2a_49166	SP	25	afs-tsd	-2	0.16597653	0.476700728	Not plastid, not ppc, signal peptide identified
Phatr2a_54952		Phatr2a_54952	SP	28	tda-fgs	0	0.657893307	0.311715324	Plastid, high confidence
Phatr2a_17817	K03921	Phatr2a_17817	SP	21	vla-fpt	0	0.702140811	0.482475218	Plastid, high confidence
Phatr2a_43183	K00791	Phatr2a_43183	SP	27	vcg-wrl	0	0.223608042	0.323202552	Plastid, low confidence
Phatr2a_45969		Phatr2a_45969	mTP	NA	NA	NA	NA	NA	TargetP-2.0: mTP
Phatr2a_38821		Phatr2a_38821	SP	36	aas-fst	0	0.686158649	0.592958175	Plastid, high confidence
Phatr2a_43490		Phatr2a_43490	SP	26	seg-fea	0	0.626723257	0.393170015	Plastid, high confidence
Phatr2a_36339	K04794	Phatr2a_36339	SP	24	ayf-fhf	2	0.623362768	0.288042406	Plastid, low confidence
Phatr2a_21594		Phatr2a_21594	SP	18	saa-fvp	0	0.798902088	0.348768623	Plastid, high confidence
Phatr2a_42979	K15283	Phatr2a_42979	SP	23	asa-fap	2	0.764298951	0.294652437	Plastid, low confidence
Phatr2a_33845		Phatr2a_33845	mTP	NA	NA	NA	NA	NA	TargetP-2.0: mTP
Phatr2a_45088		Phatr2a_45088	SP	29	yca-gve	-1	0.155660862	0.329309886	Not plastid, not ppc, signal peptide identified
Phatr2a_20663		Phatr2a_20663	SP	35	vsa-fsv	0	0.648827437	0.411143066	Plastid, high confidence
Phatr2a_43925		Phatr2a_43925	SP	38	fvq-svp	-1	0.298244671	0.447566925	Not plastid, not ppc, signal peptide identified
Phatr2a_43963		Phatr2a_43963	noTP	NA	NA	NA	NA	NA	TargetP-2.0: noTP
Phatr2a_47162		Phatr2a_47162	SP	19	vqa-qnt	0	0.172856695	0.300918753	Not plastid, not ppc, signal peptide identified
Phatr2a_43360		Phatr2a_43360	SP	20	svg-fgt	0	0.655488609	0.229824788	Plastid, high confidence
Phatr2a_49852		Phatr2a_49852	noTP	NA	NA	NA	NA	NA	TargetP-2.0: noTP
Phatr2a_44522		Phatr2a_44522	noTP	NA	NA	NA	NA	NA	TargetP-2.0: noTP
Phatr2a_45617		Phatr2a_45617	SP	24	vng-fvp	0	0.797891119	0.335508706	Plastid, high confidence
Phatr2a_47878		Phatr2a_47878	SP	29	sra-qqg	0	0.124281116	0.30770353	Not plastid, not ppc, signal peptide identified
Phatr2a_43598		Phatr2a_43598	noTP	NA	NA	NA	NA	NA	TargetP-2.0: noTP
Phatr2a_43342		Phatr2a_43342	SP	28	aea-fat	2	0.69642495	0.284378951	Plastid, low confidence
Phatr2a_56510		Phatr2a_56510	SP	23	ves-rey	0	0.120949438	0.293884932	Not plastid, not ppc, signal peptide identified
Phatr2a_45059		Phatr2a_45059	SP	27	ygf-fip	1	0.790126982	0.460059692	Plastid, low confidence
Phatr2a_55090		Phatr2a_55090	noTP	NA	NA	NA	NA	NA	TargetP-2.0: noTP
Phatr2a_43323		Phatr2a_43323	noTP	NA	NA	NA	NA	NA	TargetP-2.0: noTP
Phatr2a_34177		Phatr2a_34177	SP	28	irg-fvp	0	0.802339195	0.38036624	Plastid, high confidence
Phatr2a_33648		Phatr2a_33648	noTP	NA	NA	NA	NA	NA	TargetP-2.0: noTP
Phatr2a_45168		Phatr2a_45168	noTP	NA	NA	NA	NA	NA	TargetP-2.0: noTP
Phatr2a_56337		Phatr2a_56337	SP	16	aaa-fap	0	0.810773626	0.372334235	Plastid, high confidence
Phatr2a_45530	K18156	Phatr2a_45530	SP	31	hrs-fav	-2	0.628847535	0.182977537	Plastid, low confidence
Phatr2a_42657		Phatr2a_42657	noTP	NA	NA	NA	NA	NA	TargetP-2.0: noTP
Phatr2a_23902	K01285	Phatr2a_23902	SP	19	afa-nag	-2	0.146046509	0.210462846	Not plastid, not ppc, signal peptide identified
Phatr2a_44507		Phatr2a_44507	SP	26	taa-fap	0	0.819134933	0.32232822	Plastid, high confidence
Phatr2a_47937		Phatr2a_47937	noTP	NA	NA	NA	NA	NA	TargetP-2.0: noTP
Phatr2a_56309		Phatr2a_56309	SP	17	teg-fap	0	0.856558816	0.390594322	Plastid, high confidence
Phatr2a_19023		Phatr2a_19023	mTP	NA	NA	NA	NA	NA	TargetP-2.0: mTP
Phatr2a_50594		Phatr2a_50594	SP	27	ala-qdv	0	0.181560881	0.329039813	Not plastid, not ppc, signal peptide identified
Phatr2a_44344		Phatr2a_44344	SP	26	vhg-rtn	0	0.168366281	0.431159489	Not plastid, not ppc, signal peptide identified
Phatr2a_44766		Phatr2a_44766	SP	39	tna-svq	0	0.15024315	0.349480523	Not plastid, not ppc, signal peptide identified
Phatr2a_19714	K01749	Phatr2a_19714	SP	18	gsa-fvp	0	0.809224473	0.292736829	Plastid, high confidence
Phatr2a_21130	K11166	Phatr2a_21130	SP	20	dsv-fal	-2	0.76875818	0.395542106	Plastid, low confidence
Phatr2a_39728		Phatr2a_39728	noTP	NA	NA	NA	NA	NA	TargetP-2.0: noTP
Phatr2a_44392		Phatr2a_44392	SP	34	nsm-rac	1	0.206740363	0.488234919	Not plastid, not ppc, signal peptide identified
Phatr2a_39466		Phatr2a_39466	noTP	NA	NA	NA	NA	NA	TargetP-2.0: noTP
Phatr2a_44382		Phatr2a_44382	SP	18	ada-fti	0	0.71052295	0.250426295	Plastid, high confidence
Phatr2a_41174		Phatr2a_41174	noTP	NA	NA	NA	NA	NA	TargetP-2.0: noTP
Phatr2a_46621		Phatr2a_46621	SP	34	tqa-isk	0	0.147503352	0.389165417	Not plastid, not ppc, signal peptide identified
Phatr2a_46517		Phatr2a_46517	SP	36	vda-lns	0	0.213347726	0.389239056	Plastid, low confidence
Phatr2a_47423		Phatr2a_47423	SP	23	vsa-lvl	0	0.173756017	0.167002747	Plastid, low confidence
Phatr2a_54381	K11275	Phatr2a_54381	noTP	NA	NA	NA	NA	NA	TargetP-2.0: noTP
Phatr2a_46120		Phatr2a_46120	mTP	NA	NA	NA	NA	NA	TargetP-2.0: mTP
Phatr2a_34088		Phatr2a_34088	SP	25	cfa-fsv	0	0.638587202	0.442934782	Plastid, high confidence
Phatr2a_48462	K15507	Phatr2a_48462	SP	31	asa-wvp	1	0.334588073	0.325107678	Plastid, low confidence
Phatr2a_47642		Phatr2a_47642	SP	25	vqa-lla	0	0.235516367	0.515702579	Plastid, low confidence
Phatr2a_35623		Phatr2a_35623	noTP	NA	NA	NA	NA	NA	TargetP-2.0: noTP
Phatr2a_20870		Phatr2a_20870	SP	19	sva-fqq	0	0.657928856	0.300313189	Plastid, high confidence
Phatr2a_48901		Phatr2a_48901	SP	18	sqa-hln	0	0.127966945	0.200673171	Not plastid, not ppc, signal peptide identified
Phatr2a_42817		Phatr2a_42817	SP	25	ssa-ngy	0	0.109243873	0.278204108	Not plastid, not ppc, signal peptide identified
Phatr2a_50400		Phatr2a_50400	SP	24	alp-frs	2	0.662696738	0.415800735	Plastid, low confidence
Phatr2a_50335		Phatr2a_50335	noTP	NA	NA	NA	NA	NA	TargetP-2.0: noTP
Phatr2a_15334		Phatr2a_15334	noTP	NA	NA	NA	NA	NA	TargetP-2.0: noTP
Phatr2a_50238		Phatr2a_50238	SP	28	tda-swv	0	0.116409542	0.451810564	Not plastid, not ppc, signal peptide identified
Phatr2a_48491		Phatr2a_48491	SP	41	asa-gla	0	0.119472239	0.402449417	Not plastid, not ppc, signal peptide identified
Phatr2a_34093		Phatr2a_34093	SP	21	sea-fct	-2	0.652045051	0.256314784	Plastid, low confidence
Phatr2a_36086		Phatr2a_36086	noTP	NA	NA	NA	NA	NA	TargetP-2.0: noTP
Phatr2a_47471		Phatr2a_47471	noTP	NA	NA	NA	NA	NA	TargetP-2.0: noTP
Phatr2a_22469	K00604	Phatr2a_22469	SP	24	vrs-ftt	0	0.711857664	0.38885691	Plastid, high confidence
Phatr2a_36026		Phatr2a_36026	noTP	NA	NA	NA	NA	NA	TargetP-2.0: noTP
Phatr2a_17332		Phatr2a_17332	mTP	NA	NA	NA	NA	NA	TargetP-2.0: mTP
Phatr2a_48745		Phatr2a_48745	noTP	NA	NA	NA	NA	NA	TargetP-2.0: noTP
Phatr2a_56497		Phatr2a_56497	SP	20	css-enl	0	0.138025636	0.495737496	PPC
Phatr2a_45343		Phatr2a_45343	SP	33	lla-lsp	0	0.276514188	0.382801461	Plastid, low confidence
Phatr2a_54643		Phatr2a_54643	SP	24	ara-qad	-2	0.137156762	0.301505801	Not plastid, not ppc, signal peptide identified
Phatr2a_46569		Phatr2a_46569	SP	22	shg-tve	0	0.181431132	0.307260043	Not plastid, not ppc, signal peptide identified
Phatr2a_19661	K03969	Phatr2a_19661	SP	26	tsa-fap	0	0.809471429	0.417695835	Plastid, high confidence
Phatr2a_40264		Phatr2a_40264	SP	17	trs-ytm	0	0.192673792	0.286970687	Plastid, low confidence
Phatr2a_38948		Phatr2a_38948	mTP	NA	NA	NA	NA	NA	TargetP-2.0: mTP
Phatr2a_42565		Phatr2a_42565	SP	21	vhs-fgg	0	0.593912627	0.317227022	Plastid, high confidence
Phatr2a_46705		Phatr2a_46705	SP	24	vva-qqs	0	0.130359297	0.222306317	Not plastid, not ppc, signal peptide identified
Phatr2a_18107	K00208	Phatr2a_18107	SP	19	csa-fap	0	0.83667048	0.336669214	Plastid, high confidence
Phatr2a_17326		Phatr2a_17326	SP	20	asa-fap	0	0.818487908	0.331109901	Plastid, high confidence
Phatr2a_47122		Phatr2a_47122	SP	25	iys-qic	0	0.172840622	0.320038473	Not plastid, not ppc, signal peptide identified
Phatr2a_50353		Phatr2a_50353	SP	22	apa-yay	-2	0.177848981	0.311799044	Plastid, low confidence
Phatr2a_18345		Phatr2a_18345	SP	26	sea-rsr	0	0.138214179	0.435962835	Not plastid, not ppc, signal peptide identified
Phatr2a_48423		Phatr2a_48423	SP	23	iga-fql	1	0.695179039	0.37538032	Plastid, low confidence
Phatr2a_41494		Phatr2a_41494	SP	18	rvg-gvl	-1	0.156603972	0.268651348	Not plastid, not ppc, signal peptide identified
Phatr2a_42523		Phatr2a_42523	SP	22	gaa-fav	0	0.74090652	0.348496218	Plastid, high confidence
Phatr2a_46577		Phatr2a_46577	mTP	NA	NA	NA	NA	NA	TargetP-2.0: mTP
Phatr2a_47920	K00253	Phatr2a_47920	mTP	NA	NA	NA	NA	NA	TargetP-2.0: mTP
Phatr2a_44070		Phatr2a_44070	SP	26	vas-fsd	0	0.670935582	0.506252246	Plastid, high confidence
Phatr2a_44139		Phatr2a_44139	SP	21	asa-fip	0	0.722162236	0.234877757	Plastid, high confidence
Phatr2a_47953		Phatr2a_47953	SP	32	gra-fst	0	0.665307084	0.377437057	Plastid, high confidence
Phatr2a_37020		Phatr2a_37020	SP	26	ars-fll	0	0.637387768	0.187445924	Plastid, high confidence
Phatr2a_54863		Phatr2a_54863	SP	17	ala-qke	0	0.118205246	0.423328878	Not plastid, not ppc, signal peptide identified
Phatr2a_41565		Phatr2a_41565	noTP	NA	NA	NA	NA	NA	TargetP-2.0: noTP
Phatr2a_35605		Phatr2a_35605	SP	30	sti-ntp	2	0.281699662	0.37727461	Not plastid, not ppc, signal peptide identified
Phatr2a_43787		Phatr2a_43787	noTP	NA	NA	NA	NA	NA	TargetP-2.0: noTP
Phatr2a_50519		Phatr2a_50519	noTP	NA	NA	NA	NA	NA	TargetP-2.0: noTP
Phatr2a_45335		Phatr2a_45335	SP	22	tda-fap	0	0.816176974	0.367708544	Plastid, high confidence
Phatr2a_43470		Phatr2a_43470	SP	21	yal-fkn	-1	0.598803734	0.261017962	Plastid, low confidence
Phatr2a_44437		Phatr2a_44437	mTP	NA	NA	NA	NA	NA	TargetP-2.0: mTP
Phatr2a_47444	K03671	Phatr2a_47444	SP	19	vda-glh	0	0.128994973	0.312489482	Not plastid, not ppc, signal peptide identified
Phatr2a_46928		Phatr2a_46928	noTP	NA	NA	NA	NA	NA	TargetP-2.0: noTP
Phatr2a_48439		Phatr2a_48439	SP	28	dsa-aap	-1	0.299561757	0.435003635	Not plastid, not ppc, signal peptide identified
Phatr2a_23950		Phatr2a_23950	SP	17	ssg-fap	0	0.741924632	0.255621265	Plastid, high confidence
Phatr2a_44662		Phatr2a_44662	SP	17	vsa-nsw	0	0.169991338	0.369602286	Not plastid, not ppc, signal peptide identified
Phatr2a_23698		Phatr2a_23698	SP	31	ada-nal	0	0.193946335	0.287418325	Not plastid, not ppc, signal peptide identified
Phatr2a_45952		Phatr2a_45952	SP	22	sla-ftt	0	0.684526617	0.334614639	Plastid, high confidence
Phatr2a_39048		Phatr2a_39048	SP	25	tra-ffr	0	0.62724842	0.335746428	Plastid, high confidence
Phatr2a_49576		Phatr2a_49576	noTP	NA	NA	NA	NA	NA	TargetP-2.0: noTP
Phatr2a_43556		Phatr2a_43556	SP	21	vva-fap	0	0.81825215	0.387872924	Plastid, high confidence
Phatr2a_45569		Phatr2a_45569	SP	20	sea-fsp	0	0.854016035	0.456517193	Plastid, high confidence
Phatr2a_19450	K09584	Phatr2a_19450	SP	25	nsa-skh	-1	0.08308521	0.29691344	Not plastid, not ppc, signal peptide identified
Phatr2a_38526		Phatr2a_38526	SP	20	vaa-lqk	0	0.157272896	0.361489646	Plastid, low confidence
Phatr2a_43602		Phatr2a_43602	noTP	NA	NA	NA	NA	NA	TargetP-2.0: noTP
Phatr2a_43762		Phatr2a_43762	noTP	NA	NA	NA	NA	NA	TargetP-2.0: noTP
Phatr2a_50413		Phatr2a_50413	noTP	NA	NA	NA	NA	NA	TargetP-2.0: noTP
Phatr2a_42646		Phatr2a_42646	SP	21	tta-lia	0	0.108572697	0.21051305	Plastid, low confidence
Phatr2a_48450		Phatr2a_48450	SP	25	qea-mtt	0	0.166055307	0.308321737	Not plastid, not ppc, signal peptide identified
Phatr2a_33530	K18534	Phatr2a_33530	SP	25	tqa-fvp	0	0.84885169	0.431499725	Plastid, high confidence
Phatr2a_42838		Phatr2a_42838	SP	32	chg-fpr	0	0.631994662	0.336154033	Plastid, high confidence
Phatr2a_19081		Phatr2a_19081	SP	29	ahs-fap	0	0.790820321	0.45951858	Plastid, high confidence
Phatr2a_37674		Phatr2a_37674	noTP	NA	NA	NA	NA	NA	TargetP-2.0: noTP
Phatr2a_17636	K08658	Phatr2a_17636	noTP	NA	NA	NA	NA	NA	TargetP-2.0: noTP
Phatr2a_35206		Phatr2a_35206	SP	29	tss-fcv	0	0.659630438	0.441827188	Plastid, high confidence
Phatr2a_39325		Phatr2a_39325	SP	19	asa-lll	0	0.185298007	0.321364948	Plastid, low confidence
Phatr2a_41606		Phatr2a_41606	mTP	NA	NA	NA	NA	NA	TargetP-2.0: mTP
Phatr2a_40644		Phatr2a_40644	noTP	NA	NA	NA	NA	NA	TargetP-2.0: noTP
Phatr2a_46056		Phatr2a_46056	SP	27	vsa-llp	0	0.298838315	0.449557967	Plastid, low confidence
Phatr2a_48921		Phatr2a_48921	SP	34	vge-gep	1	0.189087577	0.180975203	Not plastid, not ppc, signal peptide identified
Phatr2a_50178		Phatr2a_50178	SP	21	aea-wtr	0	0.210171968	0.349540434	Plastid, low confidence
Phatr2a_48672		Phatr2a_48672	noTP	NA	NA	NA	NA	NA	TargetP-2.0: noTP
Phatr2a_48661		Phatr2a_48661	SP	27	dga-rys	1	0.177244896	0.342451511	Not plastid, not ppc, signal peptide identified
Phatr2a_43897		Phatr2a_43897	SP	21	ars-lsq	-2	0.139011936	0.352332095	Plastid, low confidence
Phatr2a_43123		Phatr2a_43123	SP	18	vga-ftp	0	0.835958449	0.30175096	Plastid, high confidence
Phatr2a_52458		Phatr2a_52458	SP	18	asa-ftp	0	0.774950755	0.387536324	Plastid, high confidence
Phatr2a_54365		Phatr2a_54365	mTP	NA	NA	NA	NA	NA	TargetP-2.0: mTP
Phatr2a_33763		Phatr2a_33763	noTP	NA	NA	NA	NA	NA	TargetP-2.0: noTP
Phatr2a_47562		Phatr2a_47562	SP	35	vla-edg	0	0.186795275	0.426467278	Not plastid, not ppc, signal peptide identified
Phatr2a_49637		Phatr2a_49637	SP	32	ava-mpp	0	0.230320093	0.318900328	Not plastid, not ppc, signal peptide identified
Phatr2a_51286	K00850	Phatr2a_51286	SP	29	src-fvd	2	0.74579226	0.412632162	Plastid, low confidence
Phatr2a_42496		Phatr2a_42496	noTP	NA	NA	NA	NA	NA	TargetP-2.0: noTP
Phatr2a_21377	K01303	Phatr2a_21377	SP	35	tts-frf	0	0.647294302	0.437702503	Plastid, high confidence
Phatr2a_42506		Phatr2a_42506	SP	19	aqa-fvp	0	0.799523849	0.352030215	Plastid, high confidence
Phatr2a_45318		Phatr2a_45318	SP	28	vsa-lss	0	0.136697483	0.35762508	Plastid, low confidence
Phatr2a_41511	K02356	Phatr2a_41511	SP	24	asa-flp	0	0.820543284	0.437122846	Plastid, high confidence
Phatr2a_45870		Phatr2a_45870	SP	23	sla-pwr	2	0.143982294	0.383964678	Not plastid, not ppc, signal peptide identified
Phatr2a_26190	K23025	Phatr2a_26190	noTP	NA	NA	NA	NA	NA	TargetP-2.0: noTP
Phatr2a_41106		Phatr2a_41106	noTP	NA	NA	NA	NA	NA	TargetP-2.0: noTP
Phatr2a_54656		Phatr2a_54656	SP	19	ala-egr	-2	0.126176276	0.316095771	Not plastid, not ppc, signal peptide identified
Phatr2a_42461		Phatr2a_42461	SP	20	ssg-mgt	-2	0.131048476	0.286108646	Not plastid, not ppc, signal peptide identified
Phatr2a_43885		Phatr2a_43885	noTP	NA	NA	NA	NA	NA	TargetP-2.0: noTP
Phatr2a_31748		Phatr2a_31748	SP	30	lss-ttt	1	0.220154829	0.502525392	PPC
Phatr2a_44028		Phatr2a_44028	SP	19	ags-fiq	1	0.68164472	0.365857491	Plastid, low confidence
Phatr2a_39118		Phatr2a_39118	noTP	NA	NA	NA	NA	NA	TargetP-2.0: noTP
Phatr2a_36289		Phatr2a_36289	SP	36	vrs-gvd	0	0.157042778	0.254140816	Not plastid, not ppc, signal peptide identified
Phatr2a_49949	K09486	Phatr2a_49949	SP	33	gra-ilg	2	0.131645719	0.431241623	Not plastid, not ppc, signal peptide identified
Phatr2a_47746		Phatr2a_47746	SP	29	scc-wvp	0	0.284263338	0.321624428	Plastid, low confidence
Phatr2a_46942		Phatr2a_46942	SP	24	tda-wts	0	0.258264871	0.468805748	Plastid, low confidence
Phatr2a_50359		Phatr2a_50359	SP	42	lia-lnl	0	0.184991297	0.217319701	Plastid, low confidence
Phatr2a_46315		Phatr2a_46315	SP	23	ata-llh	0	0.165775848	0.253978457	Plastid, low confidence
Phatr2a_38008		Phatr2a_38008	SP	20	tta-siq	0	0.09754142	0.374638486	Not plastid, not ppc, signal peptide identified
Phatr2a_39796		Phatr2a_39796	noTP	NA	NA	NA	NA	NA	TargetP-2.0: noTP
Phatr2a_42499		Phatr2a_42499	noTP	NA	NA	NA	NA	NA	TargetP-2.0: noTP
Phatr2a_34390	K00413	Phatr2a_34390	noTP	NA	NA	NA	NA	NA	TargetP-2.0: noTP
Phatr2a_33768		Phatr2a_33768	SP	23	laa-pqt	1	0.179249725	0.277232026	Not plastid, not ppc, signal peptide identified
Phatr2a_56409		Phatr2a_56409	SP	19	vla-ndn	0	0.137322485	0.292869763	Not plastid, not ppc, signal peptide identified
Phatr2a_46717		Phatr2a_46717	noTP	NA	NA	NA	NA	NA	TargetP-2.0: noTP
Phatr2a_45891		Phatr2a_45891	SP	21	sqa-fiv	0	0.701717825	0.367798347	Plastid, high confidence
Phatr2a_38786		Phatr2a_38786	SP	19	haa-ysc	-2	0.149223436	0.332130622	Plastid, low confidence
Phatr2a_17895	K01792	Phatr2a_17895	SP	19	alg-fvv	0	0.711478258	0.335883926	Plastid, high confidence
Phatr2a_33658		Phatr2a_33658	SP	28	vga-wlp	0	0.269278128	0.245926627	Plastid, low confidence
Phatr2a_52524		Phatr2a_52524	SP	24	aaa-saa	2	0.155233522	0.432824608	Not plastid, not ppc, signal peptide identified
Phatr2a_55911		Phatr2a_55911	SP	35	ida-csv	0	0.154534257	0.408691578	Not plastid, not ppc, signal peptide identified
Phatr2a_48744		Phatr2a_48744	SP	39	vgq-gtv	-1	0.212483801	0.295397611	Not plastid, not ppc, signal peptide identified
Phatr2a_45636		Phatr2a_45636	SP	19	cwg-dsl	0	0.209771994	0.55831999	PPC
Phatr2a_41478		Phatr2a_41478	SP	37	kna-npv	1	0.204098363	0.558892479	PPC
Phatr2a_50252		Phatr2a_50252	SP	28	ngs-ffs	1	0.58614259	0.30136963	Plastid, low confidence
Phatr2a_47449		Phatr2a_47449	SP	25	vra-ktl	0	0.227943861	0.464938198	Not plastid, not ppc, signal peptide identified
Phatr2a_50156		Phatr2a_50156	SP	26	tda-fal	0	0.735206774	0.474048773	Plastid, high confidence
Phatr2a_18159	K01835	Phatr2a_18159	SP	19	sna-ste	0	0.164232052	0.429429253	Not plastid, not ppc, signal peptide identified
Phatr2a_45008		Phatr2a_45008	SP	31	dss-faw	-2	0.746128251	0.533603368	Plastid, low confidence
Phatr2a_44420		Phatr2a_44420	SP	34	vsa-lpt	0	0.156316109	0.304551737	Plastid, low confidence
Phatr2a_49979	K19801	Phatr2a_49979	noTP	NA	NA	NA	NA	NA	TargetP-2.0: noTP
Phatr2a_24202	K01834	Phatr2a_24202	SP	18	asa-fth	0	0.70236729	0.415385841	Plastid, high confidence
Phatr2a_49550		Phatr2a_49550	SP	17	ava-nay	-2	0.221825799	0.315051581	Not plastid, not ppc, signal peptide identified
Phatr2a_46067		Phatr2a_46067	SP	22	vda-hgy	0	0.133104627	0.368422786	Not plastid, not ppc, signal peptide identified
Phatr2a_23718		Phatr2a_23718	SP	28	sra-qpt	0	0.142809121	0.276703658	Not plastid, not ppc, signal peptide identified
Phatr2a_45776		Phatr2a_45776	noTP	NA	NA	NA	NA	NA	TargetP-2.0: noTP
Phatr2a_36726		Phatr2a_36726	SP	24	asa-aaa	2	0.221169061	0.453475207	Not plastid, not ppc, signal peptide identified
Phatr2a_45753		Phatr2a_45753	SP	23	vgg-grl	-1	0.16517742	0.352836095	Not plastid, not ppc, signal peptide identified
Phatr2a_45912		Phatr2a_45912	SP	31	gla-ycg	2	0.176141014	0.302980101	Plastid, low confidence
Phatr2a_44490		Phatr2a_44490	noTP	NA	NA	NA	NA	NA	TargetP-2.0: noTP
Phatr2a_49223		Phatr2a_49223	SP	23	sqs-frp	2	0.764543946	0.425998675	Plastid, low confidence
Phatr2a_46415		Phatr2a_46415	SP	28	tqa-fss	0	0.660460721	0.432048871	Plastid, high confidence
Phatr2a_43270		Phatr2a_43270	SP	26	vcs-fqs	0	0.690117198	0.328995588	Plastid, high confidence
Phatr2a_33616		Phatr2a_33616	SP	25	tls-svg	0	0.164931764	0.466447941	Not plastid, not ppc, signal peptide identified
Phatr2a_21751	K09833	Phatr2a_21751	SP	31	gya-lpq	2	0.155717706	0.258663581	Plastid, low confidence
Phatr2a_44221		Phatr2a_44221	SP	20	qva-sls	-1	0.181619531	0.5411461	PPC
Phatr2a_34752		Phatr2a_34752	SP	28	agl-fgp	2	0.714027295	0.37120199	Plastid, low confidence
Phatr2a_50207	K09554	Phatr2a_50207	noTP	NA	NA	NA	NA	NA	TargetP-2.0: noTP
Phatr2a_40048		Phatr2a_40048	SP	17	saa-ftp	0	0.767497213	0.338287677	Plastid, high confidence
Phatr2a_19000	K13789	Phatr2a_19000	SP	20	asa-fva	0	0.70114691	0.315180863	Plastid, high confidence
Phatr2a_42454		Phatr2a_42454	SP	27	tka-fvp	0	0.799722964	0.288537237	Plastid, high confidence
Phatr2a_44874		Phatr2a_44874	SP	24	gta-snm	0	0.167190545	0.417141617	Not plastid, not ppc, signal peptide identified
Phatr2a_44271		Phatr2a_44271	SP	41	cga-fep	0	0.72286826	0.199240028	Plastid, high confidence
Phatr2a_18906		Phatr2a_18906	SP	25	ada-yss	0	0.241890963	0.551145354	Plastid, low confidence
Phatr2a_47616		Phatr2a_47616	SP	26	aaa-fyd	2	0.594926021	0.196499618	Plastid, low confidence
Phatr2a_50464		Phatr2a_50464	SP	26	vwa-fts	0	0.712255219	0.315637017	Plastid, high confidence
Phatr2a_44549		Phatr2a_44549	SP	33	tla-mtv	0	0.158722162	0.310862787	Not plastid, not ppc, signal peptide identified
Phatr2a_43677		Phatr2a_43677	SP	27	aea-fsv	0	0.656038471	0.313763374	Plastid, high confidence
Phatr2a_2821		Phatr2a_2821	noTP	NA	NA	NA	NA	NA	TargetP-2.0: noTP
Phatr2a_43345		Phatr2a_43345	SP	16	naa-ptd	1	0.17204612	0.32776071	Not plastid, not ppc, signal peptide identified
Phatr2a_46174		Phatr2a_46174	SP	22	aag-fst	0	0.722131484	0.486853227	Plastid, high confidence
Phatr2a_49027	K20115	Phatr2a_49027	SP	26	gsa-fvp	0	0.810962619	0.44142933	Plastid, high confidence
Phatr2a_45803		Phatr2a_45803	SP	20	ata-ysv	0	0.18137659	0.405365485	Plastid, low confidence
Phatr2a_20090		Phatr2a_20090	SP	19	tqa-fmp	0	0.729129229	0.290076264	Plastid, high confidence
Phatr2a_56312		Phatr2a_56312	SP	18	naa-fap	1	0.822226236	0.46107207	Plastid, low confidence
Phatr2a_47599	K16302	Phatr2a_47599	SP	21	aia-stt	0	0.204497978	0.361236694	Not plastid, not ppc, signal peptide identified
Phatr2a_50289		Phatr2a_50289	SP	21	cec-fqv	0	0.709797588	0.315503138	Plastid, high confidence
Phatr2a_46040	K01011	Phatr2a_46040	noTP	NA	NA	NA	NA	NA	TargetP-2.0: noTP
Phatr2a_56418		Phatr2a_56418	SP	20	asa-fsi	0	0.666931697	0.338896153	Plastid, high confidence
Phatr2a_42953		Phatr2a_42953	SP	19	vqg-ktn	0	0.137721867	0.302401638	Not plastid, not ppc, signal peptide identified
Phatr2a_44184		Phatr2a_44184	SP	33	tta-lss	0	0.229148805	0.529065915	Plastid, low confidence
Phatr2a_44934		Phatr2a_44934	SP	26	sla-ftp	0	0.827577538	0.317207033	Plastid, high confidence
Phatr2a_44140		Phatr2a_44140	noTP	NA	NA	NA	NA	NA	TargetP-2.0: noTP
Phatr2a_42548		Phatr2a_42548	SP	22	fla-rls	0	0.144869314	0.42255576	Not plastid, not ppc, signal peptide identified
Phatr2a_22044	K00928	Phatr2a_22044	SP	19	aea-fip	0	0.779667646	0.362336539	Plastid, high confidence
Phatr2a_43453		Phatr2a_43453	noTP	NA	NA	NA	NA	NA	TargetP-2.0: noTP
Phatr2a_35018		Phatr2a_35018	noTP	NA	NA	NA	NA	NA	TargetP-2.0: noTP
Phatr2a_44969	K08869	Phatr2a_44969	SP	18	cna-ssr	-2	0.165226566	0.528662142	PPC
Phatr2a_49285		Phatr2a_49285	SP	34	aka-fsp	0	0.766244075	0.394132962	Plastid, high confidence
Phatr2a_36589		Phatr2a_36589	SP	26	sla-vtd	0	0.173820673	0.292638571	Not plastid, not ppc, signal peptide identified
Phatr2a_47881		Phatr2a_47881	SP	26	vla-lgs	0	0.171709906	0.342281025	Plastid, low confidence
Phatr2a_45737		Phatr2a_45737	SP	23	tta-qrl	0	0.140704202	0.386088715	Not plastid, not ppc, signal peptide identified
Phatr2a_46087		Phatr2a_46087	SP	28	fya-tpq	0	0.098754427	0.358527899	Not plastid, not ppc, signal peptide identified
Phatr2a_49698		Phatr2a_49698	SP	28	sia-qrl	0	0.138499152	0.271089414	Not plastid, not ppc, signal peptide identified
Phatr2a_49175		Phatr2a_49175	SP	23	vla-yth	0	0.200471264	0.30971876	Plastid, low confidence
Phatr2a_49233		Phatr2a_49233	SP	19	iva-isi	-2	0.16290813	0.332570646	Not plastid, not ppc, signal peptide identified
Phatr2a_50885		Phatr2a_50885	SP	27	cra-fvg	0	0.734455492	0.310385057	Plastid, high confidence
Phatr2a_48796		Phatr2a_48796	SP	26	ptl-gsp	-1	0.289462747	0.489291079	Not plastid, not ppc, signal peptide identified
Phatr2a_47175		Phatr2a_47175	SP	39	qet-fgw	-2	0.602611967	0.202178793	Plastid, low confidence
Phatr2a_45724		Phatr2a_45724	SP	22	cca-lnq	0	0.136365427	0.377616861	Plastid, low confidence
Phatr2a_56331		Phatr2a_56331	SP	17	aaa-fap	0	0.832191864	0.391439241	Plastid, high confidence
Phatr2a_37133		Phatr2a_37133	SP	29	shg-rsg	0	0.13851994	0.439496486	Not plastid, not ppc, signal peptide identified
Phatr2a_43939		Phatr2a_43939	SP	20	asa-ysv	0	0.256850798	0.585734033	Plastid, low confidence
Phatr2a_18707	K00855	Phatr2a_18707	SP	16	aaa-fap	0	0.840167538	0.385030405	Plastid, high confidence
Phatr2a_44924		Phatr2a_44924	SP	18	taa-fqg	0	0.644917059	0.291137904	Plastid, high confidence
Phatr2a_46468		Phatr2a_46468	noTP	NA	NA	NA	NA	NA	TargetP-2.0: noTP
Phatr2a_20657	K02115	Phatr2a_20657	SP	16	asa-ftt	0	0.713857139	0.437247458	Plastid, high confidence
Phatr2a_46558	K07393	Phatr2a_46558	noTP	NA	NA	NA	NA	NA	TargetP-2.0: noTP
Phatr2a_40676		Phatr2a_40676	SP	21	tqg-ftp	0	0.816324542	0.308829095	Plastid, high confidence
Phatr2a_44410		Phatr2a_44410	SP	26	kva-slt	-1	0.147936943	0.452853602	Not plastid, not ppc, signal peptide identified
Phatr2a_48086		Phatr2a_48086	SP	23	maa-pap	1	0.252661714	0.144425884	Not plastid, not ppc, signal peptide identified
Phatr2a_49382		Phatr2a_49382	SP	19	aya-swp	0	0.243229852	0.418394073	Not plastid, not ppc, signal peptide identified
Phatr2a_19298		Phatr2a_19298	SP	19	aeg-fgi	0	0.671148708	0.298923293	Plastid, high confidence
Phatr2a_49624		Phatr2a_49624	SP	24	vds-ssp	0	0.278437216	0.558388385	PPC
Phatr2a_32120	K19347	Phatr2a_32120	SP	28	sna-ddt	0	0.155213062	0.337722044	Not plastid, not ppc, signal peptide identified
Phatr2a_20684	K18754	Phatr2a_20684	mTP	NA	NA	NA	NA	NA	TargetP-2.0: mTP
Phatr2a_37689		Phatr2a_37689	SP	20	gda-tds	2	0.160067993	0.419984153	Not plastid, not ppc, signal peptide identified
Phatr2a_38585		Phatr2a_38585	SP	24	gsr-kyt	2	0.138653654	0.335177425	Not plastid, not ppc, signal peptide identified
Phatr2a_53935		Phatr2a_53935	SP	18	asa-fap	0	0.834723179	0.34029897	Plastid, high confidence
Phatr2a_50354	K00231	Phatr2a_50354	noTP	NA	NA	NA	NA	NA	TargetP-2.0: noTP
Phatr2a_19623		Phatr2a_19623	SP	21	taa-egg	0	0.142979915	0.423068892	Not plastid, not ppc, signal peptide identified
Phatr2a_43818		Phatr2a_43818	SP	26	lla-lts	-2	0.200153416	0.264150721	Plastid, low confidence
Phatr2a_48938		Phatr2a_48938	SP	17	vha-fap	0	0.755856248	0.285481668	Plastid, high confidence
Phatr2a_42612		Phatr2a_42612	SP	18	asa-fvp	0	0.778458135	0.31677202	Plastid, high confidence
Phatr2a_50422		Phatr2a_50422	SP	29	src-fvd	2	0.74579226	0.412632162	Plastid, low confidence
Phatr2a_18801	K00228	Phatr2a_18801	SP	22	tha-ftg	0	0.746425505	0.428162372	Plastid, high confidence
Phatr2a_31697	K11519	Phatr2a_31697	SP	26	sda-wrh	2	0.157102883	0.360406553	Plastid, low confidence
Phatr2a_46009		Phatr2a_46009	SP	20	aia-fts	0	0.718887722	0.337752336	Plastid, high confidence
Phatr2a_49806	K05290	Phatr2a_49806	SP	36	sla-sht	0	0.164816687	0.436893914	Not plastid, not ppc, signal peptide identified
Phatr2a_43615		Phatr2a_43615	SP	22	vha-eqv	0	0.160017828	0.352382851	Not plastid, not ppc, signal peptide identified
Phatr2a_49294		Phatr2a_49294	SP	33	aea-dnt	2	0.11206623	0.376095252	Not plastid, not ppc, signal peptide identified
Phatr2a_23573		Phatr2a_23573	SP	22	sha-fvp	0	0.828374753	0.237697148	Plastid, high confidence
Phatr2a_32965	K12501	Phatr2a_32965	SP	23	vsa-fsh	0	0.685030262	0.483432931	Plastid, high confidence
Phatr2a_47322		Phatr2a_47322	SP	22	vvs-wtv	0	0.224015273	0.401931097	Plastid, low confidence
Phatr2a_44315		Phatr2a_44315	SP	24	vda-kkk	0	0.11274262	0.354437352	Not plastid, not ppc, signal peptide identified
Phatr2a_42939		Phatr2a_42939	SP	25	awa-wrd	0	0.148902348	0.325135404	Plastid, low confidence
Phatr2a_50471	K13800	Phatr2a_50471	mTP	NA	NA	NA	NA	NA	TargetP-2.0: mTP
Phatr2a_44955	K03526	Phatr2a_44955	SP	22	vqa-fvp	0	0.802867326	0.437998934	Plastid, high confidence
Phatr2a_46657	K02636	Phatr2a_46657	SP	20	ira-ftp	0	0.826865611	0.246153769	Plastid, high confidence
Phatr2a_31451	K03841	Phatr2a_31451	SP	24	taa-ran	-2	0.221939888	0.472782122	Not plastid, not ppc, signal peptide identified
Phatr2a_47068		Phatr2a_47068	SP	28	sda-smv	0	0.142203158	0.392873477	Not plastid, not ppc, signal peptide identified
Phatr2a_30909		Phatr2a_30909	SP	30	vdc-fav	0	0.668520766	0.450202483	Plastid, high confidence
Phatr2a_43978		Phatr2a_43978	noTP	NA	NA	NA	NA	NA	TargetP-2.0: noTP
Phatr2a_56336		Phatr2a_56336	SP	16	aaa-fap	0	0.824121307	0.356721011	Plastid, high confidence
Phatr2a_33839	K01834	Phatr2a_33839	mTP	NA	NA	NA	NA	NA	TargetP-2.0: mTP
Phatr2a_46370		Phatr2a_46370	SP	20	vta-fap	0	0.77243529	0.293778961	Plastid, high confidence
Phatr2a_47093		Phatr2a_47093	SP	20	icc-fda	0	0.622627814	0.226269022	Plastid, high confidence
Phatr2a_34340		Phatr2a_34340	SP	20	vsa-sve	0	0.151022492	0.330698482	Not plastid, not ppc, signal peptide identified
Phatr2a_42775	K03798	Phatr2a_42775	SP	20	tla-ftp	0	0.834752952	0.271026947	Plastid, high confidence
Phatr2a_38475		Phatr2a_38475	SP	17	teg-fcl	-2	0.671597375	0.386208404	Plastid, low confidence
Phatr2a_44378	K07019	Phatr2a_44378	SP	31	vgs-fsm	0	0.667548525	0.382602522	Plastid, high confidence
Phatr2a_50021		Phatr2a_50021	SP	16	vla-raq	-2	0.11200845	0.278236448	Not plastid, not ppc, signal peptide identified
Phatr2a_45119		Phatr2a_45119	SP	27	als-ftp	0	0.840804502	0.405768541	Plastid, high confidence
Phatr2a_48476		Phatr2a_48476	noTP	NA	NA	NA	NA	NA	TargetP-2.0: noTP
Phatr2a_47833		Phatr2a_47833	SP	22	sha-wti	0	0.225257408	0.405419709	Plastid, low confidence
Phatr2a_56358		Phatr2a_56358	SP	22	yda-lkp	0	0.295877054	0.336120788	Plastid, low confidence
Phatr2a_44268		Phatr2a_44268	noTP	NA	NA	NA	NA	NA	TargetP-2.0: noTP
Phatr2a_49724		Phatr2a_49724	noTP	NA	NA	NA	NA	NA	TargetP-2.0: noTP
Phatr2a_48905		Phatr2a_48905	noTP	NA	NA	NA	NA	NA	TargetP-2.0: noTP
Phatr2a_38535		Phatr2a_38535	SP	24	was-fas	1	0.693321191	0.381831307	Plastid, low confidence
Phatr2a_18149	K08568	Phatr2a_18149	SP	23	veg-tyr	0	0.117634112	0.362694664	Not plastid, not ppc, signal peptide identified
Phatr2a_48526		Phatr2a_48526	noTP	NA	NA	NA	NA	NA	TargetP-2.0: noTP
Phatr2a_46548		Phatr2a_46548	SP	26	vls-far	-2	0.732091559	0.385357888	Plastid, low confidence
Phatr2a_46492		Phatr2a_46492	SP	23	gsa-kiv	0	0.095817617	0.245039101	Not plastid, not ppc, signal peptide identified
Phatr2a_42954	K23289	Phatr2a_42954	SP	22	vta-vsa	0	0.179305215	0.551336762	PPC
Phatr2a_54805	K14950	Phatr2a_54805	SP	23	tig-yql	0	0.188774052	0.273257259	Plastid, low confidence
Phatr2a_33580		Phatr2a_33580	noTP	NA	NA	NA	NA	NA	TargetP-2.0: noTP
Phatr2a_37019		Phatr2a_37019	SP	25	aca-lsp	2	0.321577739	0.452964788	Plastid, low confidence
Phatr2a_46465		Phatr2a_46465	SP	22	vss-rkt	0	0.130706762	0.340109648	Not plastid, not ppc, signal peptide identified
Phatr2a_36384		Phatr2a_36384	SP	18	asa-fvt	0	0.635772334	0.156053578	Plastid, high confidence
Phatr2a_37495	K03644	Phatr2a_37495	SP	28	swa-wta	0	0.217992143	0.404530071	Plastid, low confidence
Phatr2a_43811		Phatr2a_43811	noTP	NA	NA	NA	NA	NA	TargetP-2.0: noTP
Phatr2a_46423		Phatr2a_46423	noTP	NA	NA	NA	NA	NA	TargetP-2.0: noTP
Phatr2a_49933		Phatr2a_49933	SP	26	aaa-gsl	1	0.193174138	0.400034737	Not plastid, not ppc, signal peptide identified
Phatr2a_34433		Phatr2a_34433	SP	18	aqa-qev	0	0.080076261	0.35467198	Not plastid, not ppc, signal peptide identified
Phatr2a_38744		Phatr2a_38744	SP	25	tla-qqs	0	0.086550539	0.206759568	Not plastid, not ppc, signal peptide identified
Phatr2a_45601		Phatr2a_45601	noTP	NA	NA	NA	NA	NA	TargetP-2.0: noTP
Phatr2a_38429		Phatr2a_38429	noTP	NA	NA	NA	NA	NA	TargetP-2.0: noTP
Phatr2a_33087		Phatr2a_33087	SP	27	aea-kst	0	0.178871442	0.496573228	PPC
Phatr2a_45376		Phatr2a_45376	SP	25	sla-frp	0	0.777643194	0.359633326	Plastid, high confidence
Phatr2a_56522		Phatr2a_56522	SP	30	tea-fqv	0	0.659237354	0.322257187	Plastid, high confidence
Phatr2a_17623	K03841	Phatr2a_17623	SP	31	tns-fqt	0	0.707929505	0.467823968	Plastid, high confidence
Phatr2a_20318		Phatr2a_20318	SP	27	arg-fap	0	0.77930338	0.31782677	Plastid, high confidence
Phatr2a_21159		Phatr2a_21159	SP	17	aha-wvl	0	0.241289573	0.331296372	Plastid, low confidence
Phatr2a_31901		Phatr2a_31901	SP	27	vfg-flv	0	0.639524876	0.264578073	Plastid, high confidence
Phatr2a_18281		Phatr2a_18281	SP	21	sea-fvp	0	0.73881041	0.264424472	Plastid, high confidence
Phatr2a_49352	K17906	Phatr2a_49352	noTP	NA	NA	NA	NA	NA	TargetP-2.0: noTP
Phatr2a_36666		Phatr2a_36666	SP	20	pgm-fal	-2	0.70884061	0.378834066	Plastid, low confidence
Phatr2a_56298		Phatr2a_56298	SP	16	aaa-fap	0	0.832191689	0.284232535	Plastid, high confidence
Phatr2a_20678		Phatr2a_20678	noTP	NA	NA	NA	NA	NA	TargetP-2.0: noTP
Phatr2a_36903		Phatr2a_36903	SP	20	swa-vva	0	0.18913702	0.289330956	Not plastid, not ppc, signal peptide identified
Phatr2a_48492		Phatr2a_48492	SP	19	saa-lgs	1	0.153358386	0.321407789	Plastid, low confidence
Phatr2a_49891		Phatr2a_49891	SP	31	srg-llg	0	0.110492639	0.290758048	Plastid, low confidence
Phatr2a_54376	K19371	Phatr2a_54376	SP	19	gma-qte	-2	0.165307401	0.25666343	Not plastid, not ppc, signal peptide identified
Phatr2a_48891	K00472	Phatr2a_48891	SP	23	twa-grt	0	0.162828634	0.330139629	Not plastid, not ppc, signal peptide identified
Phatr2a_48711		Phatr2a_48711	noTP	NA	NA	NA	NA	NA	TargetP-2.0: noTP
Phatr2a_43060		Phatr2a_43060	SP	19	ata-fsv	0	0.722253706	0.47331676	Plastid, high confidence
Phatr2a_47071		Phatr2a_47071	SP	20	ssa-ffl	0	0.673352353	0.371251901	Plastid, high confidence
Phatr2a_44212		Phatr2a_44212	SP	24	tna-wtp	0	0.318757831	0.455745622	Plastid, high confidence
Phatr2a_48359	K02717	Phatr2a_48359	SP	23	vaa-wss	0	0.228710934	0.441447092	Plastid, low confidence
Phatr2a_47387		Phatr2a_47387	noTP	NA	NA	NA	NA	NA	TargetP-2.0: noTP
Phatr2a_50343		Phatr2a_50343	SP	16	gve-trp	-1	0.257450001	0.511592609	PPC
Phatr2a_49772		Phatr2a_49772	SP	17	vsa-ega	-2	0.130131101	0.380250384	Not plastid, not ppc, signal peptide identified
Phatr2a_47070		Phatr2a_47070	SP	28	scs-evl	1	0.159375336	0.244260669	Not plastid, not ppc, signal peptide identified
Phatr2a_31835		Phatr2a_31835	SP	26	sda-fam	0	0.690238195	0.343068634	Plastid, high confidence
Phatr2a_48081	K10085	Phatr2a_48081	SP	19	gtg-tte	0	0.197663649	0.437676512	Not plastid, not ppc, signal peptide identified
Phatr2a_50528	K01354	Phatr2a_50528	mTP	NA	NA	NA	NA	NA	TargetP-2.0: mTP
Phatr2a_49533	K03301	Phatr2a_49533	SP	36	tea-fap	0	0.819263996	0.396437709	Plastid, high confidence
Phatr2a_15290	K03809	Phatr2a_15290	noTP	NA	NA	NA	NA	NA	TargetP-2.0: noTP
Phatr2a_45475		Phatr2a_45475	SP	30	ssa-pwq	1	0.135285111	0.250804091	Not plastid, not ppc, signal peptide identified
Phatr2a_44790	K05286	Phatr2a_44790	SP	21	ant-flv	0	0.576168195	0.256774866	Plastid, high confidence
Phatr2a_56422		Phatr2a_56422	SP	23	ths-fsv	0	0.702380323	0.47671942	Plastid, high confidence
Phatr2a_45646	K00939	Phatr2a_45646	SP	23	lla-fap	0	0.839607782	0.41106387	Plastid, high confidence
Phatr2a_45403		Phatr2a_45403	SP	21	vea-qqn	0	0.149788797	0.297938217	Not plastid, not ppc, signal peptide identified
Phatr2a_48993		Phatr2a_48993	SP	29	gqa-qhl	0	0.125106442	0.328854726	Not plastid, not ppc, signal peptide identified
Phatr2a_51559	K10870	Phatr2a_51559	noTP	NA	NA	NA	NA	NA	TargetP-2.0: noTP
Phatr2a_49199		Phatr2a_49199	SP	19	vsa-vas	-2	0.236089038	0.475795403	Not plastid, not ppc, signal peptide identified
Phatr2a_50174		Phatr2a_50174	SP	27	vsg-rrs	0	0.178167791	0.363505008	Not plastid, not ppc, signal peptide identified
Phatr2a_43805		Phatr2a_43805	SP	22	rsl-llp	1	0.235074215	0.363936913	Plastid, low confidence
Phatr2a_49053		Phatr2a_49053	noTP	NA	NA	NA	NA	NA	TargetP-2.0: noTP
Phatr2a_43796		Phatr2a_43796	noTP	NA	NA	NA	NA	NA	TargetP-2.0: noTP
Phatr2a_48510		Phatr2a_48510	SP	22	vga-fts	0	0.711050961	0.533971574	Plastid, high confidence
Phatr2a_22199	K22063	Phatr2a_22199	SP	26	ata-wit	0	0.266775112	0.441982714	Plastid, low confidence
Phatr2a_17491	K08902	Phatr2a_17491	SP	19	asa-ftp	0	0.803058125	0.373016085	Plastid, high confidence
Phatr2a_36287		Phatr2a_36287	SP	33	vvl-gdp	-1	0.260306599	0.313831711	Not plastid, not ppc, signal peptide identified
Phatr2a_48496		Phatr2a_48496	SP	21	arv-esh	-2	0.115240278	0.415451097	Not plastid, not ppc, signal peptide identified
Phatr2a_49876		Phatr2a_49876	SP	21	saa-fqv	0	0.612285617	0.264114124	Plastid, high confidence
Phatr2a_34520		Phatr2a_34520	SP	24	saa-eat	0	0.176886687	0.336692447	Not plastid, not ppc, signal peptide identified
Phatr2a_44486		Phatr2a_44486	SP	24	tea-fvp	0	0.775060697	0.285811641	Plastid, high confidence
Phatr2a_36377		Phatr2a_36377	SP	16	aaa-lst	-2	0.184289022	0.428883358	Plastid, low confidence
Phatr2a_48707		Phatr2a_48707	noTP	NA	NA	NA	NA	NA	TargetP-2.0: noTP
Phatr2a_48506		Phatr2a_48506	noTP	NA	NA	NA	NA	NA	TargetP-2.0: noTP
Phatr2a_48278		Phatr2a_48278	SP	22	tla-fqs	0	0.71166165	0.356930464	Plastid, high confidence
Phatr2a_17175	K03841	Phatr2a_17175	SP	18	vra-flp	0	0.742134056	0.360397814	Plastid, high confidence
Phatr2a_45578	K00655	Phatr2a_45578	SP	22	vsa-fap	0	0.80157887	0.328502617	Plastid, high confidence
Phatr2a_44553		Phatr2a_44553	SP	30	awp-faf	2	0.730640836	0.321034377	Plastid, low confidence
Phatr2a_44273		Phatr2a_44273	SP	23	arv-ssl	-2	0.235356763	0.592319009	PPC
Phatr2a_33107		Phatr2a_33107	SP	25	aya-ssv	2	0.216894808	0.615745701	PPC
Phatr2a_40368		Phatr2a_40368	SP	26	ahg-fvp	0	0.79421965	0.264832409	Plastid, high confidence
Phatr2a_49203		Phatr2a_49203	SP	18	aya-lap	0	0.280859685	0.22761869	Plastid, low confidence
Phatr2a_54988		Phatr2a_54988	SP	27	asa-evv	0	0.114605915	0.246157612	Not plastid, not ppc, signal peptide identified
Phatr2a_37485		Phatr2a_37485	SP	20	ava-qan	-2	0.18531391	0.240001045	Not plastid, not ppc, signal peptide identified
Phatr2a_39572		Phatr2a_39572	SP	22	vlg-igv	0	0.133537329	0.25720529	Not plastid, not ppc, signal peptide identified
Phatr2a_22060	K21440	Phatr2a_22060	SP	19	sya-eke	0	0.11370102	0.315832057	Not plastid, not ppc, signal peptide identified
Phatr2a_43069		Phatr2a_43069	SP	28	ghg-fqk	0	0.628030369	0.323819567	Plastid, high confidence
Phatr2a_49437		Phatr2a_49437	SP	19	aag-fle	0	0.648833356	0.321407828	Plastid, high confidence
Phatr2a_43420		Phatr2a_43420	SP	26	dpa-ess	-2	0.161169997	0.466791003	Not plastid, not ppc, signal peptide identified
Phatr2a_45124		Phatr2a_45124	noTP	NA	NA	NA	NA	NA	TargetP-2.0: noTP
Phatr2a_19117	K23541	Phatr2a_19117	noTP	NA	NA	NA	NA	NA	TargetP-2.0: noTP
Phatr2a_36611		Phatr2a_36611	noTP	NA	NA	NA	NA	NA	TargetP-2.0: noTP
Phatr2a_43037		Phatr2a_43037	SP	21	vsa-fvp	0	0.806221227	0.37578717	Plastid, high confidence
Phatr2a_44117	K03848	Phatr2a_44117	noTP	NA	NA	NA	NA	NA	TargetP-2.0: noTP
Phatr2a_41150		Phatr2a_41150	SP	16	vtl-typ	-1	0.218452209	0.337213332	Not plastid, not ppc, signal peptide identified
Phatr2a_49402		Phatr2a_49402	noTP	NA	NA	NA	NA	NA	TargetP-2.0: noTP
Phatr2a_49428		Phatr2a_49428	SP	23	gss-fqp	2	0.71543071	0.219118507	Plastid, low confidence
Phatr2a_40176		Phatr2a_40176	SP	23	pta-tkp	-1	0.31557033	0.3930249	Not plastid, not ppc, signal peptide identified
Phatr2a_49321		Phatr2a_49321	SP	26	vva-kpr	0	0.114467532	0.387600482	Not plastid, not ppc, signal peptide identified
Phatr2a_49953		Phatr2a_49953	SP	28	tdg-frl	0	0.660708669	0.299396004	Plastid, high confidence
Phatr2a_33873		Phatr2a_33873	SP	24	slc-fss	-2	0.666236868	0.318377336	Plastid, low confidence
Phatr2a_33928		Phatr2a_33928	SP	19	ata-fap	0	0.833746028	0.415795116	Plastid, high confidence
Phatr2a_43863		Phatr2a_43863	mTP	NA	NA	NA	NA	NA	TargetP-2.0: mTP
Phatr2a_44247		Phatr2a_44247	noTP	NA	NA	NA	NA	NA	TargetP-2.0: noTP
Phatr2a_43929		Phatr2a_43929	SP	20	gha-fap	0	0.825861427	0.440238754	Plastid, high confidence
Phatr2a_51425	K03553	Phatr2a_51425	SP	24	chg-fgl	0	0.632437321	0.415959916	Plastid, high confidence
Phatr2a_18757	K00852	Phatr2a_18757	SP	31	alv-ftm	2	0.643905166	0.255224142	Plastid, low confidence
Phatr2a_50003		Phatr2a_50003	SP	30	vks-ikp	0	0.234733417	0.278483716	Not plastid, not ppc, signal peptide identified
Phatr2a_48730		Phatr2a_48730	SP	22	vqa-ahg	0	0.090092251	0.282396193	Not plastid, not ppc, signal peptide identified
Phatr2a_42481		Phatr2a_42481	mTP	NA	NA	NA	NA	NA	TargetP-2.0: mTP
Phatr2a_34902		Phatr2a_34902	noTP	NA	NA	NA	NA	NA	TargetP-2.0: noTP
Phatr2a_44931		Phatr2a_44931	noTP	NA	NA	NA	NA	NA	TargetP-2.0: noTP
Phatr2a_47928		Phatr2a_47928	SP	29	cda-fta	2	0.724536278	0.527591249	Plastid, low confidence
Phatr2a_22173		Phatr2a_22173	mTP	NA	NA	NA	NA	NA	TargetP-2.0: mTP
Phatr2a_53967		Phatr2a_53967	SP	27	vts-ysp	0	0.297690091	0.463586264	Plastid, low confidence
Phatr2a_48819		Phatr2a_48819	SP	25	paa-faw	-2	0.696360714	0.373643259	Plastid, low confidence
Phatr2a_56306		Phatr2a_56306	SP	25	sva-afa	2	0.15772704	0.400898793	Not plastid, not ppc, signal peptide identified
Phatr2a_37837		Phatr2a_37837	SP	23	agw-fsr	2	0.632496252	0.426043432	Plastid, low confidence
Phatr2a_44096		Phatr2a_44096	SP	25	scv-fal	-2	0.725153803	0.474747407	Plastid, low confidence
Phatr2a_48446		Phatr2a_48446	SP	25	ppa-ssm	-2	0.163163624	0.477292379	Not plastid, not ppc, signal peptide identified
Phatr2a_18458		Phatr2a_18458	SP	18	taa-esd	0	0.120932735	0.411494494	Not plastid, not ppc, signal peptide identified
Phatr2a_48094		Phatr2a_48094	SP	20	ada-fap	0	0.834952468	0.49843875	Plastid, high confidence
Phatr2a_33128		Phatr2a_33128	SP	33	yvr-stp	-1	0.287954898	0.453866551	Not plastid, not ppc, signal peptide identified
Phatr2a_49485		Phatr2a_49485	SP	29	sys-crp	2	0.248089671	0.428691754	Not plastid, not ppc, signal peptide identified
Phatr2a_32684		Phatr2a_32684	SP	18	vra-fvp	0	0.743188678	0.225904937	Plastid, high confidence
Phatr2a_38427		Phatr2a_38427	SP	24	slq-svp	2	0.23563671	0.337271048	Not plastid, not ppc, signal peptide identified
Phatr2a_40785		Phatr2a_40785	SP	33	fqa-qth	0	0.184942123	0.386726814	Not plastid, not ppc, signal peptide identified
Phatr2a_39694		Phatr2a_39694	mTP	NA	NA	NA	NA	NA	TargetP-2.0: mTP
Phatr2a_44883	K03119	Phatr2a_44883	SP	29	std-ett	2	0.21024598	0.370910446	Not plastid, not ppc, signal peptide identified
Phatr2a_43171		Phatr2a_43171	SP	23	rga-wsl	-2	0.216430367	0.444281347	Plastid, low confidence
Phatr2a_56514	K00845	Phatr2a_56514	SP	23	adv-ggt	-2	0.121185785	0.243844282	Not plastid, not ppc, signal peptide identified
Phatr2a_49651		Phatr2a_49651	SP	19	kga-wsf	1	0.207561593	0.436587862	Plastid, low confidence
Phatr2a_45876	K01823	Phatr2a_45876	SP	27	gla-psa	2	0.171387102	0.473523184	Not plastid, not ppc, signal peptide identified
Phatr2a_34994		Phatr2a_34994	SP	20	vag-fvv	0	0.677724822	0.314398129	Plastid, high confidence
Phatr2a_50163		Phatr2a_50163	SP	26	ahg-fnf	0	0.625991817	0.297042149	Plastid, high confidence
Phatr2a_48362		Phatr2a_48362	noTP	NA	NA	NA	NA	NA	TargetP-2.0: noTP
Phatr2a_47330		Phatr2a_47330	SP	20	skg-lss	0	0.208535907	0.508787101	Plastid, low confidence
Phatr2a_48647		Phatr2a_48647	noTP	NA	NA	NA	NA	NA	TargetP-2.0: noTP
Phatr2a_54590		Phatr2a_54590	SP	19	gta-sve	0	0.20296011	0.499194139	PPC
Phatr2a_45678		Phatr2a_45678	SP	24	aqa-waw	-2	0.262567988	0.389662835	Plastid, low confidence
Phatr2a_45308		Phatr2a_45308	SP	26	vda-sgs	0	0.149161909	0.354410647	Not plastid, not ppc, signal peptide identified
Phatr2a_44898		Phatr2a_44898	SP	42	sla-tsv	-2	0.205651546	0.635001433	PPC
Phatr2a_30113	K00382	Phatr2a_30113	SP	22	tla-fap	0	0.905889721	0.504684043	Plastid, high confidence
Phatr2a_47180	K14400	Phatr2a_47180	SP	35	aaa-kat	1	0.211322195	0.378149214	Not plastid, not ppc, signal peptide identified
Phatr2a_33480		Phatr2a_33480	SP	28	kpa-asl	-2	0.169867747	0.389493572	Not plastid, not ppc, signal peptide identified
Phatr2a_46870		Phatr2a_46870	noTP	NA	NA	NA	NA	NA	TargetP-2.0: noTP
Phatr2a_21099	K04078	Phatr2a_21099	SP	17	esa-fgf	-2	0.675847024	0.368352556	Plastid, low confidence
Phatr2a_56319		Phatr2a_56319	noTP	NA	NA	NA	NA	NA	TargetP-2.0: noTP
Phatr2a_45023		Phatr2a_45023	SP	33	vta-wgv	0	0.158888552	0.271771286	Plastid, low confidence
Phatr2a_47612		Phatr2a_47612	SP	19	aga-fvf	0	0.608804597	0.18104739	Plastid, high confidence
Phatr2a_47657		Phatr2a_47657	SP	24	tha-qmg	0	0.169036976	0.276628021	Not plastid, not ppc, signal peptide identified
Phatr2a_50237		Phatr2a_50237	SP	32	ssr-flq	1	0.652258586	0.419491422	Plastid, low confidence
Phatr2a_48791		Phatr2a_48791	SP	25	vsa-wvq	0	0.205298545	0.264421	Plastid, low confidence
Phatr2a_35562		Phatr2a_35562	noTP	NA	NA	NA	NA	NA	TargetP-2.0: noTP
Phatr2a_37223		Phatr2a_37223	SP	21	tla-fhp	0	0.800436524	0.361860259	Plastid, high confidence
Phatr2a_48717		Phatr2a_48717	noTP	NA	NA	NA	NA	NA	TargetP-2.0: noTP
Phatr2a_47829		Phatr2a_47829	SP	18	ada-wlt	0	0.226796684	0.313990353	Plastid, low confidence
Phatr2a_54842		Phatr2a_54842	SP	27	nsa-ics	2	0.193292126	0.312071102	Not plastid, not ppc, signal peptide identified
Phatr2a_47567		Phatr2a_47567	SP	26	tha-fgp	0	0.737557663	0.299734118	Plastid, high confidence
Phatr2a_44360	K18726	Phatr2a_44360	noTP	NA	NA	NA	NA	NA	TargetP-2.0: noTP
Phatr2a_45329	K03978	Phatr2a_45329	SP	19	rva-ttt	-1	0.20346268	0.406872195	Not plastid, not ppc, signal peptide identified
Phatr2a_20547	K01687	Phatr2a_20547	SP	18	aqa-fsl	0	0.725168631	0.461705794	Plastid, high confidence
Phatr2a_47628		Phatr2a_47628	SP	24	vis-ftp	0	0.733377989	0.203809381	Plastid, high confidence
Phatr2a_20245		Phatr2a_20245	noTP	NA	NA	NA	NA	NA	TargetP-2.0: noTP
Phatr2a_44384		Phatr2a_44384	SP	29	ass-fsv	0	0.69696518	0.388286002	Plastid, high confidence
[truncated: 8,816 more rows]
