# Supplementary material for: ASAFind 2.0: multi‐class protein targeting prediction for diatoms and algae with complex plastids
Source: Plant J. 2025 Jun 4;122(5):e70138. doi: 10.1111/tpj.70138 (PMC12136025; doi:10.1111/tpj.70138)
Supplement: Supplementary file 7 — Appendix S7. Intracellular location predictions and KEGG annotation for the Thalassiosira pseudonana extended gene catalog published in Gruber et al. (2015). ASAFind 2 predictions are based on TargetP 2.0 (Almagro Armenteros, Salvatore, et al., 2019); KEGG annotations were generated via KAAS (Moriya et al., 2007); proteome data was obtained from Schober et al. (2019). [file TPJ-122-0-s005.txt]

KEGG Annotation		Identified by Schober et al. doi 10.1093/pcp/pcz097	ASAFind 2.0 output
Identifier	KO number	Protein set, abbreviations: MF, mitochondrial fraction; PF, plastid fraction; WC, whole cell (named Tig19 in doi 10.1093/pcp/pcz097), combinatorial sets are indicated by underscores (WC_exclusive, PF_exlusive, MF_exlusive, WC_PF, WC_MF, PF_MF, WC_PF_MF)	Identifier	TargetP-2.0	ASAFind cleavage position	ASAFind cleavage site sequence	ASAFind/TargetP-2.0 cleavage site offset	ASAFind 20aa score, default scoring table with small sample correction	PPC 20aa score, default scoring table	ASAFind 2.0_beta25 Prediction, score threshold = 0.3100298026055153, with FWYL check, PPC protein prediction included, default ppc score cut-off: 0.49
Thaps3a_25099		not_identified	Thaps3a_25099	SP	20	sha-apl	0	0.212326031	0.557569478	PPC
Thaps3a_10882		not_identified	Thaps3a_10882	SP	24	vya-fsp	0	0.820581722	0.488205803	Plastid, high confidence
Thaps3a_255658		not_identified	Thaps3a_255658	SP	24	veg-ggs	0	0.096612855	0.41239653	Not plastid, not ppc, signal peptide identified
Thaps3a_21592		not_identified	Thaps3a_21592	SP	18	ata-tsl	0	0.140523205	0.546644265	PPC
Thaps3a_261225		not_identified	Thaps3a_261225	mTP	NA	NA	NA	NA	NA	TargetP-2.0: mTP
Thaps3a_24247		WC_PF	Thaps3a_24247	SP	24	vda-shv	0	0.179146017	0.648237277	PPC
Thaps3a_269790		not_identified	Thaps3a_269790	SP	36	tls-psp	2	0.329935726	0.577565179	PPC
Thaps3a_9666		not_identified	Thaps3a_9666	SP	18	ass-fsl	-2	0.698258482	0.388216077	Plastid, low confidence
Thaps3a_24352		not_identified	Thaps3a_24352	SP	21	vda-ann	0	0.159283875	0.462405918	Not plastid, not ppc, signal peptide identified
Thaps3a_20665		not_identified	Thaps3a_20665	SP	20	vls-tet	0	0.114063089	0.350872678	Not plastid, not ppc, signal peptide identified
Thaps3a_7608		not_identified	Thaps3a_7608	SP	30	saa-plp	1	0.237631573	0.378504956	Not plastid, not ppc, signal peptide identified
Thaps3a_6535	K11420	not_identified	Thaps3a_6535	SP	16	ada-fts	0	0.725067487	0.32977452	Plastid, high confidence
Thaps3a_21441	K07562	not_identified	Thaps3a_21441	SP	27	dgl-ssp	1	0.283034586	0.55780628	PPC
Thaps3a_23566		not_identified	Thaps3a_23566	SP	27	ata-qll	0	0.080212487	0.197023427	Not plastid, not ppc, signal peptide identified
Thaps3a_7671		not_identified	Thaps3a_7671	SP	30	tda-ssq	0	0.152608719	0.49508868	PPC
Thaps3a_1387		not_identified	Thaps3a_1387	SP	18	ata-ssy	-2	0.204935745	0.502221835	PPC
Thaps3a_11870		not_identified	Thaps3a_11870	SP	21	vda-kee	0	0.121966378	0.282975549	Not plastid, not ppc, signal peptide identified
Thaps3a_21537		not_identified	Thaps3a_21537	SP	23	ses-mre	0	0.144669884	0.390544079	Not plastid, not ppc, signal peptide identified
Thaps3a_24114		not_identified	Thaps3a_24114	SP	24	tva-fts	0	0.706355717	0.484282878	Plastid, high confidence
Thaps3a_23684		WC_MF	Thaps3a_23684	SP	19	ana-htl	0	0.174799639	0.293352827	Not plastid, not ppc, signal peptide identified
Thaps3a_40717		WC_PF_MF	Thaps3a_40717	SP	17	asa-fap	0	0.848241702	0.402764898	Plastid, high confidence
Thaps3a_22150	K01514	not_identified	Thaps3a_22150	SP	26	tsa-rps	0	0.141516738	0.383985838	Not plastid, not ppc, signal peptide identified
Thaps3a_6642		not_identified	Thaps3a_6642	SP	20	vys-ysi	0	0.233983584	0.50079506	Plastid, low confidence
Thaps3a_3051		not_identified	Thaps3a_3051	noTP	NA	NA	NA	NA	NA	TargetP-2.0: noTP
Thaps3a_6787		not_identified	Thaps3a_6787	noTP	NA	NA	NA	NA	NA	TargetP-2.0: noTP
Thaps3a_4893	K14652	not_identified	Thaps3a_4893	noTP	NA	NA	NA	NA	NA	TargetP-2.0: noTP
Thaps3a_23233		not_identified	Thaps3a_23233	mTP	NA	NA	NA	NA	NA	TargetP-2.0: mTP
Thaps3a_26041		WC_MF	Thaps3a_26041	SP	23	ala-yka	0	0.108362178	0.305531365	Plastid, low confidence
Thaps3a_8219		not_identified	Thaps3a_8219	SP	20	sia-nak	-2	0.196033447	0.327794115	Not plastid, not ppc, signal peptide identified
Thaps3a_262538		not_identified	Thaps3a_262538	SP	26	ppa-fta	-2	0.63661784	0.267579741	Plastid, low confidence
Thaps3a_265295		not_identified	Thaps3a_265295	SP	21	vds-fht	0	0.704948912	0.404647085	Plastid, high confidence
Thaps3a_1638		not_identified	Thaps3a_1638	SP	19	gsa-frs	0	0.653576372	0.384213493	Plastid, high confidence
Thaps3a_20964		not_identified	Thaps3a_20964	SP	21	gha-fns	0	0.653461272	0.294731554	Plastid, high confidence
Thaps3a_11734		not_identified	Thaps3a_11734	SP	22	vaa-fsp	0	0.81242129	0.656957313	Plastid, high confidence
Thaps3a_22198		not_identified	Thaps3a_22198	SP	20	tfa-fqv	0	0.68468126	0.538670039	Plastid, high confidence
Thaps3a_38194		WC_exlusive	Thaps3a_38194	SP	20	taa-nrm	1	0.101987328	0.336277505	Not plastid, not ppc, signal peptide identified
Thaps3a_6233		not_identified	Thaps3a_6233	noTP	NA	NA	NA	NA	NA	TargetP-2.0: noTP
Thaps3a_267898	K00648	not_identified	Thaps3a_267898	SP	20	tsa-ftt	0	0.69185856	0.250320416	Plastid, high confidence
Thaps3a_21215	K00939	WC_MF	Thaps3a_21215	noTP	NA	NA	NA	NA	NA	TargetP-2.0: noTP
Thaps3a_31622		not_identified	Thaps3a_31622	SP	24	tks-fts	0	0.742069831	0.444783615	Plastid, high confidence
Thaps3a_23643	K01288	not_identified	Thaps3a_23643	SP	23	smv-hnh	-2	0.131193606	0.41734981	Not plastid, not ppc, signal peptide identified
Thaps3a_10633		not_identified	Thaps3a_10633	SP	31	vsg-fsp	0	0.744979287	0.423249986	Plastid, high confidence
Thaps3a_270361		not_identified	Thaps3a_270361	noTP	NA	NA	NA	NA	NA	TargetP-2.0: noTP
Thaps3a_268858		not_identified	Thaps3a_268858	noTP	NA	NA	NA	NA	NA	TargetP-2.0: noTP
Thaps3a_10233		not_identified	Thaps3a_10233	SP	25	tta-fap	0	0.866589991	0.434554464	Plastid, high confidence
Thaps3a_23550		not_identified	Thaps3a_23550	SP	17	vss-fsh	0	0.674478063	0.428466589	Plastid, high confidence
Thaps3a_269258		WC_exlusive	Thaps3a_269258	SP	20	tna-vlp	0	0.182037421	0.245410356	Not plastid, not ppc, signal peptide identified
Thaps3a_23480	K18442	not_identified	Thaps3a_23480	noTP	NA	NA	NA	NA	NA	TargetP-2.0: noTP
Thaps3a_11427	K00655	not_identified	Thaps3a_11427	SP	24	ata-fql	0	0.696464319	0.416644732	Plastid, high confidence
Thaps3a_4501		not_identified	Thaps3a_4501	SP	43	vra-egs	0	0.106889601	0.408694408	Not plastid, not ppc, signal peptide identified
Thaps3a_3302		not_identified	Thaps3a_3302	SP	25	ida-fsi	0	0.644746912	0.382742522	Plastid, high confidence
Thaps3a_22768	K02291	not_identified	Thaps3a_22768	SP	20	asa-wss	0	0.241109624	0.534636736	Plastid, low confidence
Thaps3a_258994	K10967	not_identified	Thaps3a_258994	noTP	NA	NA	NA	NA	NA	TargetP-2.0: noTP
Thaps3a_25809		not_identified	Thaps3a_25809	SP	25	ses-wrm	0	0.095212357	0.287752037	Plastid, low confidence
Thaps3a_269348	K01507	not_identified	Thaps3a_269348	mTP	NA	NA	NA	NA	NA	TargetP-2.0: mTP
Thaps3a_25747	K00797	not_identified	Thaps3a_25747	SP	28	vta-sss	0	0.221219486	0.519392902	PPC
Thaps3a_31749		WC_PF_MF	Thaps3a_31749	SP	18	asa-fap	0	0.80981867	0.225472334	Plastid, high confidence
Thaps3a_5401		not_identified	Thaps3a_5401	SP	26	tpa-itm	-2	0.171800697	0.373131602	Not plastid, not ppc, signal peptide identified
Thaps3a_5171		not_identified	Thaps3a_5171	noTP	NA	NA	NA	NA	NA	TargetP-2.0: noTP
Thaps3a_20906		not_identified	Thaps3a_20906	SP	23	tma-kqk	0	0.221493919	0.517137264	PPC
Thaps3a_3879		not_identified	Thaps3a_3879	noTP	NA	NA	NA	NA	NA	TargetP-2.0: noTP
Thaps3a_3421		not_identified	Thaps3a_3421	SP	25	sda-avs	0	0.164488313	0.376118431	Not plastid, not ppc, signal peptide identified
Thaps3a_21316		not_identified	Thaps3a_21316	noTP	NA	NA	NA	NA	NA	TargetP-2.0: noTP
Thaps3a_20608		WC_PF	Thaps3a_20608	SP	22	ats-fht	0	0.668880052	0.335427148	Plastid, high confidence
Thaps3a_22250		not_identified	Thaps3a_22250	SP	21	saa-idl	1	0.110212609	0.319149317	Not plastid, not ppc, signal peptide identified
Thaps3a_37100	K03019	not_identified	Thaps3a_37100	SP	21	ssa-sts	0	0.210248391	0.419003925	Not plastid, not ppc, signal peptide identified
Thaps3a_6726		not_identified	Thaps3a_6726	noTP	NA	NA	NA	NA	NA	TargetP-2.0: noTP
Thaps3a_255524	K10610	not_identified	Thaps3a_255524	SP	27	hti-thp	1	0.230825497	0.335408999	Not plastid, not ppc, signal peptide identified
Thaps3a_21689		not_identified	Thaps3a_21689	SP	23	vla-dlq	0	0.094880467	0.261332738	Not plastid, not ppc, signal peptide identified
Thaps3a_7479		not_identified	Thaps3a_7479	SP	20	alc-ftf	0	0.705698432	0.331079896	Plastid, high confidence
Thaps3a_18469	K03773	not_identified	Thaps3a_18469	SP	31	vsa-tde	0	0.082984403	0.273903785	Not plastid, not ppc, signal peptide identified
Thaps3a_22902		not_identified	Thaps3a_22902	noTP	NA	NA	NA	NA	NA	TargetP-2.0: noTP
Thaps3a_24539	K00773	not_identified	Thaps3a_24539	SP	24	ala-fns	0	0.657537213	0.280847851	Plastid, high confidence
Thaps3a_3149		not_identified	Thaps3a_3149	SP	22	eaa-lvs	1	0.190214738	0.324245208	Plastid, low confidence
Thaps3a_29842		WC_PF_MF	Thaps3a_29842	SP	16	aaa-fap	0	0.816874174	0.376083802	Plastid, high confidence
Thaps3a_263722	K01082	not_identified	Thaps3a_263722	SP	28	vra-fhg	0	0.612388534	0.30228666	Plastid, high confidence
Thaps3a_7790		not_identified	Thaps3a_7790	noTP	NA	NA	NA	NA	NA	TargetP-2.0: noTP
Thaps3a_10511		not_identified	Thaps3a_10511	SP	22	sss-ttn	-2	0.158866927	0.252352106	Not plastid, not ppc, signal peptide identified
Thaps3a_35934	K08906	not_identified	Thaps3a_35934	SP	16	asa-wtt	0	0.262763404	0.367099261	Plastid, low confidence
Thaps3a_246	K14640	not_identified	Thaps3a_246	SP	19	iga-ndv	0	0.184087194	0.334536956	Not plastid, not ppc, signal peptide identified
Thaps3a_9918		not_identified	Thaps3a_9918	SP	20	tqg-fqi	0	0.714057918	0.4285584	Plastid, high confidence
Thaps3a_2705		WC_PF_MF	Thaps3a_2705	SP	21	sha-fss	0	0.760162566	0.654038488	Plastid, high confidence
Thaps3a_22418		not_identified	Thaps3a_22418	SP	27	sca-fgf	1	0.612318262	0.181195106	Plastid, low confidence
Thaps3a_10691	K15332	not_identified	Thaps3a_10691	noTP	NA	NA	NA	NA	NA	TargetP-2.0: noTP
Thaps3a_267810	K01580	not_identified	Thaps3a_267810	noTP	NA	NA	NA	NA	NA	TargetP-2.0: noTP
Thaps3a_255661		not_identified	Thaps3a_255661	SP	24	ilq-ivp	0	0.232157887	0.229190937	Not plastid, not ppc, signal peptide identified
Thaps3a_11343		not_identified	Thaps3a_11343	noTP	NA	NA	NA	NA	NA	TargetP-2.0: noTP
Thaps3a_5970	K19382	not_identified	Thaps3a_5970	SP	41	tss-qtp	1	0.251676968	0.346594336	Not plastid, not ppc, signal peptide identified
Thaps3a_1653		not_identified	Thaps3a_1653	mTP	NA	NA	NA	NA	NA	TargetP-2.0: mTP
Thaps3a_8321		not_identified	Thaps3a_8321	SP	28	gia-sks	0	0.175356509	0.457082868	Not plastid, not ppc, signal peptide identified
Thaps3a_24800		not_identified	Thaps3a_24800	SP	24	vts-fsp	0	0.838145538	0.507365628	Plastid, high confidence
Thaps3a_2394	K20523	not_identified	Thaps3a_2394	noTP	NA	NA	NA	NA	NA	TargetP-2.0: noTP
Thaps3a_8201		not_identified	Thaps3a_8201	SP	17	tga-fst	-2	0.69179738	0.357248822	Plastid, low confidence
Thaps3a_8085		not_identified	Thaps3a_8085	SP	18	tna-fvp	0	0.801833602	0.440955237	Plastid, high confidence
Thaps3a_38707		not_identified	Thaps3a_38707	SP	21	ita-fsp	0	0.820249345	0.519934685	Plastid, high confidence
Thaps3a_3326		not_identified	Thaps3a_3326	SP	22	tsa-fap	0	0.832050433	0.413389816	Plastid, high confidence
Thaps3a_9525		not_identified	Thaps3a_9525	SP	21	iga-pva	1	0.156876733	0.289638884	Not plastid, not ppc, signal peptide identified
Thaps3a_5433	K12571	not_identified	Thaps3a_5433	SP	18	vgg-vsp	0	0.302967815	0.385271547	Not plastid, not ppc, signal peptide identified
Thaps3a_267703	K00383	WC_exlusive	Thaps3a_267703	SP	19	sta-fha	0	0.633337185	0.310891649	Plastid, high confidence
Thaps3a_2654		not_identified	Thaps3a_2654	SP	24	ssa-kts	0	0.160296073	0.448343905	Not plastid, not ppc, signal peptide identified
Thaps3a_261971		not_identified	Thaps3a_261971	noTP	NA	NA	NA	NA	NA	TargetP-2.0: noTP
Thaps3a_2958		not_identified	Thaps3a_2958	SP	23	ses-ire	0	0.147975063	0.390544079	Not plastid, not ppc, signal peptide identified
Thaps3a_24162		WC_exlusive	Thaps3a_24162	SP	20	sda-fap	0	0.807530007	0.454983845	Plastid, high confidence
Thaps3a_20983		not_identified	Thaps3a_20983	noTP	NA	NA	NA	NA	NA	TargetP-2.0: noTP
Thaps3a_7677	K09839	not_identified	Thaps3a_7677	SP	17	vss-fap	0	0.859404708	0.418339908	Plastid, high confidence
Thaps3a_263724		not_identified	Thaps3a_263724	SP	20	tng-lst	0	0.202010436	0.426641184	Plastid, low confidence
Thaps3a_268500		WC_exlusive	Thaps3a_268500	SP	20	vsa-ftv	0	0.730199202	0.40976341	Plastid, high confidence
Thaps3a_4784		not_identified	Thaps3a_4784	noTP	NA	NA	NA	NA	NA	TargetP-2.0: noTP
Thaps3a_37359		WC_exlusive	Thaps3a_37359	noTP	NA	NA	NA	NA	NA	TargetP-2.0: noTP
Thaps3a_5907		not_identified	Thaps3a_5907	noTP	NA	NA	NA	NA	NA	TargetP-2.0: noTP
Thaps3a_22186		not_identified	Thaps3a_22186	noTP	NA	NA	NA	NA	NA	TargetP-2.0: noTP
Thaps3a_29554	K22066	not_identified	Thaps3a_29554	SP	17	iag-faa	-2	0.693733933	0.485629867	Plastid, low confidence
Thaps3a_268301		not_identified	Thaps3a_268301	SP	22	tdg-ftt	0	0.807024144	0.480806057	Plastid, high confidence
Thaps3a_29734	K03453	not_identified	Thaps3a_29734	SP	15	vaa-fap	0	0.763760133	0.411807237	Plastid, high confidence
Thaps3a_24176		not_identified	Thaps3a_24176	noTP	NA	NA	NA	NA	NA	TargetP-2.0: noTP
Thaps3a_264399		not_identified	Thaps3a_264399	SP	22	tsa-fls	0	0.704819124	0.426498701	Plastid, high confidence
Thaps3a_5443		not_identified	Thaps3a_5443	SP	29	lna-stp	0	0.312644787	0.585740363	PPC
Thaps3a_11903		not_identified	Thaps3a_11903	SP	22	asa-fvp	0	0.870333177	0.420575196	Plastid, high confidence
Thaps3a_20934		not_identified	Thaps3a_20934	noTP	NA	NA	NA	NA	NA	TargetP-2.0: noTP
Thaps3a_22087		not_identified	Thaps3a_22087	SP	23	hga-pni	1	0.183814683	0.443737711	Not plastid, not ppc, signal peptide identified
Thaps3a_8806		not_identified	Thaps3a_8806	noTP	NA	NA	NA	NA	NA	TargetP-2.0: noTP
Thaps3a_6140		not_identified	Thaps3a_6140	SP	30	ats-fql	0	0.69431587	0.319946443	Plastid, high confidence
Thaps3a_6457	K16302	not_identified	Thaps3a_6457	SP	18	afa-dga	-2	0.158863313	0.356764755	Not plastid, not ppc, signal peptide identified
Thaps3a_23621		not_identified	Thaps3a_23621	SP	20	tss-fnp	0	0.688456487	0.175210642	Plastid, high confidence
Thaps3a_3413		not_identified	Thaps3a_3413	SP	24	vha-qss	0	0.149859636	0.349715061	Not plastid, not ppc, signal peptide identified
Thaps3a_11831		not_identified	Thaps3a_11831	SP	23	gga-fsl	-2	0.73379972	0.539629827	Plastid, low confidence
Thaps3a_22927		not_identified	Thaps3a_22927	SP	24	asl-frg	2	0.625616883	0.266887721	Plastid, low confidence
Thaps3a_24711		not_identified	Thaps3a_24711	SP	18	tta-mea	0	0.22432627	0.494516194	PPC
Thaps3a_875		not_identified	Thaps3a_875	SP	27	sya-fnn	0	0.667101981	0.370506337	Plastid, high confidence
Thaps3a_2350		not_identified	Thaps3a_2350	SP	21	ass-fil	0	0.688219227	0.364487226	Plastid, high confidence
Thaps3a_9990		not_identified	Thaps3a_9990	SP	21	taa-sss	0	0.125117014	0.519097094	PPC
Thaps3a_25199		not_identified	Thaps3a_25199	SP	23	sss-sss	0	0.252873393	0.715504098	PPC
Thaps3a_4184		not_identified	Thaps3a_4184	SP	36	vta-spk	0	0.079226543	0.38022886	Not plastid, not ppc, signal peptide identified
Thaps3a_7950		not_identified	Thaps3a_7950	SP	28	ssa-sap	0	0.273972588	0.490067899	PPC
Thaps3a_7583		not_identified	Thaps3a_7583	SP	33	vsa-fqp	0	0.784810967	0.263075212	Plastid, high confidence
Thaps3a_661	K03404	not_identified	Thaps3a_661	SP	39	ika-kqi	0	0.101356827	0.296993799	Not plastid, not ppc, signal peptide identified
Thaps3a_268024		not_identified	Thaps3a_268024	SP	41	ssd-nqe	1	0.143725453	0.348875219	Not plastid, not ppc, signal peptide identified
Thaps3a_3157		not_identified	Thaps3a_3157	noTP	NA	NA	NA	NA	NA	TargetP-2.0: noTP
Thaps3a_2845		WC_PF_MF	Thaps3a_2845	noTP	NA	NA	NA	NA	NA	TargetP-2.0: noTP
Thaps3a_22214		not_identified	Thaps3a_22214	SP	18	asa-fmp	0	0.74644912	0.366238413	Plastid, high confidence
Thaps3a_8537		not_identified	Thaps3a_8537	SP	20	asv-ssh	-2	0.186176268	0.524797915	PPC
Thaps3a_4604		not_identified	Thaps3a_4604	SP	22	gnr-ftl	2	0.697000382	0.403906813	Plastid, low confidence
Thaps3a_263006	K00472	not_identified	Thaps3a_263006	SP	19	svt-tty	-1	0.153209907	0.348543405	Not plastid, not ppc, signal peptide identified
Thaps3a_4046		not_identified	Thaps3a_4046	SP	20	vea-fip	0	0.751857088	0.332247249	Plastid, high confidence
Thaps3a_38775	K06119	not_identified	Thaps3a_38775	SP	18	taa-fsp	0	0.807752005	0.360699364	Plastid, high confidence
Thaps3a_5968		not_identified	Thaps3a_5968	SP	26	tsl-tat	1	0.288755747	0.47416495	Not plastid, not ppc, signal peptide identified
Thaps3a_9240		not_identified	Thaps3a_9240	SP	22	tva-tsa	0	0.179990234	0.543679432	PPC
Thaps3a_4567		not_identified	Thaps3a_4567	SP	32	tsi-haf	1	0.19237354	0.269427693	Not plastid, not ppc, signal peptide identified
Thaps3a_23861		not_identified	Thaps3a_23861	SP	18	vts-qst	0	0.184970604	0.406336127	Not plastid, not ppc, signal peptide identified
Thaps3a_24894		not_identified	Thaps3a_24894	SP	33	sia-tic	0	0.089785999	0.324816328	Not plastid, not ppc, signal peptide identified
Thaps3a_8284	K15331	not_identified	Thaps3a_8284	noTP	NA	NA	NA	NA	NA	TargetP-2.0: noTP
Thaps3a_22108		not_identified	Thaps3a_22108	noTP	NA	NA	NA	NA	NA	TargetP-2.0: noTP
Thaps3a_23593		not_identified	Thaps3a_23593	SP	16	tea-ftt	0	0.768922104	0.319597587	Plastid, high confidence
Thaps3a_22591		not_identified	Thaps3a_22591	SP	22	isa-ksp	0	0.256470798	0.407392103	Not plastid, not ppc, signal peptide identified
Thaps3a_23496		not_identified	Thaps3a_23496	noTP	NA	NA	NA	NA	NA	TargetP-2.0: noTP
Thaps3a_6797		not_identified	Thaps3a_6797	SP	15	lqs-msr	-2	0.108778143	0.282920595	Not plastid, not ppc, signal peptide identified
Thaps3a_9467		WC_PF	Thaps3a_9467	SP	17	aaa-fts	0	0.798315685	0.506818407	Plastid, high confidence
Thaps3a_11743		not_identified	Thaps3a_11743	SP	25	iva-wdi	0	0.126894994	0.305243929	Plastid, low confidence
Thaps3a_20701		not_identified	Thaps3a_20701	SP	22	vac-fqi	0	0.617080885	0.215437931	Plastid, high confidence
Thaps3a_10447		not_identified	Thaps3a_10447	SP	24	tda-inc	0	0.099472777	0.275955735	Not plastid, not ppc, signal peptide identified
Thaps3a_42804	K01312	not_identified	Thaps3a_42804	SP	25	tya-qsi	0	0.157751854	0.458555397	Not plastid, not ppc, signal peptide identified
Thaps3a_25104		not_identified	Thaps3a_25104	SP	19	pia-iss	-2	0.257275475	0.644989396	PPC
Thaps3a_261802		not_identified	Thaps3a_261802	noTP	NA	NA	NA	NA	NA	TargetP-2.0: noTP
Thaps3a_8776	K21806	not_identified	Thaps3a_8776	SP	27	gla-sel	0	0.203498374	0.636379089	PPC
Thaps3a_7093		not_identified	Thaps3a_7093	SP	19	ssa-fqt	0	0.726492773	0.406501896	Plastid, high confidence
Thaps3a_4445		not_identified	Thaps3a_4445	SP	26	lsa-iws	1	0.121378882	0.307383301	Not plastid, not ppc, signal peptide identified
Thaps3a_1539		not_identified	Thaps3a_1539	noTP	NA	NA	NA	NA	NA	TargetP-2.0: noTP
Thaps3a_11504		not_identified	Thaps3a_11504	SP	18	ika-qyd	0	0.065620643	0.228874899	Not plastid, not ppc, signal peptide identified
Thaps3a_270279		not_identified	Thaps3a_270279	SP	21	wsa-gri	-1	0.075951253	0.248161826	Not plastid, not ppc, signal peptide identified
Thaps3a_12013		not_identified	Thaps3a_12013	SP	26	taa-yst	0	0.246899677	0.453273591	Plastid, low confidence
Thaps3a_11975		not_identified	Thaps3a_11975	SP	18	tka-flp	0	0.790380093	0.354625392	Plastid, high confidence
Thaps3a_21619		not_identified	Thaps3a_21619	SP	20	aca-wts	0	0.266933989	0.587343253	Plastid, low confidence
Thaps3a_8153		not_identified	Thaps3a_8153	SP	23	psa-sva	1	0.205080562	0.389042436	Not plastid, not ppc, signal peptide identified
Thaps3a_21301	K09838	not_identified	Thaps3a_21301	SP	18	tsa-fia	0	0.715641286	0.530270005	Plastid, high confidence
Thaps3a_34218	K10949	not_identified	Thaps3a_34218	noTP	NA	NA	NA	NA	NA	TargetP-2.0: noTP
Thaps3a_2343		WC_MF	Thaps3a_2343	noTP	NA	NA	NA	NA	NA	TargetP-2.0: noTP
Thaps3a_23910		not_identified	Thaps3a_23910	noTP	NA	NA	NA	NA	NA	TargetP-2.0: noTP
Thaps3a_27986		not_identified	Thaps3a_27986	noTP	NA	NA	NA	NA	NA	TargetP-2.0: noTP
Thaps3a_9705		not_identified	Thaps3a_9705	SP	31	cqa-lrs	2	0.184537911	0.455182065	Plastid, low confidence
Thaps3a_23295		not_identified	Thaps3a_23295	SP	20	vsa-feq	0	0.647785707	0.295130886	Plastid, high confidence
Thaps3a_7541		not_identified	Thaps3a_7541	SP	18	vas-fap	0	0.812909198	0.311564771	Plastid, high confidence
Thaps3a_20921		not_identified	Thaps3a_20921	noTP	NA	NA	NA	NA	NA	TargetP-2.0: noTP
Thaps3a_25753		not_identified	Thaps3a_25753	SP	27	ssa-fvh	0	0.633659549	0.293394798	Plastid, high confidence
Thaps3a_10460		not_identified	Thaps3a_10460	SP	18	tta-qlv	0	0.133589856	0.312585106	Not plastid, not ppc, signal peptide identified
Thaps3a_6770	K11262	WC_exlusive	Thaps3a_6770	SP	22	vta-fap	0	0.814613165	0.370207684	Plastid, high confidence
Thaps3a_1754	K00799	not_identified	Thaps3a_1754	SP	28	aea-fap	0	0.846417083	0.565935003	Plastid, high confidence
Thaps3a_23983		not_identified	Thaps3a_23983	noTP	NA	NA	NA	NA	NA	TargetP-2.0: noTP
Thaps3a_1927		not_identified	Thaps3a_1927	SP	38	iea-fql	0	0.654085618	0.256164107	Plastid, high confidence
Thaps3a_7247		not_identified	Thaps3a_7247	noTP	NA	NA	NA	NA	NA	TargetP-2.0: noTP
Thaps3a_11397		not_identified	Thaps3a_11397	SP	29	syn-lsl	0	0.176564095	0.44615919	Plastid, low confidence
Thaps3a_256836	K09833	not_identified	Thaps3a_256836	noTP	NA	NA	NA	NA	NA	TargetP-2.0: noTP
Thaps3a_20189	K23885	not_identified	Thaps3a_20189	SP	17	asg-fvt	0	0.730075184	0.311732627	Plastid, high confidence
Thaps3a_14106		WC_PF	Thaps3a_14106	SP	23	iva-ttt	0	0.18656037	0.297619316	Not plastid, not ppc, signal peptide identified
Thaps3a_7422	K06969	not_identified	Thaps3a_7422	SP	22	fva-sri	-1	0.148405986	0.401810941	Not plastid, not ppc, signal peptide identified
Thaps3a_9445	K00428	not_identified	Thaps3a_9445	SP	30	vea-kea	0	0.141748323	0.385437706	Not plastid, not ppc, signal peptide identified
Thaps3a_3364	K01537	PF_exlusive	Thaps3a_3364	SP	31	vla-sss	0	0.224094768	0.727275804	PPC
Thaps3a_5675		PF_exlusive	Thaps3a_5675	SP	19	tna-fmt	0	0.708903458	0.431831715	Plastid, high confidence
Thaps3a_8028		not_identified	Thaps3a_8028	SP	22	rsa-pta	1	0.144795381	0.2978996	Not plastid, not ppc, signal peptide identified
Thaps3a_15246		not_identified	Thaps3a_15246	noTP	NA	NA	NA	NA	NA	TargetP-2.0: noTP
Thaps3a_20923		not_identified	Thaps3a_20923	SP	25	ahs-fqs	0	0.705052003	0.385479099	Plastid, high confidence
Thaps3a_7689		not_identified	Thaps3a_7689	noTP	NA	NA	NA	NA	NA	TargetP-2.0: noTP
Thaps3a_11943		not_identified	Thaps3a_11943	noTP	NA	NA	NA	NA	NA	TargetP-2.0: noTP
Thaps3a_263873		not_identified	Thaps3a_263873	SP	15	tta-tss	-2	0.239430246	0.547166637	PPC
Thaps3a_11061		not_identified	Thaps3a_11061	SP	29	sla-fhl	0	0.63172411	0.310538176	Plastid, high confidence
Thaps3a_1383		not_identified	Thaps3a_1383	SP	15	aga-fsi	-2	0.678571297	0.328324053	Plastid, low confidence
Thaps3a_24377	K00472	not_identified	Thaps3a_24377	SP	30	nnq-qsp	2	0.294005488	0.597056657	PPC
Thaps3a_22447		not_identified	Thaps3a_22447	SP	21	ada-lsi	0	0.213763337	0.438729788	Plastid, low confidence
Thaps3a_255908		not_identified	Thaps3a_255908	SP	17	sna-lva	0	0.22684719	0.363935169	Plastid, low confidence
Thaps3a_22474		not_identified	Thaps3a_22474	SP	38	haa-inp	1	0.324386905	0.489719171	Not plastid, not ppc, signal peptide identified
Thaps3a_26436	K01414	WC_exlusive	Thaps3a_26436	mTP	NA	NA	NA	NA	NA	TargetP-2.0: mTP
Thaps3a_25608		not_identified	Thaps3a_25608	noTP	NA	NA	NA	NA	NA	TargetP-2.0: noTP
Thaps3a_3884		WC_exlusive	Thaps3a_3884	SP	20	ssa-fvv	0	0.676875819	0.27743551	Plastid, high confidence
Thaps3a_25078		not_identified	Thaps3a_25078	SP	21	cva-tpp	0	0.260600378	0.285120012	Not plastid, not ppc, signal peptide identified
Thaps3a_22909		not_identified	Thaps3a_22909	SP	26	vng-vne	0	0.147860751	0.321762143	Not plastid, not ppc, signal peptide identified
Thaps3a_8649		not_identified	Thaps3a_8649	SP	25	ada-trh	0	0.078943288	0.393203399	Not plastid, not ppc, signal peptide identified
Thaps3a_2565		not_identified	Thaps3a_2565	SP	25	adg-ftf	0	0.735031783	0.41885986	Plastid, high confidence
Thaps3a_9520		not_identified	Thaps3a_9520	SP	30	tda-lql	0	0.205844119	0.334366571	Plastid, low confidence
Thaps3a_25247		not_identified	Thaps3a_25247	SP	24	aaa-dgt	2	0.216491947	0.453463523	Not plastid, not ppc, signal peptide identified
Thaps3a_2362		not_identified	Thaps3a_2362	SP	24	tsg-fvf	0	0.719213208	0.287388399	Plastid, high confidence
Thaps3a_24795		not_identified	Thaps3a_24795	SP	26	sls-asp	2	0.294466489	0.478495344	Not plastid, not ppc, signal peptide identified
Thaps3a_8519		not_identified	Thaps3a_8519	SP	20	dva-fgr	-2	0.653651199	0.319491152	Plastid, low confidence
Thaps3a_20947	K03438	not_identified	Thaps3a_20947	SP	26	vea-ses	0	0.227813628	0.558609362	PPC
Thaps3a_270166		not_identified	Thaps3a_270166	noTP	NA	NA	NA	NA	NA	TargetP-2.0: noTP
Thaps3a_22223		not_identified	Thaps3a_22223	mTP	NA	NA	NA	NA	NA	TargetP-2.0: mTP
Thaps3a_11146		not_identified	Thaps3a_11146	SP	24	smg-rss	-2	0.250977879	0.518603353	PPC
Thaps3a_1601		not_identified	Thaps3a_1601	SP	18	vsa-sed	0	0.099391039	0.379056964	Not plastid, not ppc, signal peptide identified
Thaps3a_36015		not_identified	Thaps3a_36015	noTP	NA	NA	NA	NA	NA	TargetP-2.0: noTP
Thaps3a_7603		not_identified	Thaps3a_7603	SP	29	ara-edt	0	0.137810416	0.333929527	Not plastid, not ppc, signal peptide identified
Thaps3a_9431		not_identified	Thaps3a_9431	SP	26	sca-stt	0	0.208947579	0.35661358	Not plastid, not ppc, signal peptide identified
Thaps3a_7507		not_identified	Thaps3a_7507	SP	23	ihs-ftt	0	0.75619509	0.371423048	Plastid, high confidence
Thaps3a_16304	K00852	not_identified	Thaps3a_16304	SP	19	tfa-fqp	0	0.721524302	0.27836889	Plastid, high confidence
Thaps3a_23810	K01007	not_identified	Thaps3a_23810	SP	21	veg-fvp	0	0.785628687	0.395391073	Plastid, high confidence
Thaps3a_5105		not_identified	Thaps3a_5105	noTP	NA	NA	NA	NA	NA	TargetP-2.0: noTP
Thaps3a_22554		not_identified	Thaps3a_22554	SP	25	vds-fsl	0	0.676534659	0.39179679	Plastid, high confidence
Thaps3a_9443		not_identified	Thaps3a_9443	SP	25	sil-qta	2	0.197071839	0.409515934	Not plastid, not ppc, signal peptide identified
Thaps3a_22325		not_identified	Thaps3a_22325	SP	24	saa-wgs	0	0.241710556	0.438552138	Plastid, low confidence
Thaps3a_24448		not_identified	Thaps3a_24448	SP	22	ana-dde	0	0.139890849	0.413693732	Not plastid, not ppc, signal peptide identified
Thaps3a_11191		not_identified	Thaps3a_11191	SP	22	vna-qep	0	0.16730648	0.242185137	Not plastid, not ppc, signal peptide identified
Thaps3a_261088		not_identified	Thaps3a_261088	SP	NA	NA	NA	NA	No prediction, sequence too short, or internal stop codon
Thaps3a_21098		not_identified	Thaps3a_21098	SP	21	vls-ndv	0	0.178790024	0.400677723	Not plastid, not ppc, signal peptide identified
Thaps3a_6419		not_identified	Thaps3a_6419	SP	22	vss-ghq	0	0.143952342	0.304285763	Not plastid, not ppc, signal peptide identified
Thaps3a_2436		not_identified	Thaps3a_2436	SP	31	sya-fsh	0	0.69555283	0.48461328	Plastid, high confidence
Thaps3a_6766	K01336	not_identified	Thaps3a_6766	SP	23	aca-krd	0	0.138745858	0.383749136	Not plastid, not ppc, signal peptide identified
Thaps3a_23828		not_identified	Thaps3a_23828	SP	31	gla-sph	0	0.135115233	0.459351298	Not plastid, not ppc, signal peptide identified
Thaps3a_9543		not_identified	Thaps3a_9543	noTP	NA	NA	NA	NA	NA	TargetP-2.0: noTP
Thaps3a_10458		not_identified	Thaps3a_10458	SP	21	ssa-prr	1	0.105201029	0.322338184	Not plastid, not ppc, signal peptide identified
Thaps3a_24389		not_identified	Thaps3a_24389	SP	33	rva-ssc	-1	0.129835998	0.382627743	Not plastid, not ppc, signal peptide identified
Thaps3a_11562		not_identified	Thaps3a_11562	SP	32	vla-sss	0	0.180776282	0.581305505	PPC
Thaps3a_24413		not_identified	Thaps3a_24413	SP	35	csa-lqq	0	0.173699962	0.400308645	Plastid, low confidence
Thaps3a_7845		not_identified	Thaps3a_7845	noTP	NA	NA	NA	NA	NA	TargetP-2.0: noTP
Thaps3a_32206		not_identified	Thaps3a_32206	SP	28	aya-ilp	2	0.268231972	0.48494957	Not plastid, not ppc, signal peptide identified
Thaps3a_10158		not_identified	Thaps3a_10158	noTP	NA	NA	NA	NA	NA	TargetP-2.0: noTP
Thaps3a_8073		not_identified	Thaps3a_8073	SP	19	vss-fap	0	0.847014827	0.397171084	Plastid, high confidence
Thaps3a_10371		not_identified	Thaps3a_10371	SP	20	avs-gss	-1	0.206007901	0.403724489	Not plastid, not ppc, signal peptide identified
Thaps3a_22732		not_identified	Thaps3a_22732	SP	16	vlg-fap	0	0.816571694	0.336276643	Plastid, high confidence
Thaps3a_25194		not_identified	Thaps3a_25194	SP	19	tls-fgl	-2	0.620885976	0.187681731	Plastid, low confidence
Thaps3a_9297		not_identified	Thaps3a_9297	SP	23	kta-fqs	1	0.648588903	0.219552898	Plastid, low confidence
Thaps3a_23055		not_identified	Thaps3a_23055	noTP	NA	NA	NA	NA	NA	TargetP-2.0: noTP
Thaps3a_7874		not_identified	Thaps3a_7874	SP	24	tns-iea	0	0.117445162	0.343105661	Not plastid, not ppc, signal peptide identified
Thaps3a_25634		not_identified	Thaps3a_25634	SP	17	tia-edi	0	0.128604007	0.331762421	Not plastid, not ppc, signal peptide identified
Thaps3a_9237		not_identified	Thaps3a_9237	SP	23	vna-gwi	0	0.156986714	0.334580203	Not plastid, not ppc, signal peptide identified
Thaps3a_23247		not_identified	Thaps3a_23247	SP	25	asa-mtm	0	0.133896904	0.319746032	Not plastid, not ppc, signal peptide identified
Thaps3a_21052		not_identified	Thaps3a_21052	SP	25	taa-fsp	0	0.780645614	0.49374597	Plastid, high confidence
Thaps3a_262809	K00434	not_identified	Thaps3a_262809	SP	33	vrs-dvp	0	0.280409882	0.415354572	Not plastid, not ppc, signal peptide identified
Thaps3a_3928	K04708	not_identified	Thaps3a_3928	noTP	NA	NA	NA	NA	NA	TargetP-2.0: noTP
Thaps3a_21371		WC_exlusive	Thaps3a_21371	noTP	NA	NA	NA	NA	NA	TargetP-2.0: noTP
Thaps3a_26520	K12619	not_identified	Thaps3a_26520	SP	22	ats-fht	0	0.668880052	0.335427148	Plastid, high confidence
Thaps3a_22041		not_identified	Thaps3a_22041	SP	36	vga-fvc	0	0.628715096	0.261443569	Plastid, high confidence
Thaps3a_21723	K19371	WC_exlusive	Thaps3a_21723	SP	30	vyg-ddn	0	0.183630964	0.419305227	Not plastid, not ppc, signal peptide identified
Thaps3a_9951		not_identified	Thaps3a_9951	SP	33	nta-svv	-1	0.095279766	0.334535683	Not plastid, not ppc, signal peptide identified
Thaps3a_2765		not_identified	Thaps3a_2765	SP	34	skt-fnt	2	0.641588184	0.226911305	Plastid, low confidence
Thaps3a_22630		not_identified	Thaps3a_22630	noTP	NA	NA	NA	NA	NA	TargetP-2.0: noTP
Thaps3a_255263		not_identified	Thaps3a_255263	SP	18	taa-tep	0	0.205296157	0.329238719	Not plastid, not ppc, signal peptide identified
Thaps3a_2614		WC_exlusive	Thaps3a_2614	SP	23	tqg-tea	0	0.187871719	0.326018274	Not plastid, not ppc, signal peptide identified
Thaps3a_34186	K12946	not_identified	Thaps3a_34186	noTP	NA	NA	NA	NA	NA	TargetP-2.0: noTP
Thaps3a_36679		not_identified	Thaps3a_36679	SP	26	csg-fat	0	0.739046185	0.35047489	Plastid, high confidence
Thaps3a_35956	K11121	not_identified	Thaps3a_35956	mTP	NA	NA	NA	NA	NA	TargetP-2.0: mTP
Thaps3a_23514		not_identified	Thaps3a_23514	SP	20	tsa-vnt	0	0.122257332	0.222210079	Not plastid, not ppc, signal peptide identified
Thaps3a_21666		not_identified	Thaps3a_21666	SP	20	taa-ldg	0	0.152648079	0.413070275	Plastid, low confidence
Thaps3a_7233		not_identified	Thaps3a_7233	SP	22	veg-qrh	0	0.163841688	0.445197487	Not plastid, not ppc, signal peptide identified
Thaps3a_267225		not_identified	Thaps3a_267225	SP	33	qla-kvg	0	0.14770267	0.424903307	Not plastid, not ppc, signal peptide identified
Thaps3a_22674		not_identified	Thaps3a_22674	noTP	NA	NA	NA	NA	NA	TargetP-2.0: noTP
Thaps3a_22987		WC_exlusive	Thaps3a_22987	SP	19	sea-flp	0	0.760193182	0.422548424	Plastid, high confidence
Thaps3a_225	K02838	not_identified	Thaps3a_225	SP	19	asa-fti	0	0.705892646	0.331841131	Plastid, high confidence
Thaps3a_20801	K02518	not_identified	Thaps3a_20801	SP	23	vsa-fst	0	0.732193415	0.472579923	Plastid, high confidence
Thaps3a_23507		PF_exlusive	Thaps3a_23507	SP	20	ang-fts	0	0.711502311	0.397870191	Plastid, high confidence
Thaps3a_254969		not_identified	Thaps3a_254969	SP	29	vwa-adi	0	0.076676394	0.281010199	Not plastid, not ppc, signal peptide identified
Thaps3a_10450		not_identified	Thaps3a_10450	SP	21	igr-fva	1	0.63882533	0.284924295	Plastid, low confidence
Thaps3a_37151	K02258	not_identified	Thaps3a_37151	SP	20	tya-avp	0	0.237086998	0.364555619	Not plastid, not ppc, signal peptide identified
Thaps3a_33330	K00721	not_identified	Thaps3a_33330	SP	26	fsv-fst	-2	0.669872794	0.370706477	Plastid, low confidence
Thaps3a_25375		not_identified	Thaps3a_25375	SP	25	qgg-dae	1	0.110262267	0.234162986	Not plastid, not ppc, signal peptide identified
Thaps3a_7974		not_identified	Thaps3a_7974	SP	15	asa-qai	-2	0.173907008	0.265859897	Not plastid, not ppc, signal peptide identified
Thaps3a_25305		not_identified	Thaps3a_25305	SP	33	vva-avs	0	0.154167681	0.275351718	Not plastid, not ppc, signal peptide identified
Thaps3a_25649		not_identified	Thaps3a_25649	SP	16	asa-eit	0	0.138568617	0.370807983	Not plastid, not ppc, signal peptide identified
Thaps3a_8449		not_identified	Thaps3a_8449	SP	19	tda-ftt	0	0.755791409	0.450548091	Plastid, high confidence
Thaps3a_23908		WC_exlusive	Thaps3a_23908	SP	41	ssa-ssa	1	0.153209593	0.530977725	PPC
Thaps3a_3082		not_identified	Thaps3a_3082	SP	25	tss-stn	1	0.166050062	0.434095601	Not plastid, not ppc, signal peptide identified
Thaps3a_20628		not_identified	Thaps3a_20628	noTP	NA	NA	NA	NA	NA	TargetP-2.0: noTP
Thaps3a_270304	K00927	WC_MF	Thaps3a_270304	SP	19	asa-fap	0	0.805138827	0.397078553	Plastid, high confidence
Thaps3a_23385		not_identified	Thaps3a_23385	mTP	NA	NA	NA	NA	NA	TargetP-2.0: mTP
Thaps3a_25707		not_identified	Thaps3a_25707	SP	34	srp-lsl	0	0.176397071	0.416490563	Plastid, low confidence
Thaps3a_23462		not_identified	Thaps3a_23462	noTP	NA	NA	NA	NA	NA	TargetP-2.0: noTP
Thaps3a_4376	K00855	WC_exlusive	Thaps3a_4376	SP	15	asa-fst	0	0.693058252	0.371906398	Plastid, high confidence
Thaps3a_270374	K03564	not_identified	Thaps3a_270374	SP	18	ata-fap	0	0.836682319	0.480231948	Plastid, high confidence
Thaps3a_9795		WC_PF	Thaps3a_9795	SP	23	ssa-fvh	0	0.63016878	0.270833627	Plastid, high confidence
Thaps3a_38240		not_identified	Thaps3a_38240	noTP	NA	NA	NA	NA	NA	TargetP-2.0: noTP
Thaps3a_25496		not_identified	Thaps3a_25496	SP	27	tsa-ass	0	0.167967677	0.54719399	PPC
Thaps3a_6017		WC_PF_MF	Thaps3a_6017	SP	20	vaa-fts	0	0.758257571	0.432242163	Plastid, high confidence
Thaps3a_11654		not_identified	Thaps3a_11654	noTP	NA	NA	NA	NA	NA	TargetP-2.0: noTP
Thaps3a_22071	K04851	not_identified	Thaps3a_22071	noTP	NA	NA	NA	NA	NA	TargetP-2.0: noTP
Thaps3a_24487	K12501	not_identified	Thaps3a_24487	SP	25	vhs-fss	0	0.713632787	0.551135456	Plastid, high confidence
Thaps3a_11231		not_identified	Thaps3a_11231	SP	25	ssa-stt	0	0.272966322	0.451032947	Not plastid, not ppc, signal peptide identified
Thaps3a_1155		not_identified	Thaps3a_1155	noTP	NA	NA	NA	NA	NA	TargetP-2.0: noTP
Thaps3a_8065	K17278	not_identified	Thaps3a_8065	SP	23	vas-ftn	0	0.64415404	0.272908537	Plastid, high confidence
Thaps3a_5406		not_identified	Thaps3a_5406	noTP	NA	NA	NA	NA	NA	TargetP-2.0: noTP
Thaps3a_9729		not_identified	Thaps3a_9729	SP	23	vys-fsh	0	0.656329059	0.439009938	Plastid, high confidence
Thaps3a_7906		WC_exlusive	Thaps3a_7906	SP	20	tqa-fap	0	0.841278898	0.467300027	Plastid, high confidence
Thaps3a_2944	K17803	not_identified	Thaps3a_2944	noTP	NA	NA	NA	NA	NA	TargetP-2.0: noTP
Thaps3a_24293		not_identified	Thaps3a_24293	SP	47	tha-qst	0	0.169434614	0.369171633	Not plastid, not ppc, signal peptide identified
Thaps3a_25721		not_identified	Thaps3a_25721	SP	19	tii-ngs	-2	0.119032922	0.190945841	Not plastid, not ppc, signal peptide identified
Thaps3a_5944		not_identified	Thaps3a_5944	SP	22	ana-qtp	0	0.32617656	0.41850471	Not plastid, not ppc, signal peptide identified
Thaps3a_1843		not_identified	Thaps3a_1843	SP	22	ieg-fap	0	0.823751248	0.426605785	Plastid, high confidence
Thaps3a_9603		not_identified	Thaps3a_9603	SP	21	msa-ssa	1	0.20761389	0.535288001	PPC
Thaps3a_5809		not_identified	Thaps3a_5809	SP	21	css-fdv	0	0.660769306	0.37550133	Plastid, high confidence
Thaps3a_1913		not_identified	Thaps3a_1913	SP	18	ata-lvy	0	0.117672301	0.295626348	Plastid, low confidence
Thaps3a_264384		not_identified	Thaps3a_264384	SP	24	sha-ssv	0	0.152040809	0.655128909	PPC
Thaps3a_23365	K08869	not_identified	Thaps3a_23365	SP	20	ssa-fht	0	0.689697551	0.282826929	Plastid, high confidence
Thaps3a_25844		not_identified	Thaps3a_25844	SP	23	tna-qtc	0	0.156224962	0.331404481	Not plastid, not ppc, signal peptide identified
Thaps3a_12137		not_identified	Thaps3a_12137	SP	23	gva-als	2	0.17625074	0.371311334	Not plastid, not ppc, signal peptide identified
Thaps3a_24698		not_identified	Thaps3a_24698	noTP	NA	NA	NA	NA	NA	TargetP-2.0: noTP
Thaps3a_21402		not_identified	Thaps3a_21402	mTP	NA	NA	NA	NA	NA	TargetP-2.0: mTP
Thaps3a_9438		not_identified	Thaps3a_9438	noTP	NA	NA	NA	NA	NA	TargetP-2.0: noTP
Thaps3a_24033		not_identified	Thaps3a_24033	noTP	NA	NA	NA	NA	NA	TargetP-2.0: noTP
Thaps3a_263234		not_identified	Thaps3a_263234	SP	20	taa-syy	1	0.130602685	0.304784379	Not plastid, not ppc, signal peptide identified
Thaps3a_21199	K03113	not_identified	Thaps3a_21199	SP	23	naa-fat	-2	0.72390964	0.364662327	Plastid, low confidence
Thaps3a_2200		not_identified	Thaps3a_2200	SP	33	qsa-hsf	1	0.16724815	0.351699783	Not plastid, not ppc, signal peptide identified
Thaps3a_1557		not_identified	Thaps3a_1557	SP	22	vrp-fqf	0	0.620160052	0.213151577	Plastid, high confidence
Thaps3a_6874		not_identified	Thaps3a_6874	SP	28	lya-tnk	0	0.138676105	0.353712454	Not plastid, not ppc, signal peptide identified
Thaps3a_5223		not_identified	Thaps3a_5223	SP	25	tqa-fnv	0	0.651271221	0.266785515	Plastid, high confidence
Thaps3a_34399	K01491	not_identified	Thaps3a_34399	SP	25	vts-fvl	0	0.680130804	0.297263539	Plastid, high confidence
Thaps3a_6889		not_identified	Thaps3a_6889	SP	20	ssa-fva	0	0.703887248	0.443617619	Plastid, high confidence
Thaps3a_3233		not_identified	Thaps3a_3233	SP	23	tfa-ftt	0	0.74359875	0.351752396	Plastid, high confidence
Thaps3a_23511		not_identified	Thaps3a_23511	SP	31	tna-qtq	0	0.194393075	0.425784933	Not plastid, not ppc, signal peptide identified
Thaps3a_9323		not_identified	Thaps3a_9323	SP	17	vsa-fgv	0	0.697344251	0.345131662	Plastid, high confidence
Thaps3a_21279		not_identified	Thaps3a_21279	mTP	NA	NA	NA	NA	NA	TargetP-2.0: mTP
Thaps3a_6490		not_identified	Thaps3a_6490	noTP	NA	NA	NA	NA	NA	TargetP-2.0: noTP
Thaps3a_21136		not_identified	Thaps3a_21136	SP	22	aeg-fvp	0	0.794376467	0.278991433	Plastid, high confidence
Thaps3a_10524		not_identified	Thaps3a_10524	SP	26	frm-fsr	-2	0.607584043	0.226506184	Plastid, low confidence
Thaps3a_24091		not_identified	Thaps3a_24091	SP	26	vsa-mem	0	0.112865154	0.358432529	Not plastid, not ppc, signal peptide identified
Thaps3a_2037		not_identified	Thaps3a_2037	SP	24	cra-fta	0	0.684875204	0.324913532	Plastid, high confidence
Thaps3a_7329		not_identified	Thaps3a_7329	SP	26	tsi-evi	1	0.155607485	0.373575763	Not plastid, not ppc, signal peptide identified
Thaps3a_5578		not_identified	Thaps3a_5578	SP	21	sts-frs	0	0.683652753	0.367412345	Plastid, high confidence
Thaps3a_9867	K03241	not_identified	Thaps3a_9867	SP	40	vsa-ssi	0	0.180624811	0.565416491	PPC
Thaps3a_269159	K00729	not_identified	Thaps3a_269159	SP	17	ccs-ldi	0	0.131300668	0.235175895	Plastid, low confidence
Thaps3a_11315		not_identified	Thaps3a_11315	SP	27	vil-gyp	-1	0.281485855	0.380057444	Not plastid, not ppc, signal peptide identified
Thaps3a_23175	K01652	WC_exlusive	Thaps3a_23175	SP	25	aaa-ftl	0	0.718919832	0.437136814	Plastid, high confidence
Thaps3a_3963		not_identified	Thaps3a_3963	noTP	NA	NA	NA	NA	NA	TargetP-2.0: noTP
Thaps3a_262459	K03847	not_identified	Thaps3a_262459	noTP	NA	NA	NA	NA	NA	TargetP-2.0: noTP
Thaps3a_7227		not_identified	Thaps3a_7227	SP	25	afa-fap	0	0.840072076	0.503542584	Plastid, high confidence
Thaps3a_8486		not_identified	Thaps3a_8486	SP	22	tns-kyi	0	0.105133156	0.280896821	Not plastid, not ppc, signal peptide identified
Thaps3a_9752		not_identified	Thaps3a_9752	SP	22	cts-fap	0	0.833764759	0.43265615	Plastid, high confidence
Thaps3a_11783		not_identified	Thaps3a_11783	noTP	NA	NA	NA	NA	NA	TargetP-2.0: noTP
Thaps3a_19826	K12620	not_identified	Thaps3a_19826	SP	21	tss-cgs	0	0.213928662	0.463626363	Not plastid, not ppc, signal peptide identified
Thaps3a_3435		not_identified	Thaps3a_3435	SP	27	tda-fsp	0	0.881464896	0.604260878	Plastid, high confidence
Thaps3a_6605		not_identified	Thaps3a_6605	SP	23	vsa-fsv	0	0.687680539	0.48979183	Plastid, high confidence
Thaps3a_988		not_identified	Thaps3a_988	SP	16	vss-fnd	0	0.622925799	0.349654515	Plastid, high confidence
Thaps3a_20784		not_identified	Thaps3a_20784	SP	19	ava-asy	-1	0.198341124	0.491741772	PPC
Thaps3a_262775		not_identified	Thaps3a_262775	SP	20	aes-ftl	0	0.657462801	0.285292141	Plastid, high confidence
Thaps3a_9052		not_identified	Thaps3a_9052	SP	21	vhs-fty	0	0.700463604	0.478827682	Plastid, high confidence
Thaps3a_23800		not_identified	Thaps3a_23800	SP	25	ata-des	0	0.151657692	0.354013502	Not plastid, not ppc, signal peptide identified
Thaps3a_11730		not_identified	Thaps3a_11730	SP	21	sla-fap	0	0.796451645	0.347046769	Plastid, high confidence
Thaps3a_10229		not_identified	Thaps3a_10229	noTP	NA	NA	NA	NA	NA	TargetP-2.0: noTP
Thaps3a_10353		not_identified	Thaps3a_10353	SP	18	aqa-att	0	0.199647839	0.322620014	Not plastid, not ppc, signal peptide identified
Thaps3a_4033		not_identified	Thaps3a_4033	SP	18	qna-qgi	-2	0.124507465	0.254155207	Not plastid, not ppc, signal peptide identified
Thaps3a_22220		not_identified	Thaps3a_22220	SP	15	ata-aaa	-2	0.200571948	0.374590173	Not plastid, not ppc, signal peptide identified
Thaps3a_24255		not_identified	Thaps3a_24255	noTP	NA	NA	NA	NA	NA	TargetP-2.0: noTP
Thaps3a_23080	K17768	WC_exlusive	Thaps3a_23080	noTP	NA	NA	NA	NA	NA	TargetP-2.0: noTP
Thaps3a_30386		WC_PF_MF	Thaps3a_30386	SP	16	aaa-fap	0	0.855846819	0.363097873	Plastid, high confidence
Thaps3a_8997		not_identified	Thaps3a_8997	SP	31	ana-fvt	2	0.710545362	0.397999902	Plastid, low confidence
Thaps3a_31562	K08998	not_identified	Thaps3a_31562	SP	26	vna-cns	0	0.177151996	0.328975126	Not plastid, not ppc, signal peptide identified
Thaps3a_23326		WC_exlusive	Thaps3a_23326	SP	16	ata-tas	-2	0.166348787	0.32482886	Not plastid, not ppc, signal peptide identified
Thaps3a_25892	K02641	WC_exlusive	Thaps3a_25892	SP	16	asa-fvp	0	0.781945841	0.276760437	Plastid, high confidence
Thaps3a_36656		WC_exlusive	Thaps3a_36656	SP	22	ihg-fqs	0	0.721864806	0.324986757	Plastid, high confidence
Thaps3a_23564	K02902	not_identified	Thaps3a_23564	SP	20	ata-ftg	0	0.737036811	0.479163995	Plastid, high confidence
Thaps3a_5117		not_identified	Thaps3a_5117	SP	20	aka-lhv	0	0.133486796	0.238846957	Plastid, low confidence
Thaps3a_3007		not_identified	Thaps3a_3007	SP	32	asa-vai	2	0.245533688	0.440037558	Not plastid, not ppc, signal peptide identified
Thaps3a_9187		not_identified	Thaps3a_9187	SP	28	rli-pnp	-1	0.296350924	0.286755223	Not plastid, not ppc, signal peptide identified
Thaps3a_23328	K04077	not_identified	Thaps3a_23328	SP	20	csa-fta	0	0.743546328	0.463448997	Plastid, high confidence
Thaps3a_1584		WC_exlusive	Thaps3a_1584	SP	18	ata-fsn	-2	0.68325539	0.435116444	Plastid, low confidence
Thaps3a_25915		not_identified	Thaps3a_25915	SP	18	asa-nni	0	0.112129533	0.239811829	Not plastid, not ppc, signal peptide identified
Thaps3a_11951	K00079	not_identified	Thaps3a_11951	SP	20	tls-fst	0	0.692748411	0.451563874	Plastid, high confidence
Thaps3a_3848	K00059	not_identified	Thaps3a_3848	SP	17	asa-fts	0	0.731755718	0.271529365	Plastid, high confidence
Thaps3a_21564		not_identified	Thaps3a_21564	noTP	NA	NA	NA	NA	NA	TargetP-2.0: noTP
Thaps3a_40001	K03596	not_identified	Thaps3a_40001	SP	21	vda-fst	0	0.721621903	0.505228889	Plastid, high confidence
Thaps3a_25789		not_identified	Thaps3a_25789	SP	24	ths-lti	0	0.192767974	0.278815332	Plastid, low confidence
Thaps3a_3903		not_identified	Thaps3a_3903	SP	24	gss-ffr	2	0.662899839	0.285144236	Plastid, low confidence
Thaps3a_22763		WC_exlusive	Thaps3a_22763	SP	24	tsa-ftp	0	0.855388016	0.424994599	Plastid, high confidence
Thaps3a_8704		not_identified	Thaps3a_8704	SP	17	ata-atg	-1	0.139546334	0.432412832	Not plastid, not ppc, signal peptide identified
Thaps3a_20876		not_identified	Thaps3a_20876	SP	24	slc-ngs	-2	0.175818804	0.395213387	Not plastid, not ppc, signal peptide identified
Thaps3a_22403	K13800	not_identified	Thaps3a_22403	SP	27	arg-fnf	0	0.669257578	0.349183182	Plastid, high confidence
Thaps3a_21204	K01265	not_identified	Thaps3a_21204	SP	20	aas-fap	0	0.810946576	0.196980058	Plastid, high confidence
Thaps3a_24513		not_identified	Thaps3a_24513	mTP	NA	NA	NA	NA	NA	TargetP-2.0: mTP
Thaps3a_24508		not_identified	Thaps3a_24508	SP	28	tqc-wqq	0	0.172239081	0.325486821	Plastid, low confidence
Thaps3a_23216		WC_PF	Thaps3a_23216	SP	30	tha-att	0	0.201983648	0.577511548	PPC
Thaps3a_6480		not_identified	Thaps3a_6480	SP	28	tca-nea	0	0.085232249	0.271967196	Not plastid, not ppc, signal peptide identified
Thaps3a_7245		not_identified	Thaps3a_7245	SP	24	gda-fit	0	0.722641519	0.428645315	Plastid, high confidence
Thaps3a_2550		not_identified	Thaps3a_2550	SP	25	iia-dpe	0	0.122166512	0.449430338	Not plastid, not ppc, signal peptide identified
Thaps3a_10912		not_identified	Thaps3a_10912	SP	20	aaa-sas	1	0.207654917	0.333332614	Not plastid, not ppc, signal peptide identified
Thaps3a_2792		not_identified	Thaps3a_2792	noTP	NA	NA	NA	NA	NA	TargetP-2.0: noTP
Thaps3a_6290	K00940	WC_exlusive	Thaps3a_6290	SP	18	ana-fts	0	0.758881209	0.485205857	Plastid, high confidence
Thaps3a_15398		WC_exlusive	Thaps3a_15398	SP	21	slg-fsf	0	0.702078613	0.434161712	Plastid, high confidence
Thaps3a_25735		not_identified	Thaps3a_25735	SP	17	aaa-aas	-2	0.218713416	0.416120655	Not plastid, not ppc, signal peptide identified
Thaps3a_20668	K19511	not_identified	Thaps3a_20668	SP	24	vga-erm	0	0.112391152	0.401241383	Not plastid, not ppc, signal peptide identified
Thaps3a_9849	K00236	not_identified	Thaps3a_9849	noTP	NA	NA	NA	NA	NA	TargetP-2.0: noTP
Thaps3a_6698		not_identified	Thaps3a_6698	noTP	NA	NA	NA	NA	NA	TargetP-2.0: noTP
Thaps3a_40156	K02115	WC_PF_MF	Thaps3a_40156	SP	17	asa-ftt	0	0.775970838	0.437634739	Plastid, high confidence
Thaps3a_4609		not_identified	Thaps3a_4609	SP	23	lla-hqp	0	0.227578787	0.211773121	Not plastid, not ppc, signal peptide identified
Thaps3a_4436	K09580	not_identified	Thaps3a_4436	SP	16	iha-aei	0	0.117749887	0.346546042	Not plastid, not ppc, signal peptide identified
Thaps3a_20564		not_identified	Thaps3a_20564	SP	22	sss-val	1	0.267640735	0.536158441	PPC
Thaps3a_23813		WC_exlusive	Thaps3a_23813	SP	25	sas-fla	1	0.564542641	0.200108864	Plastid, low confidence
Thaps3a_38667		WC_PF_MF	Thaps3a_38667	SP	17	aaa-fqs	0	0.684717117	0.301457572	Plastid, high confidence
Thaps3a_1819		not_identified	Thaps3a_1819	SP	20	sna-lya	0	0.214772416	0.488888968	Plastid, low confidence
Thaps3a_20685		not_identified	Thaps3a_20685	SP	26	vsa-vvd	0	0.14135996	0.371619843	Not plastid, not ppc, signal peptide identified
Thaps3a_23021		not_identified	Thaps3a_23021	noTP	NA	NA	NA	NA	NA	TargetP-2.0: noTP
Thaps3a_9286		not_identified	Thaps3a_9286	SP	18	sla-taq	-2	0.224169284	0.403717563	Not plastid, not ppc, signal peptide identified
Thaps3a_9648		not_identified	Thaps3a_9648	SP	23	smv-hsh	-2	0.16533257	0.516429641	PPC
Thaps3a_36243		not_identified	Thaps3a_36243	SP	19	vng-fap	0	0.834317109	0.367864533	Plastid, high confidence
Thaps3a_270385		not_identified	Thaps3a_270385	SP	16	saa-fql	0	0.642427774	0.311497297	Plastid, high confidence
Thaps3a_25847		not_identified	Thaps3a_25847	SP	22	sta-qec	0	0.114493098	0.297753302	Not plastid, not ppc, signal peptide identified
Thaps3a_22200		not_identified	Thaps3a_22200	SP	22	vss-fss	0	0.702623988	0.363992006	Plastid, high confidence
Thaps3a_24843		not_identified	Thaps3a_24843	SP	20	vaa-fap	0	0.84806504	0.428330645	Plastid, high confidence
Thaps3a_4242	K20352	not_identified	Thaps3a_4242	SP	30	tsa-fpi	0	0.58095693	0.274653721	Plastid, high confidence
Thaps3a_8333		not_identified	Thaps3a_8333	SP	25	sea-fsi	0	0.715509387	0.49560879	Plastid, high confidence
Thaps3a_266701	K13449	not_identified	Thaps3a_266701	noTP	NA	NA	NA	NA	NA	TargetP-2.0: noTP
Thaps3a_258892		not_identified	Thaps3a_258892	noTP	NA	NA	NA	NA	NA	TargetP-2.0: noTP
Thaps3a_10305	K15507	not_identified	Thaps3a_10305	SP	18	gsi-fak	-2	0.635659085	0.173878548	Plastid, low confidence
Thaps3a_25371		WC_exlusive	Thaps3a_25371	SP	23	ana-yes	0	0.15982285	0.290629583	Plastid, low confidence
Thaps3a_10694	K09632	not_identified	Thaps3a_10694	SP	25	sla-ndl	0	0.175720279	0.341150218	Not plastid, not ppc, signal peptide identified
Thaps3a_25561		not_identified	Thaps3a_25561	SP	20	asa-ntn	0	0.159358116	0.301186411	Not plastid, not ppc, signal peptide identified
Thaps3a_15292	K09680	not_identified	Thaps3a_15292	noTP	NA	NA	NA	NA	NA	TargetP-2.0: noTP
Thaps3a_20613	K01586	WC_exlusive	Thaps3a_20613	SP	20	tna-fsp	0	0.77424791	0.360341967	Plastid, high confidence
Thaps3a_13557		not_identified	Thaps3a_13557	SP	25	ghr-vvv	2	0.12163882	0.31066274	Not plastid, not ppc, signal peptide identified
Thaps3a_1101		not_identified	Thaps3a_1101	SP	28	wha-vst	0	0.220506839	0.536716397	PPC
Thaps3a_5405		not_identified	Thaps3a_5405	mTP	NA	NA	NA	NA	NA	TargetP-2.0: mTP
Thaps3a_22646		not_identified	Thaps3a_22646	SP	17	tsa-wsg	-2	0.198277409	0.445112581	Plastid, low confidence
Thaps3a_32459	K03969	not_identified	Thaps3a_32459	noTP	NA	NA	NA	NA	NA	TargetP-2.0: noTP
Thaps3a_7060		not_identified	Thaps3a_7060	SP	21	vta-fqs	0	0.649795525	0.414839672	Plastid, high confidence
Thaps3a_7740		not_identified	Thaps3a_7740	SP	22	tla-fvp	0	0.788999976	0.393123274	Plastid, high confidence
Thaps3a_39520	K23025	WC_exlusive	Thaps3a_39520	noTP	NA	NA	NA	NA	NA	TargetP-2.0: noTP
Thaps3a_22546	K03217	PF_exlusive	Thaps3a_22546	SP	19	lha-fap	0	0.83443828	0.347746433	Plastid, high confidence
Thaps3a_8373		not_identified	Thaps3a_8373	SP	21	vns-ett	0	0.186316436	0.278808034	Not plastid, not ppc, signal peptide identified
Thaps3a_6660		not_identified	Thaps3a_6660	SP	30	kla-smp	0	0.235466392	0.377381657	Not plastid, not ppc, signal peptide identified
Thaps3a_10938		not_identified	Thaps3a_10938	SP	17	kla-asd	-2	0.130878912	0.41066409	Not plastid, not ppc, signal peptide identified
Thaps3a_36557		not_identified	Thaps3a_36557	SP	21	ata-ftq	0	0.702902614	0.292503945	Plastid, high confidence
Thaps3a_39255	K01880	not_identified	Thaps3a_39255	SP	29	qsk-qsp	2	0.272590082	0.427285771	Not plastid, not ppc, signal peptide identified
Thaps3a_17140		not_identified	Thaps3a_17140	SP	38	aia-lpn	0	0.128508709	0.377422625	Plastid, low confidence
Thaps3a_11173		not_identified	Thaps3a_11173	SP	31	asa-sss	0	0.204488018	0.50038962	PPC
Thaps3a_2657		not_identified	Thaps3a_2657	SP	24	ala-ftt	0	0.651308937	0.235211399	Plastid, high confidence
Thaps3a_25599	K14001	not_identified	Thaps3a_25599	SP	37	lls-dvy	0	0.207586399	0.367724437	Not plastid, not ppc, signal peptide identified
Thaps3a_5362		WC_MF	Thaps3a_5362	SP	22	ata-rqq	0	0.137650759	0.27382143	Not plastid, not ppc, signal peptide identified
Thaps3a_25100		not_identified	Thaps3a_25100	SP	21	tts-fvp	0	0.761112368	0.275418474	Plastid, high confidence
Thaps3a_11637	K01113	not_identified	Thaps3a_11637	SP	18	kva-laq	-2	0.201445069	0.323673974	Plastid, low confidence
Thaps3a_7373	K01312	not_identified	Thaps3a_7373	SP	25	sda-ass	0	0.210108441	0.484037106	Not plastid, not ppc, signal peptide identified
Thaps3a_11757		not_identified	Thaps3a_11757	SP	26	ila-sed	0	0.162788846	0.456417528	Not plastid, not ppc, signal peptide identified
Thaps3a_7957		PF_exlusive	Thaps3a_7957	SP	21	tla-fap	0	0.827210015	0.392018742	Plastid, high confidence
Thaps3a_8441	K09611	not_identified	Thaps3a_8441	SP	20	tna-ftn	0	0.706757052	0.284844464	Plastid, high confidence
Thaps3a_2936		not_identified	Thaps3a_2936	SP	27	vsg-lvp	0	0.311293839	0.363054271	Plastid, high confidence
Thaps3a_9110		not_identified	Thaps3a_9110	SP	19	vra-fsp	0	0.80155996	0.409340916	Plastid, high confidence
Thaps3a_254891		not_identified	Thaps3a_254891	SP	22	ats-fht	0	0.668880052	0.335427148	Plastid, high confidence
Thaps3a_25219		not_identified	Thaps3a_25219	SP	26	isl-dvv	1	0.147736171	0.339989502	Not plastid, not ppc, signal peptide identified
Thaps3a_34681	K02372	WC_MF	Thaps3a_34681	SP	18	tsa-fts	0	0.725495232	0.483162674	Plastid, high confidence
Thaps3a_23911		not_identified	Thaps3a_23911	noTP	NA	NA	NA	NA	NA	TargetP-2.0: noTP
Thaps3a_1282		not_identified	Thaps3a_1282	SP	23	ava-was	-2	0.207839301	0.212936103	Plastid, low confidence
Thaps3a_5952		not_identified	Thaps3a_5952	noTP	NA	NA	NA	NA	NA	TargetP-2.0: noTP
Thaps3a_7321		not_identified	Thaps3a_7321	noTP	NA	NA	NA	NA	NA	TargetP-2.0: noTP
Thaps3a_262910		not_identified	Thaps3a_262910	SP	24	glg-ngi	2	0.143612697	0.282097146	Not plastid, not ppc, signal peptide identified
Thaps3a_6580		WC_MF	Thaps3a_6580	SP	18	asa-dev	0	0.136666712	0.273118508	Not plastid, not ppc, signal peptide identified
Thaps3a_262704	K18453	not_identified	Thaps3a_262704	SP	19	asa-fhs	0	0.614322156	0.280059228	Plastid, high confidence
Thaps3a_23597		not_identified	Thaps3a_23597	SP	40	vdg-qkr	0	0.108920513	0.385040215	Not plastid, not ppc, signal peptide identified
Thaps3a_22171		not_identified	Thaps3a_22171	noTP	NA	NA	NA	NA	NA	TargetP-2.0: noTP
Thaps3a_10589		not_identified	Thaps3a_10589	SP	31	sfa-ftn	2	0.691369243	0.290776188	Plastid, low confidence
Thaps3a_21792		not_identified	Thaps3a_21792	SP	39	ivg-dih	0	0.163025522	0.431224504	Not plastid, not ppc, signal peptide identified
Thaps3a_4116		not_identified	Thaps3a_4116	noTP	NA	NA	NA	NA	NA	TargetP-2.0: noTP
Thaps3a_8510		not_identified	Thaps3a_8510	SP	28	aid-fet	2	0.60749141	0.291709696	Plastid, low confidence
Thaps3a_262335		not_identified	Thaps3a_262335	SP	22	yia-lsl	-2	0.254772358	0.530147141	Plastid, low confidence
Thaps3a_34785	K02836	not_identified	Thaps3a_34785	SP	25	vns-ftf	0	0.638431651	0.252873382	Plastid, high confidence
Thaps3a_21841		not_identified	Thaps3a_21841	SP	22	ves-vlp	0	0.243549559	0.366980418	Not plastid, not ppc, signal peptide identified
Thaps3a_23784		not_identified	Thaps3a_23784	noTP	NA	NA	NA	NA	NA	TargetP-2.0: noTP
Thaps3a_11198		not_identified	Thaps3a_11198	noTP	NA	NA	NA	NA	NA	TargetP-2.0: noTP
Thaps3a_3442		not_identified	Thaps3a_3442	mTP	NA	NA	NA	NA	NA	TargetP-2.0: mTP
Thaps3a_11177		not_identified	Thaps3a_11177	SP	23	lsa-ssd	1	0.129012129	0.471903155	Not plastid, not ppc, signal peptide identified
Thaps3a_11860		not_identified	Thaps3a_11860	SP	36	vys-lsl	0	0.207610041	0.446240187	Plastid, low confidence
Thaps3a_21814		not_identified	Thaps3a_21814	SP	20	sda-lsp	0	0.275914114	0.487052489	Plastid, low confidence
Thaps3a_30149		not_identified	Thaps3a_30149	noTP	NA	NA	NA	NA	NA	TargetP-2.0: noTP
Thaps3a_22911		not_identified	Thaps3a_22911	SP	21	heg-iit	0	0.141539667	0.341108949	Not plastid, not ppc, signal peptide identified
Thaps3a_10234	K10960	WC_PF_MF	Thaps3a_10234	SP	16	asa-ftp	0	0.873016188	0.537662261	Plastid, high confidence
Thaps3a_263062	K04564	not_identified	Thaps3a_263062	SP	18	sla-spa	0	0.121231046	0.485676024	Not plastid, not ppc, signal peptide identified
Thaps3a_23492		not_identified	Thaps3a_23492	SP	32	aaa-fnt	0	0.672117026	0.401975532	Plastid, high confidence
Thaps3a_25378		not_identified	Thaps3a_25378	SP	28	aqs-fpc	2	0.593028713	0.232476486	Plastid, low confidence
Thaps3a_8745		not_identified	Thaps3a_8745	SP	21	iaa-fas	-2	0.686486903	0.327576985	Plastid, low confidence
Thaps3a_25094		not_identified	Thaps3a_25094	SP	19	aaa-lsl	0	0.200987948	0.361826542	Plastid, low confidence
Thaps3a_3489		not_identified	Thaps3a_3489	SP	20	tta-syy	0	0.064901999	0.338372968	Not plastid, not ppc, signal peptide identified
Thaps3a_1827		not_identified	Thaps3a_1827	SP	18	vqa-fts	0	0.733976274	0.403663555	Plastid, high confidence
Thaps3a_32745		not_identified	Thaps3a_32745	SP	32	tha-yty	0	0.189226316	0.329369882	Plastid, low confidence
Thaps3a_23791		not_identified	Thaps3a_23791	SP	29	tda-ypg	0	0.161413566	0.346991677	Plastid, low confidence
Thaps3a_25677		not_identified	Thaps3a_25677	noTP	NA	NA	NA	NA	NA	TargetP-2.0: noTP
Thaps3a_22194		not_identified	Thaps3a_22194	SP	22	vsa-lip	0	0.2039616	0.246729687	Plastid, low confidence
Thaps3a_5632		not_identified	Thaps3a_5632	SP	24	tya-fap	0	0.91168661	0.529352558	Plastid, high confidence
Thaps3a_266230		WC_exlusive	Thaps3a_266230	noTP	NA	NA	NA	NA	NA	TargetP-2.0: noTP
Thaps3a_2270		WC_exlusive	Thaps3a_2270	SP	17	aaa-cic	0	0.19139508	0.391217846	Not plastid, not ppc, signal peptide identified
Thaps3a_33024		WC_MF	Thaps3a_33024	SP	20	ims-fav	0	0.728866548	0.22957527	Plastid, high confidence
Thaps3a_23153		not_identified	Thaps3a_23153	SP	30	qsa-nit	1	0.141588004	0.268721913	Not plastid, not ppc, signal peptide identified
Thaps3a_10529		not_identified	Thaps3a_10529	SP	19	tlf-fgl	-2	0.675823469	0.303563305	Plastid, low confidence
Thaps3a_10681		not_identified	Thaps3a_10681	SP	25	tna-fts	0	0.735331531	0.317800863	Plastid, high confidence
Thaps3a_13482	K12447	not_identified	Thaps3a_13482	noTP	NA	NA	NA	NA	NA	TargetP-2.0: noTP
Thaps3a_31771	K08869	not_identified	Thaps3a_31771	mTP	NA	NA	NA	NA	NA	TargetP-2.0: mTP
Thaps3a_11662	K00656	not_identified	Thaps3a_11662	SP	19	vsa-fip	0	0.751238023	0.336129113	Plastid, high confidence
Thaps3a_41733	K03147	not_identified	Thaps3a_41733	SP	19	tla-fvs	0	0.761821502	0.457120618	Plastid, high confidence
Thaps3a_22193		not_identified	Thaps3a_22193	noTP	NA	NA	NA	NA	NA	TargetP-2.0: noTP
Thaps3a_22523		not_identified	Thaps3a_22523	noTP	NA	NA	NA	NA	NA	TargetP-2.0: noTP
Thaps3a_264481	K05528	not_identified	Thaps3a_264481	noTP	NA	NA	NA	NA	NA	TargetP-2.0: noTP
Thaps3a_25396		not_identified	Thaps3a_25396	SP	20	ala-ftt	0	0.763717559	0.363135707	Plastid, high confidence
Thaps3a_5469		not_identified	Thaps3a_5469	mTP	NA	NA	NA	NA	NA	TargetP-2.0: mTP
Thaps3a_24773	K03665	not_identified	Thaps3a_24773	SP	27	ssa-lia	0	0.204504278	0.45064807	Plastid, low confidence
Thaps3a_1526		not_identified	Thaps3a_1526	SP	30	aap-fht	2	0.662062157	0.40227416	Plastid, low confidence
Thaps3a_6506		not_identified	Thaps3a_6506	SP	19	taa-lln	0	0.068889828	0.261456982	Plastid, low confidence
Thaps3a_23235		WC_exlusive	Thaps3a_23235	SP	26	tsa-fvs	0	0.710018287	0.269585154	Plastid, high confidence
Thaps3a_5829		not_identified	Thaps3a_5829	SP	24	aaa-ttt	1	0.182287987	0.38803689	Not plastid, not ppc, signal peptide identified
Thaps3a_23093		WC_exlusive	Thaps3a_23093	SP	22	sng-fvg	0	0.694122867	0.368024686	Plastid, high confidence
Thaps3a_20848	K18038	not_identified	Thaps3a_20848	noTP	NA	NA	NA	NA	NA	TargetP-2.0: noTP
Thaps3a_11760		MF_exlusive	Thaps3a_11760	SP	18	ssa-fap	0	0.828254233	0.391731512	Plastid, high confidence
Thaps3a_25533	K08568	not_identified	Thaps3a_25533	SP	18	tha-veh	0	0.07858588	0.17909288	Not plastid, not ppc, signal peptide identified
Thaps3a_9790		not_identified	Thaps3a_9790	SP	18	akg-fti	0	0.672119979	0.32265112	Plastid, high confidence
Thaps3a_24766		not_identified	Thaps3a_24766	noTP	NA	NA	NA	NA	NA	TargetP-2.0: noTP
Thaps3a_21244		not_identified	Thaps3a_21244	noTP	NA	NA	NA	NA	NA	TargetP-2.0: noTP
Thaps3a_11947		not_identified	Thaps3a_11947	noTP	NA	NA	NA	NA	NA	TargetP-2.0: noTP
Thaps3a_3412		not_identified	Thaps3a_3412	noTP	NA	NA	NA	NA	NA	TargetP-2.0: noTP
Thaps3a_22810		not_identified	Thaps3a_22810	SP	28	vla-fsp	0	0.830671568	0.487264623	Plastid, high confidence
Thaps3a_24152		not_identified	Thaps3a_24152	SP	26	tag-flq	0	0.637492392	0.198078419	Plastid, high confidence
Thaps3a_3327		not_identified	Thaps3a_3327	SP	27	sqh-rat	2	0.163197602	0.289162266	Not plastid, not ppc, signal peptide identified
Thaps3a_25088		not_identified	Thaps3a_25088	SP	22	rsa-asl	-1	0.19393472	0.511816488	PPC
Thaps3a_3505	K13509	not_identified	Thaps3a_3505	SP	21	yha-nsl	-2	0.193089986	0.436672971	Not plastid, not ppc, signal peptide identified
Thaps3a_1791		not_identified	Thaps3a_1791	SP	25	gsd-fhr	2	0.603484101	0.269363803	Plastid, low confidence
Thaps3a_6905		not_identified	Thaps3a_6905	SP	20	vna-fsp	0	0.857484969	0.629737902	Plastid, high confidence
Thaps3a_22364		WC_exlusive	Thaps3a_22364	mTP	NA	NA	NA	NA	NA	TargetP-2.0: mTP
Thaps3a_11864		not_identified	Thaps3a_11864	noTP	NA	NA	NA	NA	NA	TargetP-2.0: noTP
Thaps3a_21748	K01624	WC_exlusive	Thaps3a_21748	SP	20	ada-fts	0	0.710136411	0.325032871	Plastid, high confidence
Thaps3a_2071		not_identified	Thaps3a_2071	SP	16	tcl-csk	-1	0.201413326	0.439444526	Not plastid, not ppc, signal peptide identified
Thaps3a_2769	K15109	not_identified	Thaps3a_2769	SP	15	afa-nck	-2	0.106381909	0.279778086	Not plastid, not ppc, signal peptide identified
Thaps3a_268242		not_identified	Thaps3a_268242	SP	20	vss-fta	0	0.669999325	0.361329262	Plastid, high confidence
Thaps3a_21261		not_identified	Thaps3a_21261	SP	21	tla-fap	0	0.813333557	0.281246082	Plastid, high confidence
Thaps3a_260775		not_identified	Thaps3a_260775	SP	22	ats-fht	0	0.668880052	0.335427148	Plastid, high confidence
Thaps3a_25036		not_identified	Thaps3a_25036	SP	26	tla-eln	0	0.126611737	0.395956165	Not plastid, not ppc, signal peptide identified
Thaps3a_11767		not_identified	Thaps3a_11767	noTP	NA	NA	NA	NA	NA	TargetP-2.0: noTP
Thaps3a_24853		not_identified	Thaps3a_24853	SP	23	tcg-fdg	1	0.691042867	0.470701237	Plastid, low confidence
Thaps3a_1833		not_identified	Thaps3a_1833	mTP	NA	NA	NA	NA	NA	TargetP-2.0: mTP
Thaps3a_3298	K15382	not_identified	Thaps3a_3298	SP	23	sda-wig	0	0.188617465	0.379733792	Plastid, low confidence
Thaps3a_267149	K00382	WC_exlusive	Thaps3a_267149	SP	16	aia-fap	0	0.849705433	0.368194712	Plastid, high confidence
Thaps3a_9241		not_identified	Thaps3a_9241	noTP	NA	NA	NA	NA	NA	TargetP-2.0: noTP
Thaps3a_21383		not_identified	Thaps3a_21383	noTP	NA	NA	NA	NA	NA	TargetP-2.0: noTP
Thaps3a_24914	K04078	WC_exlusive	Thaps3a_24914	SP	19	tha-ftt	0	0.770815707	0.486660697	Plastid, high confidence
Thaps3a_23240		not_identified	Thaps3a_23240	SP	22	saa-pai	1	0.209673679	0.349818914	Not plastid, not ppc, signal peptide identified
Thaps3a_3192	K11166	not_identified	Thaps3a_3192	SP	25	tfg-fqg	0	0.633747576	0.333983651	Plastid, high confidence
Thaps3a_4294		not_identified	Thaps3a_4294	noTP	NA	NA	NA	NA	NA	TargetP-2.0: noTP
Thaps3a_10498		not_identified	Thaps3a_10498	SP	26	tln-lte	2	0.213716657	0.407404299	Plastid, low confidence
Thaps3a_266452		not_identified	Thaps3a_266452	SP	22	sng-fvg	0	0.694122867	0.368024686	Plastid, high confidence
Thaps3a_263936	K08653	not_identified	Thaps3a_263936	SP	20	ssa-eys	0	0.130610963	0.322808717	Not plastid, not ppc, signal peptide identified
Thaps3a_21571	K00794	WC_exlusive	Thaps3a_21571	SP	24	asa-fat	0	0.767848036	0.439401008	Plastid, high confidence
Thaps3a_20641		not_identified	Thaps3a_20641	SP	28	tta-sgh	0	0.108419075	0.32116128	Not plastid, not ppc, signal peptide identified
Thaps3a_266145	K18754	not_identified	Thaps3a_266145	SP	18	atg-fap	0	0.839098925	0.369999675	Plastid, high confidence
Thaps3a_3883		WC_MF	Thaps3a_3883	SP	18	ssa-fqa	0	0.68947402	0.29909654	Plastid, high confidence
Thaps3a_3166		not_identified	Thaps3a_3166	SP	30	vtg-fap	0	0.800756682	0.363649723	Plastid, high confidence
Thaps3a_11530		not_identified	Thaps3a_11530	noTP	NA	NA	NA	NA	NA	TargetP-2.0: noTP
Thaps3a_257991		not_identified	Thaps3a_257991	SP	24	vsa-qdl	0	0.107109168	0.179592254	Not plastid, not ppc, signal peptide identified
Thaps3a_25902		not_identified	Thaps3a_25902	SP	23	awa-cvi	0	0.113349285	0.310855371	Not plastid, not ppc, signal peptide identified
Thaps3a_1150		not_identified	Thaps3a_1150	SP	16	tms-fav	-2	0.680154596	0.368857124	Plastid, low confidence
Thaps3a_11054		not_identified	Thaps3a_11054	SP	28	ina-snv	0	0.094910627	0.338337746	Not plastid, not ppc, signal peptide identified
Thaps3a_22367		not_identified	Thaps3a_22367	SP	33	shq-yiv	0	0.171584136	0.254130165	Plastid, low confidence
Thaps3a_24861		WC_MF	Thaps3a_24861	SP	23	vss-fap	0	0.801815694	0.335886257	Plastid, high confidence
Thaps3a_12168		not_identified	Thaps3a_12168	SP	16	asa-gtn	0	0.166043677	0.367267783	Not plastid, not ppc, signal peptide identified
Thaps3a_23825		not_identified	Thaps3a_23825	noTP	NA	NA	NA	NA	NA	TargetP-2.0: noTP
Thaps3a_8164		not_identified	Thaps3a_8164	SP	21	vvg-ftc	0	0.736844321	0.445452907	Plastid, high confidence
Thaps3a_3141		not_identified	Thaps3a_3141	SP	18	aaa-fap	0	0.80269843	0.34997731	Plastid, high confidence
Thaps3a_23853	K01312	not_identified	Thaps3a_23853	SP	25	ssa-eti	0	0.151509615	0.527716942	PPC
Thaps3a_23350		not_identified	Thaps3a_23350	SP	20	lsd-fty	1	0.628403661	0.241979015	Plastid, low confidence
Thaps3a_5959		not_identified	Thaps3a_5959	SP	20	asa-fim	0	0.789553729	0.6506701	Plastid, high confidence
Thaps3a_34684		not_identified	Thaps3a_34684	SP	22	vra-fqp	0	0.805234606	0.421304335	Plastid, high confidence
Thaps3a_24761		WC_exlusive	Thaps3a_24761	SP	23	vsa-ntl	0	0.201287287	0.407801061	Not plastid, not ppc, signal peptide identified
Thaps3a_23393		not_identified	Thaps3a_23393	SP	30	raq-fgv	1	0.598369444	0.351419089	Plastid, low confidence
Thaps3a_3974		not_identified	Thaps3a_3974	SP	19	ava-ftp	0	0.859309587	0.455407097	Plastid, high confidence
Thaps3a_7292		not_identified	Thaps3a_7292	noTP	NA	NA	NA	NA	NA	TargetP-2.0: noTP
Thaps3a_4900		not_identified	Thaps3a_4900	SP	19	saa-fsd	-2	0.732387569	0.479951018	Plastid, low confidence
Thaps3a_20889		WC_PF	Thaps3a_20889	SP	23	ada-fvs	2	0.723908694	0.43013919	Plastid, low confidence
Thaps3a_5240	K01698	WC_exlusive	Thaps3a_5240	SP	16	sna-fap	0	0.844145504	0.405951395	Plastid, high confidence
Thaps3a_9419		not_identified	Thaps3a_9419	SP	33	asa-sqw	0	0.154591648	0.515840332	PPC
Thaps3a_21094		not_identified	Thaps3a_21094	SP	26	vsa-leg	0	0.068554275	0.222485342	Plastid, low confidence
Thaps3a_11255		not_identified	Thaps3a_11255	SP	23	gva-all	2	0.179881887	0.453379667	Not plastid, not ppc, signal peptide identified
Thaps3a_7094		not_identified	Thaps3a_7094	SP	35	vds-fap	0	0.830204163	0.401633891	Plastid, high confidence
Thaps3a_8955	K01183	not_identified	Thaps3a_8955	SP	21	lva-atn	-1	0.149215275	0.359171226	Not plastid, not ppc, signal peptide identified
Thaps3a_2351	K06959	WC_exlusive	Thaps3a_2351	SP	21	vsg-nnl	0	0.107077531	0.283242756	Not plastid, not ppc, signal peptide identified
Thaps3a_8844		not_identified	Thaps3a_8844	SP	21	ssa-sss	0	0.190129019	0.577104746	PPC
Thaps3a_21615		not_identified	Thaps3a_21615	SP	22	ssa-fth	0	0.641098877	0.265803032	Plastid, high confidence
Thaps3a_25609		not_identified	Thaps3a_25609	SP	22	tsa-flt	0	0.709789185	0.366980662	Plastid, high confidence
Thaps3a_25231		not_identified	Thaps3a_25231	SP	17	sia-sch	-2	0.113003986	0.312043787	Not plastid, not ppc, signal peptide identified
Thaps3a_9471	K09858	not_identified	Thaps3a_9471	SP	19	tig-rer	0	0.161076105	0.362232448	Not plastid, not ppc, signal peptide identified
Thaps3a_1249	K05313	not_identified	Thaps3a_1249	SP	32	hss-ivd	1	0.145170368	0.228653605	Not plastid, not ppc, signal peptide identified
Thaps3a_32723		WC_PF_MF	Thaps3a_32723	SP	18	vsa-fap	0	0.757052106	0.303189931	Plastid, high confidence
Thaps3a_21898		not_identified	Thaps3a_21898	SP	24	aqd-fqh	2	0.61256426	0.256765473	Plastid, low confidence
Thaps3a_7904		not_identified	Thaps3a_7904	noTP	NA	NA	NA	NA	NA	TargetP-2.0: noTP
Thaps3a_9450		not_identified	Thaps3a_9450	SP	28	vha-sin	0	0.123319995	0.442675179	Not plastid, not ppc, signal peptide identified
Thaps3a_1291		not_identified	Thaps3a_1291	SP	19	vns-fsp	0	0.830319945	0.491233648	Plastid, high confidence
Thaps3a_2095		not_identified	Thaps3a_2095	noTP	NA	NA	NA	NA	NA	TargetP-2.0: noTP
Thaps3a_21597		not_identified	Thaps3a_21597	noTP	NA	NA	NA	NA	NA	TargetP-2.0: noTP
Thaps3a_3227		not_identified	Thaps3a_3227	SP	21	lsa-iet	0	0.15598145	0.30136003	Not plastid, not ppc, signal peptide identified
Thaps3a_22662		not_identified	Thaps3a_22662	SP	28	psa-alq	-1	0.169418556	0.423641116	Not plastid, not ppc, signal peptide identified
Thaps3a_2601		MF_exlusive	Thaps3a_2601	SP	16	asa-fap	0	0.816022775	0.273000161	Plastid, high confidence
Thaps3a_23625		WC_exlusive	Thaps3a_23625	SP	21	tea-fsl	0	0.702540884	0.412322116	Plastid, high confidence
Thaps3a_7012		not_identified	Thaps3a_7012	SP	30	tta-tgv	0	0.119615827	0.260989023	Not plastid, not ppc, signal peptide identified
Thaps3a_10986		not_identified	Thaps3a_10986	SP	27	vka-tnl	0	0.093045718	0.210015747	Not plastid, not ppc, signal peptide identified
Thaps3a_6759		not_identified	Thaps3a_6759	SP	22	tna-fag	0	0.663441972	0.277143288	Plastid, high confidence
Thaps3a_24204		not_identified	Thaps3a_24204	SP	24	hsa-nls	1	0.118951348	0.289877138	Not plastid, not ppc, signal peptide identified
Thaps3a_11215		not_identified	Thaps3a_11215	SP	19	vaa-lsv	-2	0.194073996	0.467285356	Plastid, low confidence
Thaps3a_20738	K00888	not_identified	Thaps3a_20738	noTP	NA	NA	NA	NA	NA	TargetP-2.0: noTP
Thaps3a_30765	K23887	not_identified	Thaps3a_30765	noTP	NA	NA	NA	NA	NA	TargetP-2.0: noTP
Thaps3a_1052		not_identified	Thaps3a_1052	noTP	NA	NA	NA	NA	NA	TargetP-2.0: noTP
Thaps3a_1179		WC_exlusive	Thaps3a_1179	SP	19	aaa-qsl	0	0.113366579	0.31047789	Not plastid, not ppc, signal peptide identified
Thaps3a_20621		not_identified	Thaps3a_20621	SP	28	vla-thq	0	0.131484158	0.331640139	Not plastid, not ppc, signal peptide identified
Thaps3a_24710		WC_exlusive	Thaps3a_24710	SP	18	anp-fap	2	0.773706096	0.228328015	Plastid, low confidence
Thaps3a_20584		not_identified	Thaps3a_20584	SP	23	tng-fsa	0	0.739491208	0.519787753	Plastid, high confidence
Thaps3a_24129		not_identified	Thaps3a_24129	SP	32	gtg-tgn	2	0.143371347	0.388183833	Not plastid, not ppc, signal peptide identified
Thaps3a_20708	K14379	not_identified	Thaps3a_20708	SP	25	tsa-sht	0	0.09437119	0.366435308	Not plastid, not ppc, signal peptide identified
Thaps3a_5661	K03868	not_identified	Thaps3a_5661	SP	20	lta-ttt	1	0.185895545	0.373229015	Not plastid, not ppc, signal peptide identified
Thaps3a_21736	K04564	WC_exlusive	Thaps3a_21736	SP	18	asa-cda	0	0.075137493	0.273102435	Not plastid, not ppc, signal peptide identified
Thaps3a_7987		not_identified	Thaps3a_7987	SP	18	tta-ftp	0	0.797229274	0.363429577	Plastid, high confidence
Thaps3a_24383		not_identified	Thaps3a_24383	SP	21	tsq-rtt	1	0.193487929	0.403827512	Not plastid, not ppc, signal peptide identified
Thaps3a_10048		not_identified	Thaps3a_10048	SP	23	ada-rvs	0	0.191580308	0.382660308	Not plastid, not ppc, signal peptide identified
Thaps3a_8781		not_identified	Thaps3a_8781	SP	22	tna-fsv	0	0.696558108	0.543150557	Plastid, high confidence
Thaps3a_12172		not_identified	Thaps3a_12172	noTP	NA	NA	NA	NA	NA	TargetP-2.0: noTP
Thaps3a_22492		not_identified	Thaps3a_22492	noTP	NA	NA	NA	NA	NA	TargetP-2.0: noTP
Thaps3a_4247	K01230	not_identified	Thaps3a_4247	SP	27	vlg-thi	0	0.16648061	0.362569276	Not plastid, not ppc, signal peptide identified
Thaps3a_12203		not_identified	Thaps3a_12203	SP	17	vaa-sas	-2	0.181518862	0.361069772	Not plastid, not ppc, signal peptide identified
Thaps3a_259346	K00428	WC_MF	Thaps3a_259346	SP	30	vea-kea	0	0.141748323	0.385437706	Not plastid, not ppc, signal peptide identified
Thaps3a_6624	K11885	not_identified	Thaps3a_6624	SP	21	cta-hps	0	0.154321929	0.433428027	Not plastid, not ppc, signal peptide identified
Thaps3a_11938		not_identified	Thaps3a_11938	noTP	NA	NA	NA	NA	NA	TargetP-2.0: noTP
Thaps3a_26759		PF_exlusive	Thaps3a_26759	SP	22	vdg-fkf	0	0.61134211	0.238649499	Plastid, high confidence
Thaps3a_2224		not_identified	Thaps3a_2224	SP	20	ats-fte	2	0.643527662	0.232299289	Plastid, low confidence
Thaps3a_9552		not_identified	Thaps3a_9552	SP	22	gva-vee	2	0.074784219	0.257397426	Not plastid, not ppc, signal peptide identified
Thaps3a_11247	K18886	not_identified	Thaps3a_11247	SP	24	ata-dss	2	0.312332172	0.675817378	PPC
Thaps3a_24385		not_identified	Thaps3a_24385	SP	20	sqa-fvv	0	0.724261493	0.286520311	Plastid, high confidence
Thaps3a_30361	K15382	not_identified	Thaps3a_30361	SP	27	ava-ats	2	0.251656241	0.362751334	Not plastid, not ppc, signal peptide identified
Thaps3a_7442		not_identified	Thaps3a_7442	SP	26	iqa-fsp	0	0.751791524	0.378515561	Plastid, high confidence
Thaps3a_266096		not_identified	Thaps3a_266096	SP	24	kfa-kgn	-2	0.117872771	0.286241097	Not plastid, not ppc, signal peptide identified
Thaps3a_8217		not_identified	Thaps3a_8217	SP	22	lva-ges	-1	0.135189368	0.326730484	Not plastid, not ppc, signal peptide identified
Thaps3a_24216		not_identified	Thaps3a_24216	SP	32	ata-gvs	0	0.20311307	0.380746444	Not plastid, not ppc, signal peptide identified
Thaps3a_22850		not_identified	Thaps3a_22850	SP	34	tds-fvp	0	0.789701903	0.384717568	Plastid, high confidence
Thaps3a_20600		not_identified	Thaps3a_20600	SP	31	awa-fst	0	0.703641763	0.451392459	Plastid, high confidence
Thaps3a_4718		not_identified	Thaps3a_4718	SP	19	ssa-fap	0	0.808223079	0.286884965	Plastid, high confidence
Thaps3a_10580		not_identified	Thaps3a_10580	SP	30	tsa-ikv	0	0.148536017	0.351063261	Not plastid, not ppc, signal peptide identified
Thaps3a_20965		PF_MF	Thaps3a_20965	SP	19	ssa-fvp	0	0.774223809	0.286863345	Plastid, high confidence
Thaps3a_3754		not_identified	Thaps3a_3754	SP	24	vsa-fta	0	0.753158771	0.580894177	Plastid, high confidence
Thaps3a_11211		not_identified	Thaps3a_11211	SP	20	sra-sqh	0	0.110618359	0.362557042	Not plastid, not ppc, signal peptide identified
Thaps3a_6658		not_identified	Thaps3a_6658	SP	21	vga-fsp	0	0.757730877	0.439492827	Plastid, high confidence
Thaps3a_260785	K08008	not_identified	Thaps3a_260785	noTP	NA	NA	NA	NA	NA	TargetP-2.0: noTP
Thaps3a_5283		not_identified	Thaps3a_5283	noTP	NA	NA	NA	NA	NA	TargetP-2.0: noTP
Thaps3a_9466	K11519	not_identified	Thaps3a_9466	SP	26	tsk-hhp	1	0.286512031	0.481233395	Not plastid, not ppc, signal peptide identified
Thaps3a_4945	K02492	not_identified	Thaps3a_4945	SP	19	taa-fqs	1	0.713366938	0.386435524	Plastid, low confidence
Thaps3a_25138		not_identified	Thaps3a_25138	SP	27	css-fss	0	0.714274179	0.44462074	Plastid, high confidence
Thaps3a_258802		not_identified	Thaps3a_258802	noTP	NA	NA	NA	NA	NA	TargetP-2.0: noTP
Thaps3a_25072		not_identified	Thaps3a_25072	noTP	NA	NA	NA	NA	NA	TargetP-2.0: noTP
Thaps3a_25683	K12835	not_identified	Thaps3a_25683	SP	35	ycs-nvl	1	0.188972451	0.231190965	Not plastid, not ppc, signal peptide identified
Thaps3a_20891		not_identified	Thaps3a_20891	SP	35	sss-fvv	1	0.623867422	0.216681989	Plastid, low confidence
Thaps3a_264404		not_identified	Thaps3a_264404	SP	NA	NA	NA	NA	No prediction, sequence too short, or internal stop codon
Thaps3a_6711		not_identified	Thaps3a_6711	SP	23	saa-fsf	0	0.651757471	0.250847947	Plastid, high confidence
Thaps3a_9928		not_identified	Thaps3a_9928	noTP	NA	NA	NA	NA	NA	TargetP-2.0: noTP
Thaps3a_28244		not_identified	Thaps3a_28244	noTP	NA	NA	NA	NA	NA	TargetP-2.0: noTP
Thaps3a_4565		not_identified	Thaps3a_4565	noTP	NA	NA	NA	NA	NA	TargetP-2.0: noTP
Thaps3a_2253		not_identified	Thaps3a_2253	noTP	NA	NA	NA	NA	NA	TargetP-2.0: noTP
Thaps3a_20285	K22074	not_identified	Thaps3a_20285	SP	19	tfa-fvg	0	0.705143424	0.279382862	Plastid, high confidence
Thaps3a_263566	K00847	not_identified	Thaps3a_263566	SP	17	ska-fel	0	0.664182572	0.421133639	Plastid, high confidence
Thaps3a_5777		not_identified	Thaps3a_5777	SP	23	ses-ire	0	0.147975063	0.390544079	Not plastid, not ppc, signal peptide identified
Thaps3a_6094	K06130	not_identified	Thaps3a_6094	SP	20	ass-hts	-2	0.200976553	0.335287961	Not plastid, not ppc, signal peptide identified
Thaps3a_1094		not_identified	Thaps3a_1094	SP	21	isg-fap	0	0.813484473	0.381089461	Plastid, high confidence
Thaps3a_24566		not_identified	Thaps3a_24566	SP	28	qpi-lqp	1	0.216723598	0.276619912	Plastid, low confidence
Thaps3a_7708	K08246	not_identified	Thaps3a_7708	noTP	NA	NA	NA	NA	NA	TargetP-2.0: noTP
Thaps3a_21965	K09584	not_identified	Thaps3a_21965	SP	19	vaa-ksp	0	0.274179376	0.411406667	Not plastid, not ppc, signal peptide identified
Thaps3a_31174		not_identified	Thaps3a_31174	SP	22	aqa-ssl	0	0.240319532	0.55650537	PPC
Thaps3a_5706		not_identified	Thaps3a_5706	SP	20	tia-qth	0	0.174582513	0.417951068	Not plastid, not ppc, signal peptide identified
Thaps3a_10517		not_identified	Thaps3a_10517	SP	20	tsa-qtr	0	0.204160648	0.272972658	Not plastid, not ppc, signal peptide identified
Thaps3a_25565		not_identified	Thaps3a_25565	noTP	NA	NA	NA	NA	NA	TargetP-2.0: noTP
Thaps3a_3637		not_identified	Thaps3a_3637	noTP	NA	NA	NA	NA	NA	TargetP-2.0: noTP
Thaps3a_16796		not_identified	Thaps3a_16796	SP	27	gta-fms	-2	0.650074048	0.359016839	Plastid, low confidence
Thaps3a_257982		not_identified	Thaps3a_257982	SP	30	lqa-dng	0	0.096488184	0.325217905	Not plastid, not ppc, signal peptide identified
Thaps3a_34560	K15033	not_identified	Thaps3a_34560	SP	31	sla-fha	0	0.643174161	0.357050281	Plastid, high confidence
Thaps3a_24044		not_identified	Thaps3a_24044	SP	21	lac-fvp	0	0.79623274	0.333321619	Plastid, high confidence
Thaps3a_3196		not_identified	Thaps3a_3196	noTP	NA	NA	NA	NA	NA	TargetP-2.0: noTP
Thaps3a_4632		not_identified	Thaps3a_4632	SP	22	sia-fap	0	0.767385168	0.249405521	Plastid, high confidence
Thaps3a_2021		not_identified	Thaps3a_2021	SP	27	ssa-spc	2	0.147634488	0.400088204	Not plastid, not ppc, signal peptide identified
Thaps3a_10608		not_identified	Thaps3a_10608	noTP	NA	NA	NA	NA	NA	TargetP-2.0: noTP
Thaps3a_23142		WC_PF	Thaps3a_23142	SP	19	aea-rhs	0	0.200101612	0.491442537	PPC
Thaps3a_2038		not_identified	Thaps3a_2038	SP	19	ada-spv	0	0.124009903	0.358706454	Not plastid, not ppc, signal peptide identified
Thaps3a_4465		not_identified	Thaps3a_4465	SP	24	sas-fap	2	0.769246447	0.300094993	Plastid, low confidence
Thaps3a_24391	K00656	not_identified	Thaps3a_24391	SP	19	vsa-fip	0	0.751238023	0.336129113	Plastid, high confidence
Thaps3a_270078	K18966	not_identified	Thaps3a_270078	noTP	NA	NA	NA	NA	NA	TargetP-2.0: noTP
Thaps3a_4883		WC_PF_MF	Thaps3a_4883	SP	17	aaa-fap	0	0.855541278	0.414173413	Plastid, high confidence
Thaps3a_21709		not_identified	Thaps3a_21709	SP	19	asa-flv	0	0.670099439	0.263975094	Plastid, high confidence
Thaps3a_11134	K01738	not_identified	Thaps3a_11134	SP	27	vga-yid	0	0.095221778	0.279605335	Plastid, low confidence
Thaps3a_33131		WC_PF_MF	Thaps3a_33131	SP	18	asa-fap	0	0.858764773	0.452877546	Plastid, high confidence
Thaps3a_25663		not_identified	Thaps3a_25663	SP	29	slg-fsp	0	0.759095555	0.444509655	Plastid, high confidence
Thaps3a_8033		not_identified	Thaps3a_8033	SP	20	vpi-fsv	-2	0.627707075	0.381157134	Plastid, low confidence
Thaps3a_8420	K00486	not_identified	Thaps3a_8420	SP	27	slg-fqt	0	0.630241478	0.19123449	Plastid, high confidence
Thaps3a_6774		not_identified	Thaps3a_6774	SP	19	sna-qls	0	0.127456516	0.20320428	Not plastid, not ppc, signal peptide identified
Thaps3a_268662	K00698	not_identified	Thaps3a_268662	SP	20	fla-smi	-1	0.09766029	0.358587025	Not plastid, not ppc, signal peptide identified
Thaps3a_9352		not_identified	Thaps3a_9352	noTP	NA	NA	NA	NA	NA	TargetP-2.0: noTP
Thaps3a_21379	K00784	not_identified	Thaps3a_21379	SP	24	lqa-hni	0	0.15722725	0.420280045	Not plastid, not ppc, signal peptide identified
Thaps3a_39813		WC_PF_MF	Thaps3a_39813	noTP	NA	NA	NA	NA	NA	TargetP-2.0: noTP
Thaps3a_25629	K02355	WC_exlusive	Thaps3a_25629	SP	22	tsa-fvp	0	0.790322949	0.238227804	Plastid, high confidence
Thaps3a_9434	K01325	not_identified	Thaps3a_9434	SP	21	sma-mda	0	0.167388827	0.490295494	PPC
Thaps3a_269387	K08658	not_identified	Thaps3a_269387	noTP	NA	NA	NA	NA	NA	TargetP-2.0: noTP
Thaps3a_25280		not_identified	Thaps3a_25280	SP	19	aka-fde	0	0.627387567	0.256985035	Plastid, high confidence
Thaps3a_25265		not_identified	Thaps3a_25265	SP	20	ata-gks	0	0.143780985	0.231145272	Not plastid, not ppc, signal peptide identified
Thaps3a_22003		not_identified	Thaps3a_22003	SP	20	aaa-vsv	1	0.260045615	0.527452627	PPC
Thaps3a_23264		not_identified	Thaps3a_23264	noTP	NA	NA	NA	NA	NA	TargetP-2.0: noTP
Thaps3a_25483		not_identified	Thaps3a_25483	noTP	NA	NA	NA	NA	NA	TargetP-2.0: noTP
Thaps3a_22315		MF_exlusive	Thaps3a_22315	SP	24	gaa-rlt	0	0.171239471	0.297833316	Not plastid, not ppc, signal peptide identified
Thaps3a_5785		WC_MF	Thaps3a_5785	SP	20	ana-fap	0	0.861809758	0.467953455	Plastid, high confidence
Thaps3a_5038		WC_exlusive	Thaps3a_5038	SP	20	tia-fqy	0	0.617585084	0.213314709	Plastid, high confidence
Thaps3a_11968		not_identified	Thaps3a_11968	SP	20	aha-gtg	0	0.176183744	0.268436758	Not plastid, not ppc, signal peptide identified
Thaps3a_6603		not_identified	Thaps3a_6603	SP	22	sda-qds	0	0.152497295	0.30967738	Not plastid, not ppc, signal peptide identified
Thaps3a_33161	K02835	not_identified	Thaps3a_33161	SP	21	asa-fvp	0	0.786981995	0.36091616	Plastid, high confidence
Thaps3a_262512	K07055	not_identified	Thaps3a_262512	SP	29	ilw-pmp	-1	0.18835133	0.230752422	Not plastid, not ppc, signal peptide identified
Thaps3a_3581		not_identified	Thaps3a_3581	SP	22	sla-fqs	0	0.769409136	0.482929562	Plastid, high confidence
Thaps3a_7434	K03022	not_identified	Thaps3a_7434	noTP	NA	NA	NA	NA	NA	TargetP-2.0: noTP
Thaps3a_2777		not_identified	Thaps3a_2777	mTP	NA	NA	NA	NA	NA	TargetP-2.0: mTP
Thaps3a_4138		not_identified	Thaps3a_4138	SP	22	sqa-fsp	0	0.776132658	0.375385748	Plastid, high confidence
Thaps3a_9091		not_identified	Thaps3a_9091	noTP	NA	NA	NA	NA	NA	TargetP-2.0: noTP
Thaps3a_10554		not_identified	Thaps3a_10554	SP	31	iea-yap	0	0.384257063	0.43710586	Plastid, high confidence
Thaps3a_2234		not_identified	Thaps3a_2234	noTP	NA	NA	NA	NA	NA	TargetP-2.0: noTP
Thaps3a_8912		not_identified	Thaps3a_8912	SP	19	aha-ftt	0	0.761180864	0.37403422	Plastid, high confidence
Thaps3a_6236		not_identified	Thaps3a_6236	SP	24	ttt-sst	-1	0.2501827	0.684024277	PPC
Thaps3a_26051	K01915	WC_exlusive	Thaps3a_26051	SP	17	ata-fap	0	0.885559154	0.427720209	Plastid, high confidence
Thaps3a_21166	K07238	not_identified	Thaps3a_21166	noTP	NA	NA	NA	NA	NA	TargetP-2.0: noTP
Thaps3a_9722		not_identified	Thaps3a_9722	SP	23	lpt-lhp	1	0.227541002	0.322529675	Plastid, low confidence
Thaps3a_263404		not_identified	Thaps3a_263404	SP	23	ida-qhy	0	0.097733334	0.231595955	Not plastid, not ppc, signal peptide identified
Thaps3a_23493	K03715	not_identified	Thaps3a_23493	SP	22	asa-fqp	0	0.776487941	0.446505136	Plastid, high confidence
Thaps3a_6632		not_identified	Thaps3a_6632	SP	24	vsa-qdl	0	0.107109168	0.179592254	Not plastid, not ppc, signal peptide identified
Thaps3a_12124		not_identified	Thaps3a_12124	SP	17	fic-fas	-2	0.722924647	0.322160827	Plastid, low confidence
Thaps3a_21837	K04083	not_identified	Thaps3a_21837	SP	25	mgs-ryr	1	0.160908048	0.379577482	Not plastid, not ppc, signal peptide identified
Thaps3a_21813	K00826	WC_exlusive	Thaps3a_21813	SP	21	cla-fia	0	0.689198688	0.317900942	Plastid, high confidence
Thaps3a_9097		not_identified	Thaps3a_9097	SP	23	vsa-ftt	0	0.812121086	0.529499307	Plastid, high confidence
Thaps3a_6458	K15544	not_identified	Thaps3a_6458	SP	21	chr-hsp	2	0.285559344	0.448584908	Not plastid, not ppc, signal peptide identified
Thaps3a_24168	K00464	not_identified	Thaps3a_24168	SP	25	tsa-fts	0	0.771708525	0.353844294	Plastid, high confidence
Thaps3a_22143		not_identified	Thaps3a_22143	SP	24	taa-sst	0	0.165407033	0.497662558	PPC
Thaps3a_22127		not_identified	Thaps3a_22127	noTP	NA	NA	NA	NA	NA	TargetP-2.0: noTP
Thaps3a_22940	K10388	not_identified	Thaps3a_22940	SP	20	tve-vvv	2	0.196090749	0.318608742	Not plastid, not ppc, signal peptide identified
Thaps3a_1861		not_identified	Thaps3a_1861	SP	20	vtg-fql	0	0.735742879	0.507108731	Plastid, high confidence
Thaps3a_26635	K14209	not_identified	Thaps3a_26635	noTP	NA	NA	NA	NA	NA	TargetP-2.0: noTP
Thaps3a_22697		WC_exlusive	Thaps3a_22697	SP	23	vsa-tlp	0	0.259725244	0.504457524	PPC
Thaps3a_25337	K15462	not_identified	Thaps3a_25337	SP	32	vha-kkr	0	0.216504785	0.523497515	PPC
Thaps3a_4439		PF_MF	Thaps3a_4439	SP	24	aqa-ftp	0	0.857430968	0.455230024	Plastid, high confidence
Thaps3a_21799		not_identified	Thaps3a_21799	noTP	NA	NA	NA	NA	NA	TargetP-2.0: noTP
Thaps3a_23958	K01792	not_identified	Thaps3a_23958	SP	30	lha-msn	0	0.15698611	0.264748558	Not plastid, not ppc, signal peptide identified
Thaps3a_25554		not_identified	Thaps3a_25554	SP	24	mna-tea	0	0.216361169	0.519739638	PPC
Thaps3a_25324		not_identified	Thaps3a_25324	SP	29	sva-ngq	-2	0.097843041	0.279749002	Not plastid, not ppc, signal peptide identified
Thaps3a_21722		not_identified	Thaps3a_21722	SP	19	ada-ssg	0	0.2335097	0.792164664	PPC
Thaps3a_4051		not_identified	Thaps3a_4051	SP	28	iia-fkm	0	0.625637549	0.346855533	Plastid, high confidence
Thaps3a_20933		not_identified	Thaps3a_20933	SP	19	vta-ftv	0	0.743587937	0.297401548	Plastid, high confidence
Thaps3a_968		not_identified	Thaps3a_968	mTP	NA	NA	NA	NA	NA	TargetP-2.0: mTP
Thaps3a_10781		not_identified	Thaps3a_10781	SP	19	vga-sel	0	0.139188784	0.398984918	Not plastid, not ppc, signal peptide identified
Thaps3a_261301		not_identified	Thaps3a_261301	noTP	NA	NA	NA	NA	NA	TargetP-2.0: noTP
Thaps3a_6529		WC_MF	Thaps3a_6529	SP	26	vla-ftg	0	0.699068513	0.432456462	Plastid, high confidence
Thaps3a_4722		not_identified	Thaps3a_4722	mTP	NA	NA	NA	NA	NA	TargetP-2.0: mTP
Thaps3a_22890		not_identified	Thaps3a_22890	SP	22	sta-fap	0	0.854161102	0.349501912	Plastid, high confidence
Thaps3a_22424		not_identified	Thaps3a_22424	SP	19	tga-fsf	-2	0.643946742	0.360108515	Plastid, low confidence
Thaps3a_4624		not_identified	Thaps3a_4624	noTP	NA	NA	NA	NA	NA	TargetP-2.0: noTP
Thaps3a_3541		not_identified	Thaps3a_3541	SP	19	ssa-fsp	0	0.830027793	0.510460773	Plastid, high confidence
Thaps3a_23281	K02716	WC_PF_MF	Thaps3a_23281	SP	16	vsa-fap	0	0.798304331	0.271660162	Plastid, high confidence
Thaps3a_11486		not_identified	Thaps3a_11486	SP	22	vqg-fgi	0	0.620323171	0.218554612	Plastid, high confidence
Thaps3a_22017		not_identified	Thaps3a_22017	SP	16	tsa-yvs	0	0.245115195	0.325325676	Plastid, low confidence
Thaps3a_24398	K03650	not_identified	Thaps3a_24398	SP	25	cmg-mes	0	0.191386116	0.253851387	Not plastid, not ppc, signal peptide identified
Thaps3a_7019	K15032	not_identified	Thaps3a_7019	SP	26	vga-fsr	1	0.660095613	0.419036154	Plastid, low confidence
Thaps3a_3863		not_identified	Thaps3a_3863	SP	27	vea-ivi	0	0.176767166	0.282386673	Not plastid, not ppc, signal peptide identified
Thaps3a_38022	K00228	not_identified	Thaps3a_38022	SP	24	vha-fat	0	0.718425019	0.327062461	Plastid, high confidence
Thaps3a_14192	K01772	not_identified	Thaps3a_14192	SP	26	vsa-fss	0	0.744572718	0.541892963	Plastid, high confidence
Thaps3a_262750	K01303	WC_exlusive	Thaps3a_262750	SP	23	sta-lyq	1	0.177956086	0.290174845	Plastid, low confidence
Thaps3a_23620		not_identified	Thaps3a_23620	SP	23	vqg-hhn	0	0.092330707	0.183458542	Not plastid, not ppc, signal peptide identified
Thaps3a_13967		not_identified	Thaps3a_13967	SP	25	ghr-vvv	2	0.12163882	0.31066274	Not plastid, not ppc, signal peptide identified
Thaps3a_8355		not_identified	Thaps3a_8355	SP	19	sma-fmp	0	0.807046946	0.433161806	Plastid, high confidence
Thaps3a_11803		not_identified	Thaps3a_11803	SP	21	sfs-fvl	0	0.638968153	0.276147433	Plastid, high confidence
Thaps3a_268352		not_identified	Thaps3a_268352	SP	23	asa-spi	0	0.199706812	0.500668459	PPC
Thaps3a_37516	K13348	not_identified	Thaps3a_37516	SP	17	tik-gvn	-1	0.113446637	0.127476771	Not plastid, not ppc, signal peptide identified
Thaps3a_20725		not_identified	Thaps3a_20725	SP	24	ina-fst	0	0.74110853	0.424636919	Plastid, high confidence
Thaps3a_2890		not_identified	Thaps3a_2890	SP	25	vss-fmt	0	0.690938749	0.333311952	Plastid, high confidence
Thaps3a_11960		not_identified	Thaps3a_11960	SP	22	gtl-fsn	-2	0.623851356	0.336081917	Plastid, low confidence
Thaps3a_25063		WC_exlusive	Thaps3a_25063	SP	17	gva-ngd	-2	0.171337642	0.429699717	Not plastid, not ppc, signal peptide identified
Thaps3a_23953		not_identified	Thaps3a_23953	SP	25	ava-fsp	0	0.739117807	0.284221493	Plastid, high confidence
Thaps3a_4751		not_identified	Thaps3a_4751	SP	21	shg-fip	0	0.755480722	0.317147449	Plastid, high confidence
Thaps3a_3344		not_identified	Thaps3a_3344	SP	28	asg-fsi	0	0.640199287	0.370234432	Plastid, high confidence
Thaps3a_6489		not_identified	Thaps3a_6489	SP	19	iva-swp	-1	0.303786664	0.460567078	Not plastid, not ppc, signal peptide identified
Thaps3a_24999		not_identified	Thaps3a_24999	noTP	NA	NA	NA	NA	NA	TargetP-2.0: noTP
Thaps3a_10867		not_identified	Thaps3a_10867	SP	31	tsa-vyd	0	0.076697726	0.260082381	Not plastid, not ppc, signal peptide identified
Thaps3a_1131		not_identified	Thaps3a_1131	SP	20	tva-fst	0	0.739468338	0.634364576	Plastid, high confidence
Thaps3a_24976	K03844	not_identified	Thaps3a_24976	noTP	NA	NA	NA	NA	NA	TargetP-2.0: noTP
Thaps3a_8472	K01054	not_identified	Thaps3a_8472	SP	30	tla-fkm	0	0.603748213	0.226171767	Plastid, high confidence
Thaps3a_10619		not_identified	Thaps3a_10619	SP	27	lla-sit	0	0.167238319	0.580020361	PPC
Thaps3a_25585		not_identified	Thaps3a_25585	SP	22	tis-gqg	-1	0.116343	0.338583922	Not plastid, not ppc, signal peptide identified
Thaps3a_264478		not_identified	Thaps3a_264478	noTP	NA	NA	NA	NA	NA	TargetP-2.0: noTP
Thaps3a_7916		PF_MF	Thaps3a_7916	SP	18	taa-fsp	0	0.753995559	0.337890471	Plastid, high confidence
Thaps3a_8256		not_identified	Thaps3a_8256	SP	20	tys-fss	0	0.775957956	0.593315831	Plastid, high confidence
Thaps3a_22994		WC_PF	Thaps3a_22994	SP	22	sts-fql	0	0.666529571	0.262144758	Plastid, high confidence
Thaps3a_22153		not_identified	Thaps3a_22153	noTP	NA	NA	NA	NA	NA	TargetP-2.0: noTP
Thaps3a_8274		not_identified	Thaps3a_8274	SP	27	sig-igg	0	0.15270707	0.414045833	Not plastid, not ppc, signal peptide identified
Thaps3a_6456	K22369	not_identified	Thaps3a_6456	SP	21	cdc-fst	0	0.706305289	0.54218114	Plastid, high confidence
Thaps3a_3064		not_identified	Thaps3a_3064	SP	29	vag-fsl	0	0.743025049	0.61160337	Plastid, high confidence
Thaps3a_3708		not_identified	Thaps3a_3708	SP	18	sva-crl	-1	0.096757148	0.265702777	Not plastid, not ppc, signal peptide identified
Thaps3a_21738		not_identified	Thaps3a_21738	SP	24	wda-ncv	0	0.074756694	0.27271503	Not plastid, not ppc, signal peptide identified
Thaps3a_1015		not_identified	Thaps3a_1015	SP	21	iva-fss	0	0.708511419	0.613523947	Plastid, high confidence
Thaps3a_2212		not_identified	Thaps3a_2212	SP	21	fga-aqi	-1	0.150177265	0.397662076	Not plastid, not ppc, signal peptide identified
Thaps3a_976		WC_exlusive	Thaps3a_976	SP	33	aya-qeg	0	0.105801385	0.277546056	Not plastid, not ppc, signal peptide identified
Thaps3a_268366		not_identified	Thaps3a_268366	SP	45	sca-wek	0	0.136445249	0.287510856	Plastid, low confidence
Thaps3a_260432	K10380	not_identified	Thaps3a_260432	SP	24	haa-kak	1	0.221530671	0.390578483	Not plastid, not ppc, signal peptide identified
Thaps3a_22489		not_identified	Thaps3a_22489	SP	23	ves-frs	0	0.691936871	0.478822367	Plastid, high confidence
Thaps3a_31907	K00919	not_identified	Thaps3a_31907	SP	24	sda-fvs	0	0.694890596	0.302485244	Plastid, high confidence
Thaps3a_21538	K01469	WC_exlusive	Thaps3a_21538	noTP	NA	NA	NA	NA	NA	TargetP-2.0: noTP
Thaps3a_25405		not_identified	Thaps3a_25405	noTP	NA	NA	NA	NA	NA	TargetP-2.0: noTP
Thaps3a_11649		not_identified	Thaps3a_11649	noTP	NA	NA	NA	NA	NA	TargetP-2.0: noTP
Thaps3a_10047		not_identified	Thaps3a_10047	SP	21	iqa-ill	0	0.146749883	0.257900689	Not plastid, not ppc, signal peptide identified
Thaps3a_11505		not_identified	Thaps3a_11505	SP	18	ika-qdd	0	0.105773089	0.240448888	Not plastid, not ppc, signal peptide identified
Thaps3a_1202		not_identified	Thaps3a_1202	SP	28	ita-tsd	0	0.149072278	0.38040996	Not plastid, not ppc, signal peptide identified
Thaps3a_23854	K09628	not_identified	Thaps3a_23854	SP	22	aia-ssq	-2	0.1211595	0.41418672	Not plastid, not ppc, signal peptide identified
Thaps3a_263701	K00902	not_identified	Thaps3a_263701	noTP	NA	NA	NA	NA	NA	TargetP-2.0: noTP
Thaps3a_1040		not_identified	Thaps3a_1040	SP	16	ada-rcn	0	0.13702887	0.37447551	Not plastid, not ppc, signal peptide identified
Thaps3a_1755		not_identified	Thaps3a_1755	SP	20	tga-ast	-1	0.165592146	0.457275104	Not plastid, not ppc, signal peptide identified
Thaps3a_11018		not_identified	Thaps3a_11018	noTP	NA	NA	NA	NA	NA	TargetP-2.0: noTP
Thaps3a_24312		not_identified	Thaps3a_24312	SP	20	vsa-ava	0	0.1733531	0.327972835	Not plastid, not ppc, signal peptide identified
Thaps3a_8564		not_identified	Thaps3a_8564	SP	20	sav-fyf	1	0.566663961	0.179925857	Plastid, low confidence
Thaps3a_20880		not_identified	Thaps3a_20880	noTP	NA	NA	NA	NA	NA	TargetP-2.0: noTP
Thaps3a_262203		not_identified	Thaps3a_262203	SP	25	atl-fgf	2	0.628702169	0.344862905	Plastid, low confidence
Thaps3a_259227		not_identified	Thaps3a_259227	SP	23	maa-dvm	1	0.124497066	0.235301412	Not plastid, not ppc, signal peptide identified
Thaps3a_5766		not_identified	Thaps3a_5766	SP	24	nsa-ptl	1	0.206424044	0.412693573	Not plastid, not ppc, signal peptide identified
Thaps3a_25897		not_identified	Thaps3a_25897	SP	31	acl-sqp	-1	0.209819416	0.418889354	Not plastid, not ppc, signal peptide identified
Thaps3a_5874		not_identified	Thaps3a_5874	mTP	NA	NA	NA	NA	NA	TargetP-2.0: mTP
Thaps3a_6701		not_identified	Thaps3a_6701	SP	23	asc-fni	0	0.631991654	0.32444118	Plastid, high confidence
Thaps3a_25466		not_identified	Thaps3a_25466	SP	26	tvh-sqp	-1	0.294300754	0.416775086	Not plastid, not ppc, signal peptide identified
Thaps3a_25910		not_identified	Thaps3a_25910	SP	16	asa-gtn	0	0.17614878	0.291228634	Not plastid, not ppc, signal peptide identified
Thaps3a_5487		not_identified	Thaps3a_5487	SP	19	ara-fst	0	0.683175419	0.392009514	Plastid, high confidence
Thaps3a_259888		not_identified	Thaps3a_259888	SP	29	vwa-adi	0	0.076676394	0.281010199	Not plastid, not ppc, signal peptide identified
Thaps3a_7021		not_identified	Thaps3a_7021	SP	26	vss-fna	0	0.666782328	0.388771233	Plastid, high confidence
Thaps3a_37948		not_identified	Thaps3a_37948	SP	24	sla-fvp	0	0.766047063	0.33356614	Plastid, high confidence
Thaps3a_20770		not_identified	Thaps3a_20770	SP	31	vlg-fay	0	0.653830287	0.248643699	Plastid, high confidence
Thaps3a_7032		not_identified	Thaps3a_7032	noTP	NA	NA	NA	NA	NA	TargetP-2.0: noTP
Thaps3a_2287	K05715	not_identified	Thaps3a_2287	SP	27	asa-fgl	0	0.702198155	0.609404618	Plastid, high confidence
Thaps3a_22795		not_identified	Thaps3a_22795	SP	23	vea-fls	0	0.623773446	0.338220268	Plastid, high confidence
Thaps3a_10521		not_identified	Thaps3a_10521	SP	17	tva-asp	-1	0.275328415	0.541412136	PPC
Thaps3a_38110		not_identified	Thaps3a_38110	SP	42	ata-pvp	2	0.275196908	0.401226839	Not plastid, not ppc, signal peptide identified
Thaps3a_23372		not_identified	Thaps3a_23372	mTP	NA	NA	NA	NA	NA	TargetP-2.0: mTP
Thaps3a_5830		not_identified	Thaps3a_5830	SP	23	sda-faw	0	0.661172569	0.305649192	Plastid, high confidence
Thaps3a_12050	K13947	not_identified	Thaps3a_12050	noTP	NA	NA	NA	NA	NA	TargetP-2.0: noTP
Thaps3a_9558		not_identified	Thaps3a_9558	SP	19	vlc-egk	-2	0.083304804	0.364431537	Not plastid, not ppc, signal peptide identified
Thaps3a_10400		not_identified	Thaps3a_10400	noTP	NA	NA	NA	NA	NA	TargetP-2.0: noTP
Thaps3a_5590		not_identified	Thaps3a_5590	SP	16	ass-fmy	0	0.715734512	0.319973471	Plastid, high confidence
Thaps3a_23847		not_identified	Thaps3a_23847	noTP	NA	NA	NA	NA	NA	TargetP-2.0: noTP
Thaps3a_3186		not_identified	Thaps3a_3186	SP	20	ana-wqt	0	0.219809716	0.3167182	Plastid, low confidence
Thaps3a_22197		not_identified	Thaps3a_22197	SP	20	ata-lql	0	0.220055929	0.457809006	Plastid, low confidence
Thaps3a_42326	K12447	WC_exlusive	Thaps3a_42326	SP	21	sps-ist	-2	0.201632145	0.415785511	Not plastid, not ppc, signal peptide identified
Thaps3a_24617		not_identified	Thaps3a_24617	SP	22	tya-asi	0	0.162157472	0.553677949	PPC
Thaps3a_10744		not_identified	Thaps3a_10744	SP	18	tda-ssv	0	0.153196912	0.515904077	PPC
Thaps3a_36764	K14682	not_identified	Thaps3a_36764	noTP	NA	NA	NA	NA	NA	TargetP-2.0: noTP
Thaps3a_10442		not_identified	Thaps3a_10442	SP	25	tna-qcr	0	0.100136714	0.126106155	Not plastid, not ppc, signal peptide identified
Thaps3a_24338		not_identified	Thaps3a_24338	SP	27	vna-fsp	0	0.78647685	0.42405459	Plastid, high confidence
Thaps3a_20910		not_identified	Thaps3a_20910	noTP	NA	NA	NA	NA	NA	TargetP-2.0: noTP
Thaps3a_11501		WC_PF_MF	Thaps3a_11501	SP	16	aaa-fap	0	0.845213934	0.41587524	Plastid, high confidence
Thaps3a_25672		not_identified	Thaps3a_25672	noTP	NA	NA	NA	NA	NA	TargetP-2.0: noTP
Thaps3a_1734		not_identified	Thaps3a_1734	SP	30	ala-frs	0	0.641578446	0.381556991	Plastid, high confidence
Thaps3a_22884	K01312	not_identified	Thaps3a_22884	SP	25	anl-fdv	2	0.619662474	0.272455022	Plastid, low confidence
Thaps3a_22658		not_identified	Thaps3a_22658	SP	27	sea-rns	0	0.12540743	0.288291792	Not plastid, not ppc, signal peptide identified
Thaps3a_9404		not_identified	Thaps3a_9404	SP	24	tlg-fsv	0	0.735928831	0.501439196	Plastid, high confidence
Thaps3a_270281	K00218	PF_exlusive	Thaps3a_270281	SP	20	ida-fap	0	0.842653832	0.35321135	Plastid, high confidence
Thaps3a_21306		not_identified	Thaps3a_21306	SP	24	tna-ecs	0	0.178325899	0.405524919	Not plastid, not ppc, signal peptide identified
Thaps3a_9168		not_identified	Thaps3a_9168	SP	33	sss-fsn	0	0.62551166	0.305446348	Plastid, high confidence
Thaps3a_2568	K13047	not_identified	Thaps3a_2568	SP	21	fia-ghl	-1	0.089887435	0.164287511	Not plastid, not ppc, signal peptide identified
Thaps3a_25576		not_identified	Thaps3a_25576	noTP	NA	NA	NA	NA	NA	TargetP-2.0: noTP
Thaps3a_269546		not_identified	Thaps3a_269546	noTP	NA	NA	NA	NA	NA	TargetP-2.0: noTP
Thaps3a_24326		not_identified	Thaps3a_24326	SP	21	tll-syp	-1	0.243192799	0.537930883	PPC
Thaps3a_22715		not_identified	Thaps3a_22715	SP	22	vsa-qit	0	0.168977907	0.359326879	Not plastid, not ppc, signal peptide identified
Thaps3a_2442		not_identified	Thaps3a_2442	noTP	NA	NA	NA	NA	NA	TargetP-2.0: noTP
Thaps3a_3945		not_identified	Thaps3a_3945	SP	21	vta-fst	0	0.669106748	0.419495648	Plastid, high confidence
Thaps3a_2254		not_identified	Thaps3a_2254	SP	22	ctg-yvt	0	0.295764928	0.449980958	Plastid, low confidence
Thaps3a_5530		not_identified	Thaps3a_5530	SP	23	cng-fls	2	0.730069954	0.316784122	Plastid, low confidence
Thaps3a_3354		not_identified	Thaps3a_3354	SP	25	sst-aqp	2	0.215605976	0.334644473	Not plastid, not ppc, signal peptide identified
Thaps3a_11479		not_identified	Thaps3a_11479	SP	17	aya-lqp	0	0.280629786	0.437883676	Plastid, low confidence
Thaps3a_25537		not_identified	Thaps3a_25537	noTP	NA	NA	NA	NA	NA	TargetP-2.0: noTP
Thaps3a_6615		not_identified	Thaps3a_6615	SP	23	ava-all	2	0.173546955	0.360004555	Not plastid, not ppc, signal peptide identified
Thaps3a_3570	K17506	not_identified	Thaps3a_3570	SP	24	ssa-fil	0	0.63069272	0.346837736	Plastid, high confidence
Thaps3a_265333	K03676	not_identified	Thaps3a_265333	SP	21	aaa-fit	2	0.628915177	0.375341773	Plastid, low confidence
Thaps3a_25239		not_identified	Thaps3a_25239	SP	27	ihl-lsr	-2	0.163123864	0.407049786	Plastid, low confidence
Thaps3a_1820		not_identified	Thaps3a_1820	SP	26	ssa-ddq	2	0.128554762	0.294990089	Not plastid, not ppc, signal peptide identified
Thaps3a_23563	K05857	not_identified	Thaps3a_23563	SP	21	vhs-fvs	0	0.632086715	0.218912887	Plastid, high confidence
Thaps3a_11842	K09648	not_identified	Thaps3a_11842	noTP	NA	NA	NA	NA	NA	TargetP-2.0: noTP
Thaps3a_12150	K01885	not_identified	Thaps3a_12150	SP	25	asg-fvt	0	0.712010012	0.363673358	Plastid, high confidence
Thaps3a_5114		not_identified	Thaps3a_5114	SP	20	iis-qtk	0	0.14005484	0.277211585	Not plastid, not ppc, signal peptide identified
Thaps3a_2775	K14286	not_identified	Thaps3a_2775	mTP	NA	NA	NA	NA	NA	TargetP-2.0: mTP
Thaps3a_38800		not_identified	Thaps3a_38800	SP	18	pss-lkv	-1	0.126869672	0.250170727	Plastid, low confidence
Thaps3a_4065		not_identified	Thaps3a_4065	noTP	NA	NA	NA	NA	NA	TargetP-2.0: noTP
Thaps3a_3250		not_identified	Thaps3a_3250	SP	23	cng-fvt	0	0.755283239	0.31575727	Plastid, high confidence
Thaps3a_8404		not_identified	Thaps3a_8404	noTP	NA	NA	NA	NA	NA	TargetP-2.0: noTP
Thaps3a_24750		not_identified	Thaps3a_24750	noTP	NA	NA	NA	NA	NA	TargetP-2.0: noTP
Thaps3a_8619		not_identified	Thaps3a_8619	noTP	NA	NA	NA	NA	NA	TargetP-2.0: noTP
Thaps3a_264846	K01366	not_identified	Thaps3a_264846	SP	21	vda-kee	0	0.121966378	0.282975549	Not plastid, not ppc, signal peptide identified
Thaps3a_23081		not_identified	Thaps3a_23081	SP	24	aaa-fis	0	0.682290863	0.396220371	Plastid, high confidence
Thaps3a_24416		not_identified	Thaps3a_24416	SP	28	taa-qdi	0	0.174908872	0.422706267	Not plastid, not ppc, signal peptide identified
Thaps3a_25059		not_identified	Thaps3a_25059	mTP	NA	NA	NA	NA	NA	TargetP-2.0: mTP
Thaps3a_10107	K06995	not_identified	Thaps3a_10107	SP	20	sla-fap	0	0.777947389	0.342491072	Plastid, high confidence
Thaps3a_22608		not_identified	Thaps3a_22608	SP	21	ina-qqv	0	0.154675957	0.461368317	Not plastid, not ppc, signal peptide identified
Thaps3a_20952	K16052	not_identified	Thaps3a_20952	SP	22	sws-fla	0	0.647058159	0.380291222	Plastid, high confidence
Thaps3a_2848	K02719	PF_MF	Thaps3a_2848	SP	16	aaa-fap	0	0.791776846	0.233254141	Plastid, high confidence
Thaps3a_14772	K01580	not_identified	Thaps3a_14772	noTP	NA	NA	NA	NA	NA	TargetP-2.0: noTP
Thaps3a_6802		not_identified	Thaps3a_6802	SP	16	asa-fta	-2	0.707412714	0.451469476	Plastid, low confidence
Thaps3a_8084		not_identified	Thaps3a_8084	noTP	NA	NA	NA	NA	NA	TargetP-2.0: noTP
Thaps3a_23258		not_identified	Thaps3a_23258	noTP	NA	NA	NA	NA	NA	TargetP-2.0: noTP
Thaps3a_22772		not_identified	Thaps3a_22772	SP	18	asa-qnt	0	0.127741532	0.284562674	Not plastid, not ppc, signal peptide identified
Thaps3a_21361	K03152	WC_exlusive	Thaps3a_21361	mTP	NA	NA	NA	NA	NA	TargetP-2.0: mTP
Thaps3a_3646		not_identified	Thaps3a_3646	SP	22	ada-vvd	2	0.14325654	0.376706301	Not plastid, not ppc, signal peptide identified
Thaps3a_269655	K03531	not_identified	Thaps3a_269655	SP	22	sca-fvt	0	0.775040968	0.525983439	Plastid, high confidence
Thaps3a_263385	K14997	not_identified	Thaps3a_263385	noTP	NA	NA	NA	NA	NA	TargetP-2.0: noTP
Thaps3a_24161		not_identified	Thaps3a_24161	SP	20	asa-fap	0	0.876675784	0.549050121	Plastid, high confidence
Thaps3a_23452		not_identified	Thaps3a_23452	SP	19	sla-sdw	0	0.082212223	0.433291842	Not plastid, not ppc, signal peptide identified
Thaps3a_22055		not_identified	Thaps3a_22055	SP	27	sis-ysp	0	0.240860388	0.319229372	Plastid, low confidence
Thaps3a_3909		not_identified	Thaps3a_3909	SP	27	rea-lvv	0	0.181386132	0.33708104	Plastid, low confidence
Thaps3a_7881		WC_PF_MF	Thaps3a_7881	SP	18	ana-fva	0	0.695436325	0.28601954	Plastid, high confidence
Thaps3a_7503		not_identified	Thaps3a_7503	noTP	NA	NA	NA	NA	NA	TargetP-2.0: noTP
Thaps3a_5945		not_identified	Thaps3a_5945	SP	21	ssa-fls	0	0.659859975	0.441233332	Plastid, high confidence
Thaps3a_9236		not_identified	Thaps3a_9236	SP	16	vha-rlh	0	0.098049167	0.334132065	Not plastid, not ppc, signal peptide identified
Thaps3a_22267	K10808	not_identified	Thaps3a_22267	SP	24	asa-slp	2	0.255413372	0.492278647	PPC
Thaps3a_256499		not_identified	Thaps3a_256499	noTP	NA	NA	NA	NA	NA	TargetP-2.0: noTP
Thaps3a_24965		WC_exlusive	Thaps3a_24965	noTP	NA	NA	NA	NA	NA	TargetP-2.0: noTP
Thaps3a_1310		not_identified	Thaps3a_1310	noTP	NA	NA	NA	NA	NA	TargetP-2.0: noTP
Thaps3a_24368	K01365	not_identified	Thaps3a_24368	SP	23	tha-ndt	0	0.202408154	0.380490007	Not plastid, not ppc, signal peptide identified
Thaps3a_7112		not_identified	Thaps3a_7112	noTP	NA	NA	NA	NA	NA	TargetP-2.0: noTP
Thaps3a_23418		not_identified	Thaps3a_23418	SP	23	taa-fqs	0	0.698131524	0.330911954	Plastid, high confidence
Thaps3a_22190	K00323	WC_exlusive	Thaps3a_22190	SP	21	sec-fnl	0	0.673698865	0.350400104	Plastid, high confidence
Thaps3a_23517		not_identified	Thaps3a_23517	noTP	NA	NA	NA	NA	NA	TargetP-2.0: noTP
Thaps3a_21093	K03834	not_identified	Thaps3a_21093	SP	22	sls-fql	0	0.63221947	0.243389885	Plastid, high confidence
Thaps3a_23894		not_identified	Thaps3a_23894	SP	27	aia-pap	2	0.323164047	0.480418445	Not plastid, not ppc, signal peptide identified
Thaps3a_19465		not_identified	Thaps3a_19465	SP	37	cqe-tat	2	0.225455672	0.490700093	PPC
Thaps3a_10184	K00254	not_identified	Thaps3a_10184	noTP	NA	NA	NA	NA	NA	TargetP-2.0: noTP
Thaps3a_8956		not_identified	Thaps3a_8956	SP	30	itn-fvv	1	0.67235085	0.300210373	Plastid, low confidence
Thaps3a_803	K08515	not_identified	Thaps3a_803	noTP	NA	NA	NA	NA	NA	TargetP-2.0: noTP
Thaps3a_26140	K12856	not_identified	Thaps3a_26140	noTP	NA	NA	NA	NA	NA	TargetP-2.0: noTP
Thaps3a_22673		not_identified	Thaps3a_22673	SP	21	tla-fap	0	0.841186639	0.495933494	Plastid, high confidence
Thaps3a_7806		not_identified	Thaps3a_7806	noTP	NA	NA	NA	NA	NA	TargetP-2.0: noTP
Thaps3a_7596		not_identified	Thaps3a_7596	SP	24	tii-yst	-2	0.186831143	0.323596972	Plastid, low confidence
Thaps3a_7840		not_identified	Thaps3a_7840	SP	24	sla-aas	0	0.234017385	0.451110627	Not plastid, not ppc, signal peptide identified
Thaps3a_1400		not_identified	Thaps3a_1400	noTP	NA	NA	NA	NA	NA	TargetP-2.0: noTP
Thaps3a_4034		not_identified	Thaps3a_4034	SP	36	cla-sni	0	0.092393941	0.343559615	Not plastid, not ppc, signal peptide identified
Thaps3a_23764		not_identified	Thaps3a_23764	SP	21	tsa-yla	0	0.146738066	0.246858224	Plastid, low confidence
Thaps3a_270231	K00134	WC_MF	Thaps3a_270231	SP	16	asa-yap	0	0.404573398	0.556941848	Plastid, high confidence
Thaps3a_1388		not_identified	Thaps3a_1388	SP	24	vsa-drs	0	0.121557437	0.237693456	Not plastid, not ppc, signal peptide identified
Thaps3a_20997		not_identified	Thaps3a_20997	noTP	NA	NA	NA	NA	NA	TargetP-2.0: noTP
Thaps3a_22653		not_identified	Thaps3a_22653	SP	20	ada-lpe	0	0.12001233	0.31494928	Plastid, low confidence
Thaps3a_24230		not_identified	Thaps3a_24230	SP	21	vvg-fqs	0	0.622844221	0.27769217	Plastid, high confidence
Thaps3a_3085		not_identified	Thaps3a_3085	SP	21	pth-skp	-1	0.265155119	0.386029659	Not plastid, not ppc, signal peptide identified
Thaps3a_21924	K01868	not_identified	Thaps3a_21924	SP	25	asa-flp	0	0.821246785	0.419643945	Plastid, high confidence
Thaps3a_22942	K17087	not_identified	Thaps3a_22942	SP	19	tga-dey	0	0.078907231	0.183657873	Not plastid, not ppc, signal peptide identified
Thaps3a_4735	K16219	not_identified	Thaps3a_4735	noTP	NA	NA	NA	NA	NA	TargetP-2.0: noTP
Thaps3a_6253		not_identified	Thaps3a_6253	SP	26	asg-fas	-2	0.726802603	0.376454073	Plastid, low confidence
Thaps3a_25654		not_identified	Thaps3a_25654	SP	25	laa-lvs	1	0.221694585	0.411765939	Plastid, low confidence
Thaps3a_25348	K01493	not_identified	Thaps3a_25348	SP	36	taa-sgr	0	0.13758848	0.338979195	Not plastid, not ppc, signal peptide identified
Thaps3a_8590	K01803	not_identified	Thaps3a_8590	SP	18	asa-fta	0	0.671968824	0.31245679	Plastid, high confidence
Thaps3a_3121		not_identified	Thaps3a_3121	noTP	NA	NA	NA	NA	NA	TargetP-2.0: noTP
Thaps3a_259355		not_identified	Thaps3a_259355	noTP	NA	NA	NA	NA	NA	TargetP-2.0: noTP
Thaps3a_36204	K05662	not_identified	Thaps3a_36204	noTP	NA	NA	NA	NA	NA	TargetP-2.0: noTP
Thaps3a_9311		not_identified	Thaps3a_9311	SP	21	cia-fsp	0	0.784645266	0.417099331	Plastid, high confidence
Thaps3a_2965		not_identified	Thaps3a_2965	SP	23	nta-sni	-1	0.095949045	0.316706981	Not plastid, not ppc, signal peptide identified
Thaps3a_5237		not_identified	Thaps3a_5237	mTP	NA	NA	NA	NA	NA	TargetP-2.0: mTP
Thaps3a_5805		not_identified	Thaps3a_5805	noTP	NA	NA	NA	NA	NA	TargetP-2.0: noTP
Thaps3a_23833		not_identified	Thaps3a_23833	SP	22	ata-qty	0	0.140464922	0.30469757	Not plastid, not ppc, signal peptide identified
Thaps3a_25259		not_identified	Thaps3a_25259	SP	27	aea-fsf	0	0.658241869	0.431656329	Plastid, high confidence
Thaps3a_261058	K11718	not_identified	Thaps3a_261058	SP	21	ihg-wsl	0	0.183735271	0.465881604	Plastid, low confidence
Thaps3a_2711		not_identified	Thaps3a_2711	noTP	NA	NA	NA	NA	NA	TargetP-2.0: noTP
Thaps3a_40028	K01887	not_identified	Thaps3a_40028	mTP	NA	NA	NA	NA	NA	TargetP-2.0: mTP
Thaps3a_3501		not_identified	Thaps3a_3501	SP	23	asa-fvt	1	0.682875018	0.326967458	Plastid, low confidence
Thaps3a_8439	K08679	not_identified	Thaps3a_8439	SP	19	fla-lrg	0	0.194195101	0.427252254	Plastid, low confidence
Thaps3a_21112		not_identified	Thaps3a_21112	SP	33	sag-fvc	0	0.663739349	0.213828244	Plastid, high confidence
Thaps3a_5226		not_identified	Thaps3a_5226	SP	18	tva-sns	0	0.149388929	0.367470551	Not plastid, not ppc, signal peptide identified
Thaps3a_23984		not_identified	Thaps3a_23984	SP	20	tga-sah	-2	0.158980967	0.435083724	Not plastid, not ppc, signal peptide identified
Thaps3a_10515		not_identified	Thaps3a_10515	SP	24	lya-qnm	0	0.115410502	0.273968901	Not plastid, not ppc, signal peptide identified
Thaps3a_10951		not_identified	Thaps3a_10951	SP	21	aya-arq	0	0.135826461	0.344034054	Not plastid, not ppc, signal peptide identified
Thaps3a_4531		WC_exlusive	Thaps3a_4531	SP	25	vts-fts	0	0.742597173	0.385132535	Plastid, high confidence
Thaps3a_23421		not_identified	Thaps3a_23421	mTP	NA	NA	NA	NA	NA	TargetP-2.0: mTP
Thaps3a_8773		not_identified	Thaps3a_8773	SP	33	yta-fas	-2	0.627524016	0.203064737	Plastid, low confidence
Thaps3a_8632	K09523	not_identified	Thaps3a_8632	SP	32	gga-ass	0	0.197075604	0.627108862	PPC
Thaps3a_9519		not_identified	Thaps3a_9519	SP	27	vda-fkl	0	0.67543565	0.358018481	Plastid, high confidence
Thaps3a_25346		not_identified	Thaps3a_25346	SP	25	sss-sav	1	0.205577277	0.413348398	Not plastid, not ppc, signal peptide identified
Thaps3a_21665		not_identified	Thaps3a_21665	SP	23	cig-fvt	0	0.755283239	0.31575727	Plastid, high confidence
Thaps3a_5576		not_identified	Thaps3a_5576	SP	19	cqg-fst	0	0.703214331	0.495605701	Plastid, high confidence
Thaps3a_4525		not_identified	Thaps3a_4525	noTP	NA	NA	NA	NA	NA	TargetP-2.0: noTP
Thaps3a_23357		not_identified	Thaps3a_23357	SP	18	aas-fap	2	0.830159306	0.294595518	Plastid, low confidence
Thaps3a_265352		not_identified	Thaps3a_265352	SP	19	ssa-fsl	0	0.729678578	0.39083415	Plastid, high confidence
Thaps3a_4771		not_identified	Thaps3a_4771	SP	34	qgv-fgq	-2	0.562157438	0.229480608	Plastid, low confidence
Thaps3a_24275		not_identified	Thaps3a_24275	SP	18	vqa-nin	0	0.158047039	0.334943859	Not plastid, not ppc, signal peptide identified
Thaps3a_24498		not_identified	Thaps3a_24498	noTP	NA	NA	NA	NA	NA	TargetP-2.0: noTP
Thaps3a_1606		WC_exlusive	Thaps3a_1606	noTP	NA	NA	NA	NA	NA	TargetP-2.0: noTP
Thaps3a_266785		not_identified	Thaps3a_266785	SP	19	csa-fal	-2	0.733720564	0.365602019	Plastid, low confidence
Thaps3a_6156	K00609	not_identified	Thaps3a_6156	SP	30	sca-fqs	0	0.715227181	0.372185189	Plastid, high confidence
Thaps3a_2064		not_identified	Thaps3a_2064	SP	35	irs-fih	0	0.594577018	0.200608335	Plastid, high confidence
Thaps3a_11237	K01183	not_identified	Thaps3a_11237	SP	28	lsa-eec	0	0.104698893	0.447443583	Not plastid, not ppc, signal peptide identified
Thaps3a_21608	K21421	not_identified	Thaps3a_21608	SP	39	ana-dgd	0	0.159089091	0.314013988	Not plastid, not ppc, signal peptide identified
Thaps3a_1160		not_identified	Thaps3a_1160	SP	15	sia-dgl	-2	0.147348402	0.41313496	Not plastid, not ppc, signal peptide identified
Thaps3a_7983	K02735	not_identified	Thaps3a_7983	SP	30	cqa-qqa	0	0.145869085	0.289833312	Not plastid, not ppc, signal peptide identified
Thaps3a_37497	K00640	not_identified	Thaps3a_37497	SP	23	ala-ftp	0	0.797014672	0.414022676	Plastid, high confidence
Thaps3a_6441		not_identified	Thaps3a_6441	SP	19	agg-fai	-2	0.593510195	0.200565263	Plastid, low confidence
Thaps3a_9920		PF_exlusive	Thaps3a_9920	SP	20	thg-ftg	0	0.789165222	0.496605807	Plastid, high confidence
Thaps3a_11876		not_identified	Thaps3a_11876	SP	21	agi-egk	-2	0.102784641	0.221578879	Not plastid, not ppc, signal peptide identified
Thaps3a_25423		not_identified	Thaps3a_25423	SP	25	ths-fca	0	0.609117208	0.230260828	Plastid, high confidence
Thaps3a_30979	K02503	not_identified	Thaps3a_30979	noTP	NA	NA	NA	NA	NA	TargetP-2.0: noTP
Thaps3a_23278	K03687	not_identified	Thaps3a_23278	SP	18	ida-flt	0	0.682430734	0.387670311	Plastid, high confidence
Thaps3a_5164		not_identified	Thaps3a_5164	noTP	NA	NA	NA	NA	NA	TargetP-2.0: noTP
Thaps3a_24596		not_identified	Thaps3a_24596	SP	34	iea-fty	0	0.73343418	0.332370546	Plastid, high confidence
Thaps3a_257679	K01278	not_identified	Thaps3a_257679	SP	21	rst-lyp	-1	0.216485007	0.208303576	Plastid, low confidence
Thaps3a_265797		not_identified	Thaps3a_265797	SP	28	saa-vap	1	0.249372768	0.247321296	Not plastid, not ppc, signal peptide identified
Thaps3a_268091	K08568	not_identified	Thaps3a_268091	SP	18	asa-sva	0	0.13238507	0.281897347	Not plastid, not ppc, signal peptide identified
Thaps3a_25005		not_identified	Thaps3a_25005	SP	27	lni-fts	1	0.670729177	0.30787541	Plastid, low confidence
Thaps3a_24156		not_identified	Thaps3a_24156	SP	24	vda-fts	0	0.708516833	0.383547563	Plastid, high confidence
Thaps3a_24931	K09584	not_identified	Thaps3a_24931	SP	18	asa-iel	0	0.125078549	0.264933347	Not plastid, not ppc, signal peptide identified
Thaps3a_8986		not_identified	Thaps3a_8986	noTP	NA	NA	NA	NA	NA	TargetP-2.0: noTP
Thaps3a_12205		not_identified	Thaps3a_12205	SP	18	tta-nsi	-2	0.136763733	0.438971941	Not plastid, not ppc, signal peptide identified
Thaps3a_38359	K00262	WC_exlusive	Thaps3a_38359	SP	44	tia-tts	0	0.255243682	0.384743192	Not plastid, not ppc, signal peptide identified
Thaps3a_8074		not_identified	Thaps3a_8074	SP	24	cta-fql	0	0.733785284	0.451982116	Plastid, high confidence
Thaps3a_10143		not_identified	Thaps3a_10143	SP	24	fvv-sqp	-1	0.284542491	0.412498325	Not plastid, not ppc, signal peptide identified
Thaps3a_1770		not_identified	Thaps3a_1770	SP	30	vsa-tss	0	0.238441796	0.674907003	PPC
Thaps3a_262361		not_identified	Thaps3a_262361	noTP	NA	NA	NA	NA	NA	TargetP-2.0: noTP
Thaps3a_7542		not_identified	Thaps3a_7542	SP	24	aas-fvd	2	0.665329787	0.290960608	Plastid, low confidence
Thaps3a_11442		not_identified	Thaps3a_11442	SP	22	fva-sss	-1	0.195758777	0.538034205	PPC
Thaps3a_6655		not_identified	Thaps3a_6655	SP	20	psa-lss	-2	0.206518016	0.568773603	Plastid, low confidence
Thaps3a_10336		not_identified	Thaps3a_10336	SP	23	ssp-ftl	0	0.763494186	0.413110608	Plastid, high confidence
Thaps3a_7077	K13449	not_identified	Thaps3a_7077	SP	22	cna-etl	0	0.153263305	0.334266838	Not plastid, not ppc, signal peptide identified
Thaps3a_11785		not_identified	Thaps3a_11785	SP	23	qci-dtk	1	0.189855728	0.370401598	Not plastid, not ppc, signal peptide identified
Thaps3a_991		not_identified	Thaps3a_991	noTP	NA	NA	NA	NA	NA	TargetP-2.0: noTP
Thaps3a_4385		not_identified	Thaps3a_4385	SP	16	ssa-yet	0	0.158687287	0.273508527	Plastid, low confidence
Thaps3a_22640		not_identified	Thaps3a_22640	SP	25	tea-rvp	0	0.241307629	0.231642073	Not plastid, not ppc, signal peptide identified
Thaps3a_22704	K15083	not_identified	Thaps3a_22704	noTP	NA	NA	NA	NA	NA	TargetP-2.0: noTP
Thaps3a_6656		not_identified	Thaps3a_6656	SP	23	ses-ire	0	0.141033496	0.380436353	Not plastid, not ppc, signal peptide identified
Thaps3a_25754		not_identified	Thaps3a_25754	SP	26	lsa-vhl	0	0.133989243	0.345718649	Not plastid, not ppc, signal peptide identified
Thaps3a_24317		not_identified	Thaps3a_24317	SP	31	asa-fgt	2	0.67748681	0.320566001	Plastid, low confidence
Thaps3a_24303		not_identified	Thaps3a_24303	SP	28	mca-pri	1	0.109878852	0.241578788	Not plastid, not ppc, signal peptide identified
Thaps3a_5932	K22132	not_identified	Thaps3a_5932	noTP	NA	NA	NA	NA	NA	TargetP-2.0: noTP
Thaps3a_258570	K00999	not_identified	Thaps3a_258570	noTP	NA	NA	NA	NA	NA	TargetP-2.0: noTP
Thaps3a_32108	K22070	not_identified	Thaps3a_32108	SP	23	vch-fsa	1	0.620306349	0.39473271	Plastid, low confidence
Thaps3a_23274	K03924	not_identified	Thaps3a_23274	SP	24	cra-fsh	0	0.735533186	0.560841036	Plastid, high confidence
Thaps3a_24825	K13107	not_identified	Thaps3a_24825	mTP	NA	NA	NA	NA	NA	TargetP-2.0: mTP
Thaps3a_21327		not_identified	Thaps3a_21327	SP	25	asa-etp	0	0.278334687	0.347449879	Not plastid, not ppc, signal peptide identified
Thaps3a_3210	K20523	not_identified	Thaps3a_3210	SP	16	nss-fdl	1	0.644503638	0.280752448	Plastid, low confidence
Thaps3a_7444		not_identified	Thaps3a_7444	SP	22	sqg-knl	0	0.160459718	0.357269236	Not plastid, not ppc, signal peptide identified
Thaps3a_22908		not_identified	Thaps3a_22908	SP	38	vls-nid	0	0.12564675	0.348096249	Not plastid, not ppc, signal peptide identified
Thaps3a_9336		not_identified	Thaps3a_9336	noTP	NA	NA	NA	NA	NA	TargetP-2.0: noTP
Thaps3a_22960		not_identified	Thaps3a_22960	SP	22	ana-nra	0	0.139293993	0.378701212	Not plastid, not ppc, signal peptide identified
Thaps3a_37280		not_identified	Thaps3a_37280	mTP	NA	NA	NA	NA	NA	TargetP-2.0: mTP
Thaps3a_2141		not_identified	Thaps3a_2141	noTP	NA	NA	NA	NA	NA	TargetP-2.0: noTP
Thaps3a_1077		not_identified	Thaps3a_1077	SP	29	vsa-fsy	0	0.66158384	0.404778157	Plastid, high confidence
Thaps3a_23999		not_identified	Thaps3a_23999	noTP	NA	NA	NA	NA	NA	TargetP-2.0: noTP
Thaps3a_25912		not_identified	Thaps3a_25912	SP	23	tna-qvp	0	0.205889845	0.258743017	Not plastid, not ppc, signal peptide identified
Thaps3a_24887	K00390	WC_exlusive	Thaps3a_24887	SP	18	vsg-fap	0	0.835924138	0.402297344	Plastid, high confidence
Thaps3a_264260		not_identified	Thaps3a_264260	SP	24	vna-ayd	0	0.129054221	0.5122551	PPC
Thaps3a_22076		not_identified	Thaps3a_22076	SP	19	alv-scs	-2	0.207849322	0.439901284	Not plastid, not ppc, signal peptide identified
Thaps3a_6122		not_identified	Thaps3a_6122	SP	21	sla-fss	0	0.748659753	0.584498888	Plastid, high confidence
Thaps3a_257591		not_identified	Thaps3a_257591	SP	26	lla-nsr	0	0.192244845	0.415577301	Not plastid, not ppc, signal peptide identified
Thaps3a_266551		not_identified	Thaps3a_266551	SP	19	gda-sst	-2	0.1924372	0.542189045	PPC
Thaps3a_25871		not_identified	Thaps3a_25871	SP	24	pst-kyp	2	0.240454091	0.345823808	Not plastid, not ppc, signal peptide identified
Thaps3a_9289		not_identified	Thaps3a_9289	SP	21	sna-ddv	0	0.097212572	0.239205063	Not plastid, not ppc, signal peptide identified
Thaps3a_35022		not_identified	Thaps3a_35022	SP	23	sss-fgc	-2	0.647376735	0.316693875	Plastid, low confidence
Thaps3a_10604		not_identified	Thaps3a_10604	SP	16	vss-lss	-2	0.214630004	0.443032321	Plastid, low confidence
Thaps3a_1611		not_identified	Thaps3a_1611	SP	19	tla-fks	0	0.660734651	0.346947607	Plastid, high confidence
Thaps3a_10232		not_identified	Thaps3a_10232	SP	32	rsi-igp	1	0.285718464	0.371743583	Not plastid, not ppc, signal peptide identified
Thaps3a_22543		not_identified	Thaps3a_22543	SP	23	vhg-fqs	0	0.699320383	0.428045221	Plastid, high confidence
Thaps3a_268435	K07809	not_identified	Thaps3a_268435	SP	25	stg-lvt	0	0.235515398	0.276735399	Plastid, low confidence
Thaps3a_7085		not_identified	Thaps3a_7085	SP	32	pia-hgy	-2	0.148075489	0.218166756	Not plastid, not ppc, signal peptide identified
Thaps3a_25841	K00231	WC_PF	Thaps3a_25841	SP	20	tta-fap	0	0.820919399	0.40300765	Plastid, high confidence
Thaps3a_24906		not_identified	Thaps3a_24906	SP	21	als-fsp	0	0.830902749	0.561961609	Plastid, high confidence
Thaps3a_22222		WC_PF_MF	Thaps3a_22222	SP	17	ata-ftl	0	0.748014264	0.408141564	Plastid, high confidence
Thaps3a_262131	K00698	not_identified	Thaps3a_262131	noTP	NA	NA	NA	NA	NA	TargetP-2.0: noTP
Thaps3a_23850		not_identified	Thaps3a_23850	SP	24	dts-cvg	1	0.174464802	0.317844172	Not plastid, not ppc, signal peptide identified
Thaps3a_261684		not_identified	Thaps3a_261684	mTP	NA	NA	NA	NA	NA	TargetP-2.0: mTP
Thaps3a_25252		not_identified	Thaps3a_25252	SP	27	ceg-fvs	0	0.703189809	0.350697147	Plastid, high confidence
Thaps3a_10809		not_identified	Thaps3a_10809	SP	35	thg-fns	0	0.70327009	0.282214316	Plastid, high confidence
Thaps3a_24515		not_identified	Thaps3a_24515	SP	20	tva-ess	0	0.177781472	0.47825236	Not plastid, not ppc, signal peptide identified
Thaps3a_10788		not_identified	Thaps3a_10788	noTP	NA	NA	NA	NA	NA	TargetP-2.0: noTP
Thaps3a_6848		not_identified	Thaps3a_6848	noTP	NA	NA	NA	NA	NA	TargetP-2.0: noTP
Thaps3a_9819		not_identified	Thaps3a_9819	SP	17	asg-fvl	0	0.69312349	0.331783413	Plastid, high confidence
Thaps3a_9011		not_identified	Thaps3a_9011	SP	28	trs-fvf	0	0.758944782	0.302082476	Plastid, high confidence
Thaps3a_21957		not_identified	Thaps3a_21957	SP	18	sea-fss	0	0.630069302	0.451320679	Plastid, high confidence
Thaps3a_960		not_identified	Thaps3a_960	noTP	NA	NA	NA	NA	NA	TargetP-2.0: noTP
Thaps3a_24225		not_identified	Thaps3a_24225	SP	24	ssa-fst	0	0.673139852	0.393359438	Plastid, high confidence
Thaps3a_21880		not_identified	Thaps3a_21880	SP	21	vda-srs	0	0.107677707	0.490253634	PPC
Thaps3a_35768		not_identified	Thaps3a_35768	mTP	NA	NA	NA	NA	NA	TargetP-2.0: mTP
Thaps3a_10741		not_identified	Thaps3a_10741	SP	18	tqa-fap	0	0.811916875	0.34633224	Plastid, high confidence
Thaps3a_24571		not_identified	Thaps3a_24571	SP	26	vsa-tda	0	0.165136803	0.480058003	Not plastid, not ppc, signal peptide identified
Thaps3a_23629		not_identified	Thaps3a_23629	SP	26	ava-rts	0	0.182735942	0.363153383	Not plastid, not ppc, signal peptide identified
Thaps3a_3529		not_identified	Thaps3a_3529	SP	29	ssk-rai	1	0.199787671	0.483036036	Not plastid, not ppc, signal peptide identified
Thaps3a_2044	K01259	not_identified	Thaps3a_2044	SP	20	ssa-wmt	0	0.229497548	0.358537501	Plastid, low confidence
Thaps3a_25517		not_identified	Thaps3a_25517	SP	24	vvc-tis	0	0.157797482	0.336056889	Not plastid, not ppc, signal peptide identified
Thaps3a_8038		not_identified	Thaps3a_8038	SP	27	rig-fam	-2	0.628697407	0.19221708	Plastid, low confidence
Thaps3a_9513		not_identified	Thaps3a_9513	SP	23	acc-ftl	2	0.684847725	0.313404131	Plastid, low confidence
Thaps3a_23398		not_identified	Thaps3a_23398	mTP	NA	NA	NA	NA	NA	TargetP-2.0: mTP
Thaps3a_21945		not_identified	Thaps3a_21945	noTP	NA	NA	NA	NA	NA	TargetP-2.0: noTP
Thaps3a_17110	K14540	not_identified	Thaps3a_17110	SP	33	sva-rsa	-2	0.217593467	0.486131602	Not plastid, not ppc, signal peptide identified
Thaps3a_255514	K01599	WC_exlusive	Thaps3a_255514	SP	17	ang-fsa	0	0.675623571	0.489250536	Plastid, high confidence
Thaps3a_20670		not_identified	Thaps3a_20670	SP	24	gaa-adp	0	0.26380554	0.484046235	Not plastid, not ppc, signal peptide identified
Thaps3a_11208		not_identified	Thaps3a_11208	SP	18	ama-fak	-2	0.656112559	0.289062324	Plastid, low confidence
Thaps3a_23778		not_identified	Thaps3a_23778	SP	24	ggg-ggg	2	0.160978675	0.343535779	Not plastid, not ppc, signal peptide identified
Thaps3a_23913		not_identified	Thaps3a_23913	noTP	NA	NA	NA	NA	NA	TargetP-2.0: noTP
Thaps3a_4225		not_identified	Thaps3a_4225	SP	23	tna-fsg	0	0.708304151	0.732910271	Plastid, high confidence
Thaps3a_19435		not_identified	Thaps3a_19435	SP	15	vhs-hqa	0	0.097997294	0.293304412	Not plastid, not ppc, signal peptide identified
Thaps3a_21761	K13347	WC_exlusive	Thaps3a_21761	SP	22	tda-fva	0	0.710945499	0.364050615	Plastid, high confidence
Thaps3a_21151	K01079	not_identified	Thaps3a_21151	mTP	NA	NA	NA	NA	NA	TargetP-2.0: mTP
Thaps3a_6417		not_identified	Thaps3a_6417	SP	16	nta-qss	-2	0.207718889	0.556400925	PPC
Thaps3a_261490	K02493	not_identified	Thaps3a_261490	SP	34	lna-nti	0	0.178319687	0.24316376	Not plastid, not ppc, signal peptide identified
Thaps3a_33663	K01810	not_identified	Thaps3a_33663	SP	32	sgl-lgp	1	0.307145237	0.367819865	Plastid, low confidence
Thaps3a_32920	K22900	not_identified	Thaps3a_32920	noTP	NA	NA	NA	NA	NA	TargetP-2.0: noTP
Thaps3a_25522		not_identified	Thaps3a_25522	SP	24	gdd-fnt	2	0.669428533	0.345690875	Plastid, low confidence
Thaps3a_22694		not_identified	Thaps3a_22694	SP	26	vla-fss	0	0.661112606	0.378904389	Plastid, high confidence
Thaps3a_24164		not_identified	Thaps3a_24164	SP	23	tsa-lss	0	0.210314256	0.326757684	Plastid, low confidence
Thaps3a_11634		not_identified	Thaps3a_11634	SP	24	haa-kak	1	0.221530671	0.390578483	Not plastid, not ppc, signal peptide identified
Thaps3a_8722	K00383	not_identified	Thaps3a_8722	SP	15	tca-yal	-2	0.158452761	0.283138653	Plastid, low confidence
Thaps3a_8004		not_identified	Thaps3a_8004	SP	20	saa-kki	1	0.120983006	0.366856431	Not plastid, not ppc, signal peptide identified
Thaps3a_22177		not_identified	Thaps3a_22177	SP	23	ada-fap	0	0.782689995	0.245034942	Plastid, high confidence
Thaps3a_22162		WC_exlusive	Thaps3a_22162	SP	24	vds-fap	0	0.790766872	0.377733067	Plastid, high confidence
Thaps3a_25095		not_identified	Thaps3a_25095	noTP	NA	NA	NA	NA	NA	TargetP-2.0: noTP
Thaps3a_891		not_identified	Thaps3a_891	SP	22	taa-fhm	1	0.635000751	0.339961685	Plastid, low confidence
Thaps3a_8730	K23541	not_identified	Thaps3a_8730	SP	31	sla-sis	0	0.149533085	0.445049636	Not plastid, not ppc, signal peptide identified
Thaps3a_25864		not_identified	Thaps3a_25864	SP	20	tea-are	0	0.10763603	0.365877593	Not plastid, not ppc, signal peptide identified
Thaps3a_8329		not_identified	Thaps3a_8329	SP	23	cla-wss	0	0.259236261	0.477660942	Plastid, low confidence
Thaps3a_24276		not_identified	Thaps3a_24276	SP	24	vsq-ivl	0	0.214057375	0.251200281	Not plastid, not ppc, signal peptide identified
Thaps3a_2198		not_identified	Thaps3a_2198	noTP	NA	NA	NA	NA	NA	TargetP-2.0: noTP
Thaps3a_21045		not_identified	Thaps3a_21045	SP	21	vhg-wip	0	0.244962169	0.452460236	Plastid, low confidence
Thaps3a_23228	K00053	WC_exlusive	Thaps3a_23228	SP	18	ata-fap	0	0.816481796	0.298901315	Plastid, high confidence
Thaps3a_10322		not_identified	Thaps3a_10322	SP	23	iha-sii	0	0.119873629	0.419293903	Not plastid, not ppc, signal peptide identified
Thaps3a_1738		not_identified	Thaps3a_1738	SP	18	vga-fva	0	0.71038651	0.383041043	Plastid, high confidence
Thaps3a_21860	K12821	not_identified	Thaps3a_21860	noTP	NA	NA	NA	NA	NA	TargetP-2.0: noTP
Thaps3a_6765		not_identified	Thaps3a_6765	noTP	NA	NA	NA	NA	NA	TargetP-2.0: noTP
Thaps3a_10834		not_identified	Thaps3a_10834	noTP	NA	NA	NA	NA	NA	TargetP-2.0: noTP
Thaps3a_25156		not_identified	Thaps3a_25156	SP	18	ata-apr	0	0.149991901	0.361876706	Not plastid, not ppc, signal peptide identified
Thaps3a_20656		not_identified	Thaps3a_20656	noTP	NA	NA	NA	NA	NA	TargetP-2.0: noTP
Thaps3a_4841	K18703	not_identified	Thaps3a_4841	noTP	NA	NA	NA	NA	NA	TargetP-2.0: noTP
Thaps3a_264603		not_identified	Thaps3a_264603	noTP	NA	NA	NA	NA	NA	TargetP-2.0: noTP
Thaps3a_22231		not_identified	Thaps3a_22231	SP	20	cda-fqa	0	0.662753938	0.218366776	Plastid, high confidence
Thaps3a_2531		WC_exlusive	Thaps3a_2531	SP	23	sya-shh	0	0.113967694	0.354906476	Not plastid, not ppc, signal peptide identified
Thaps3a_23624		not_identified	Thaps3a_23624	SP	20	tna-ehv	0	0.092737784	0.352728446	Not plastid, not ppc, signal peptide identified
Thaps3a_36972		not_identified	Thaps3a_36972	SP	29	tsa-ssp	0	0.350978469	0.713871632	PPC
Thaps3a_32366	K17944	not_identified	Thaps3a_32366	noTP	NA	NA	NA	NA	NA	TargetP-2.0: noTP
Thaps3a_265075	K00612	not_identified	Thaps3a_265075	noTP	NA	NA	NA	NA	NA	TargetP-2.0: noTP
Thaps3a_8199		not_identified	Thaps3a_8199	SP	19	vsc-yvp	0	0.271801936	0.279518678	Plastid, low confidence
Thaps3a_24738		not_identified	Thaps3a_24738	SP	23	naa-igd	1	0.095075591	0.221750089	Not plastid, not ppc, signal peptide identified
Thaps3a_12328	K00706	not_identified	Thaps3a_12328	noTP	NA	NA	NA	NA	NA	TargetP-2.0: noTP
Thaps3a_263461		WC_exlusive	Thaps3a_263461	SP	23	sca-svs	1	0.209747749	0.386617419	Not plastid, not ppc, signal peptide identified
Thaps3a_7934		not_identified	Thaps3a_7934	SP	23	isa-qdd	0	0.08290924	0.19080347	Not plastid, not ppc, signal peptide identified
Thaps3a_1899		not_identified	Thaps3a_1899	SP	20	tka-fis	0	0.668950536	0.274379269	Plastid, high confidence
Thaps3a_7188		not_identified	Thaps3a_7188	SP	18	tla-cti	0	0.192569336	0.334898933	Not plastid, not ppc, signal peptide identified
Thaps3a_11178		not_identified	Thaps3a_11178	SP	22	aip-fvs	2	0.699949389	0.476962057	Plastid, low confidence
Thaps3a_31169	K03564	not_identified	Thaps3a_31169	SP	22	cna-ytp	0	0.336349277	0.384107146	Plastid, high confidence
Thaps3a_3143		not_identified	Thaps3a_3143	SP	18	asa-fap	0	0.830343212	0.353507916	Plastid, high confidence
Thaps3a_4814		not_identified	Thaps3a_4814	SP	20	sta-ghr	0	0.112810815	0.248441232	Not plastid, not ppc, signal peptide identified
Thaps3a_5789		not_identified	Thaps3a_5789	SP	19	tss-fvp	0	0.798122871	0.375165751	Plastid, high confidence
Thaps3a_4402		not_identified	Thaps3a_4402	mTP	NA	NA	NA	NA	NA	TargetP-2.0: mTP
Thaps3a_9493		not_identified	Thaps3a_9493	SP	24	aha-rtw	0	0.115768586	0.342894606	Not plastid, not ppc, signal peptide identified
Thaps3a_34824	K03798	not_identified	Thaps3a_34824	noTP	NA	NA	NA	NA	NA	TargetP-2.0: noTP
Thaps3a_24671	K08288	not_identified	Thaps3a_24671	SP	30	asa-svs	0	0.182788308	0.418483124	Not plastid, not ppc, signal peptide identified
Thaps3a_7048		not_identified	Thaps3a_7048	SP	30	sss-yds	1	0.199399424	0.480707205	Plastid, low confidence
Thaps3a_22712		not_identified	Thaps3a_22712	SP	23	vrs-fvp	0	0.835453802	0.374022954	Plastid, high confidence
Thaps3a_23521		not_identified	Thaps3a_23521	SP	26	aea-sad	0	0.188730992	0.522985732	PPC
Thaps3a_5304		not_identified	Thaps3a_5304	SP	19	iha-fsa	0	0.683111046	0.471344435	Plastid, high confidence
Thaps3a_23808		WC_PF_MF	Thaps3a_23808	SP	16	vsa-fap	0	0.824864138	0.350124647	Plastid, high confidence
Thaps3a_22520		not_identified	Thaps3a_22520	SP	20	vss-fqc	0	0.604214184	0.342072219	Plastid, high confidence
Thaps3a_21390		not_identified	Thaps3a_21390	SP	20	asc-fst	0	0.683696732	0.444548163	Plastid, high confidence
Thaps3a_2280		not_identified	Thaps3a_2280	SP	23	tya-smp	0	0.251482982	0.584844159	PPC
Thaps3a_957		not_identified	Thaps3a_957	SP	28	ssv-gas	2	0.240681591	0.401481829	Not plastid, not ppc, signal peptide identified
Thaps3a_18078		not_identified	Thaps3a_18078	SP	22	vaa-fqp	0	0.73907764	0.341247733	Plastid, high confidence
Thaps3a_257271		not_identified	Thaps3a_257271	SP	25	qqa-slv	0	0.098508314	0.377808614	Not plastid, not ppc, signal peptide identified
Thaps3a_8626		not_identified	Thaps3a_8626	noTP	NA	NA	NA	NA	NA	TargetP-2.0: noTP
Thaps3a_6914		not_identified	Thaps3a_6914	SP	32	vaa-fgv	0	0.595121717	0.221296779	Plastid, high confidence
Thaps3a_24876		not_identified	Thaps3a_24876	SP	20	sya-ftt	0	0.773373131	0.363819443	Plastid, high confidence
Thaps3a_25842		not_identified	Thaps3a_25842	SP	23	tsa-qqc	0	0.133328498	0.316409043	Not plastid, not ppc, signal peptide identified
Thaps3a_261601	K16353	not_identified	Thaps3a_261601	mTP	NA	NA	NA	NA	NA	TargetP-2.0: mTP
Thaps3a_262207	K17989	not_identified	Thaps3a_262207	SP	19	gla-sps	0	0.163379667	0.431385391	Not plastid, not ppc, signal peptide identified
Thaps3a_23387		not_identified	Thaps3a_23387	SP	23	tsa-fvp	0	0.865499276	0.392159534	Plastid, high confidence
Thaps3a_9512		not_identified	Thaps3a_9512	SP	21	naa-plp	1	0.232498852	0.364028523	Not plastid, not ppc, signal peptide identified
Thaps3a_11977		not_identified	Thaps3a_11977	SP	23	vva-tmg	0	0.107754957	0.396252854	Not plastid, not ppc, signal peptide identified
Thaps3a_10280		PF_MF	Thaps3a_10280	SP	36	tsa-fap	0	0.795180428	0.264310051	Plastid, high confidence
Thaps3a_23634		not_identified	Thaps3a_23634	SP	21	svg-fvf	0	0.662714072	0.277485456	Plastid, high confidence
Thaps3a_8375		not_identified	Thaps3a_8375	noTP	NA	NA	NA	NA	NA	TargetP-2.0: noTP
Thaps3a_6248		not_identified	Thaps3a_6248	SP	19	hsa-lsy	-2	0.177233684	0.483274768	Plastid, low confidence
Thaps3a_16378	K00729	not_identified	Thaps3a_16378	SP	21	gfa-ggr	-2	0.164880203	0.296182576	Not plastid, not ppc, signal peptide identified
Thaps3a_24767		not_identified	Thaps3a_24767	noTP	NA	NA	NA	NA	NA	TargetP-2.0: noTP
Thaps3a_6708		not_identified	Thaps3a_6708	SP	17	ata-hgq	-2	0.049356688	0.172312055	Not plastid, not ppc, signal peptide identified
Thaps3a_8811	K00464	not_identified	Thaps3a_8811	SP	28	asa-lst	0	0.26419536	0.496065542	Plastid, low confidence
Thaps3a_1252		not_identified	Thaps3a_1252	SP	27	cfa-fts	0	0.728273078	0.365198234	Plastid, high confidence
Thaps3a_7649		not_identified	Thaps3a_7649	SP	21	isa-ats	-1	0.217132718	0.396259532	Not plastid, not ppc, signal peptide identified
Thaps3a_2877		not_identified	Thaps3a_2877	SP	21	ata-qqi	0	0.135875147	0.334728121	Not plastid, not ppc, signal peptide identified
Thaps3a_21634	K04567	not_identified	Thaps3a_21634	SP	33	rsa-vna	1	0.211024553	0.392664902	Not plastid, not ppc, signal peptide identified
Thaps3a_22524		not_identified	Thaps3a_22524	noTP	NA	NA	NA	NA	NA	TargetP-2.0: noTP
Thaps3a_20861		not_identified	Thaps3a_20861	noTP	NA	NA	NA	NA	NA	TargetP-2.0: noTP
Thaps3a_6416		not_identified	Thaps3a_6416	SP	22	ist-fal	-2	0.697469931	0.218897349	Plastid, low confidence
Thaps3a_5078	K01892	not_identified	Thaps3a_5078	mTP	NA	NA	NA	NA	NA	TargetP-2.0: mTP
Thaps3a_31375		not_identified	Thaps3a_31375	SP	21	tsc-fqf	0	0.619106838	0.283930173	Plastid, high confidence
Thaps3a_21472		WC_PF_MF	Thaps3a_21472	SP	18	aqa-fap	0	0.897391744	0.538107735	Plastid, high confidence
Thaps3a_9462		not_identified	Thaps3a_9462	SP	21	vva-esp	0	0.269571501	0.387039752	Not plastid, not ppc, signal peptide identified
Thaps3a_6195		not_identified	Thaps3a_6195	SP	24	vla-liv	0	0.233990379	0.536456186	Plastid, low confidence
Thaps3a_11492		not_identified	Thaps3a_11492	SP	24	isa-qct	0	0.156876977	0.286365907	Not plastid, not ppc, signal peptide identified
Thaps3a_8599		not_identified	Thaps3a_8599	SP	24	qfa-tgn	-2	0.10788384	0.200626473	Not plastid, not ppc, signal peptide identified
Thaps3a_262279	K04040	PF_exlusive	Thaps3a_262279	SP	22	prs-fvg	0	0.707933521	0.368745114	Plastid, high confidence
Thaps3a_21137		not_identified	Thaps3a_21137	SP	25	gla-ylp	2	0.298412685	0.40007625	Plastid, low confidence
Thaps3a_12089		not_identified	Thaps3a_12089	SP	22	sya-fts	0	0.753962674	0.545590998	Plastid, high confidence
Thaps3a_24066		not_identified	Thaps3a_24066	noTP	NA	NA	NA	NA	NA	TargetP-2.0: noTP
Thaps3a_8303		not_identified	Thaps3a_8303	noTP	NA	NA	NA	NA	NA	TargetP-2.0: noTP
Thaps3a_1241		not_identified	Thaps3a_1241	SP	27	tla-fqv	0	0.633842375	0.326399973	Plastid, high confidence
Thaps3a_24865		not_identified	Thaps3a_24865	SP	23	sda-ftv	0	0.790816023	0.575234307	Plastid, high confidence
Thaps3a_23441		not_identified	Thaps3a_23441	SP	36	als-fgr	2	0.653853885	0.260068508	Plastid, low confidence
Thaps3a_10185		not_identified	Thaps3a_10185	SP	32	aaa-fts	0	0.703180495	0.379108603	Plastid, high confidence
Thaps3a_24760		MF_exlusive	Thaps3a_24760	SP	16	evv-fan	-2	0.689399394	0.260422322	Plastid, low confidence
Thaps3a_5328		not_identified	Thaps3a_5328	SP	19	vls-ssy	0	0.172015279	0.443804688	Not plastid, not ppc, signal peptide identified
Thaps3a_11432		not_identified	Thaps3a_11432	SP	30	vsa-fit	0	0.716047823	0.430202076	Plastid, high confidence
Thaps3a_11969		not_identified	Thaps3a_11969	SP	20	ara-ggg	0	0.125139199	0.258806166	Not plastid, not ppc, signal peptide identified
Thaps3a_31912	K03767	WC_exlusive	Thaps3a_31912	SP	22	vgg-kdv	0	0.114621741	0.353343497	Not plastid, not ppc, signal peptide identified
Thaps3a_27618		not_identified	Thaps3a_27618	SP	17	aaa-fsp	0	0.825544109	0.557642599	Plastid, high confidence
Thaps3a_22259		not_identified	Thaps3a_22259	SP	25	vss-fms	0	0.649117325	0.257060536	Plastid, high confidence
Thaps3a_5256		not_identified	Thaps3a_5256	noTP	NA	NA	NA	NA	NA	TargetP-2.0: noTP
Thaps3a_1953		WC_PF_MF	Thaps3a_1953	SP	19	tsa-fst	0	0.734881063	0.457948277	Plastid, high confidence
Thaps3a_25529		not_identified	Thaps3a_25529	SP	17	ssa-nal	-2	0.175332108	0.256823864	Not plastid, not ppc, signal peptide identified
Thaps3a_24233		WC_exlusive	Thaps3a_24233	SP	23	lha-dea	0	0.126322928	0.345050988	Not plastid, not ppc, signal peptide identified
Thaps3a_264492		not_identified	Thaps3a_264492	SP	29	tta-qpp	0	0.241617036	0.341006998	Not plastid, not ppc, signal peptide identified
Thaps3a_2036		not_identified	Thaps3a_2036	SP	21	sla-fvi	0	0.756709625	0.483226677	Plastid, high confidence
Thaps3a_264361	K01256	WC_exlusive	Thaps3a_264361	SP	27	vra-fsr	0	0.678086832	0.472627895	Plastid, high confidence
Thaps3a_21260		not_identified	Thaps3a_21260	SP	33	vha-tps	0	0.158342499	0.510927526	PPC
Thaps3a_21551		not_identified	Thaps3a_21551	SP	30	cga-yht	1	0.176295738	0.253737114	Plastid, low confidence
Thaps3a_24572		WC_exlusive	Thaps3a_24572	SP	22	vda-fat	0	0.853383946	0.511247623	Plastid, high confidence
Thaps3a_6793		not_identified	Thaps3a_6793	SP	18	vla-fvp	0	0.78994761	0.195295029	Plastid, high confidence
Thaps3a_270164		WC_PF_MF	Thaps3a_270164	SP	17	tsa-fta	0	0.77103031	0.43963383	Plastid, high confidence
Thaps3a_269575		not_identified	Thaps3a_269575	noTP	NA	NA	NA	NA	NA	TargetP-2.0: noTP
Thaps3a_3308		not_identified	Thaps3a_3308	SP	21	vvp-ftp	0	0.808619968	0.462874899	Plastid, high confidence
Thaps3a_7271		not_identified	Thaps3a_7271	SP	19	tna-spq	0	0.072329926	0.304829441	Not plastid, not ppc, signal peptide identified
Thaps3a_22383		WC_exlusive	Thaps3a_22383	SP	19	vng-ytv	0	0.199845096	0.35065026	Plastid, low confidence
Thaps3a_7307		not_identified	Thaps3a_7307	SP	24	ivr-dtk	-1	0.177060336	0.568629122	PPC
Thaps3a_23608	K03660	not_identified	Thaps3a_23608	SP	22	sta-fvy	0	0.719266367	0.355825564	Plastid, high confidence
Thaps3a_4433		not_identified	Thaps3a_4433	SP	21	its-yvv	0	0.170943806	0.331380807	Plastid, low confidence
Thaps3a_7805		not_identified	Thaps3a_7805	SP	27	csa-lis	0	0.13548884	0.294930558	Plastid, low confidence
Thaps3a_8049	K01634	not_identified	Thaps3a_8049	SP	23	ata-ass	0	0.20293376	0.629836874	PPC
Thaps3a_8934		not_identified	Thaps3a_8934	SP	21	asa-sse	2	0.199724985	0.604963209	PPC
Thaps3a_10468		not_identified	Thaps3a_10468	SP	20	vyg-fvp	0	0.885364173	0.500054607	Plastid, high confidence
Thaps3a_11731		not_identified	Thaps3a_11731	SP	45	ssa-irk	0	0.103060902	0.285043744	Not plastid, not ppc, signal peptide identified
Thaps3a_23427		not_identified	Thaps3a_23427	noTP	NA	NA	NA	NA	NA	TargetP-2.0: noTP
Thaps3a_23040		not_identified	Thaps3a_23040	SP	29	ngq-llp	1	0.242993432	0.277261307	Plastid, low confidence
Thaps3a_11162		not_identified	Thaps3a_11162	SP	34	ssa-ddv	0	0.095496317	0.339510461	Not plastid, not ppc, signal peptide identified
Thaps3a_8502		not_identified	Thaps3a_8502	SP	20	dva-fgr	-2	0.64810282	0.296226362	Plastid, low confidence
Thaps3a_3358		WC_exlusive	Thaps3a_3358	mTP	NA	NA	NA	NA	NA	TargetP-2.0: mTP
Thaps3a_38769		WC_MF	Thaps3a_38769	SP	20	asa-fst	0	0.803602811	0.534772552	Plastid, high confidence
Thaps3a_5221		not_identified	Thaps3a_5221	SP	16	vls-ftp	0	0.783273139	0.236838671	Plastid, high confidence
Thaps3a_1940		not_identified	Thaps3a_1940	SP	16	gva-lsn	-2	0.171175115	0.427184711	Plastid, low confidence
Thaps3a_33685	K01847	not_identified	Thaps3a_33685	mTP	NA	NA	NA	NA	NA	TargetP-2.0: mTP
Thaps3a_11019		not_identified	Thaps3a_11019	SP	22	qaa-stp	1	0.261695716	0.32992646	Not plastid, not ppc, signal peptide identified
Thaps3a_8438		not_identified	Thaps3a_8438	noTP	NA	NA	NA	NA	NA	TargetP-2.0: noTP
Thaps3a_8996		not_identified	Thaps3a_8996	SP	24	sda-avg	0	0.1453704	0.426915701	Not plastid, not ppc, signal peptide identified
Thaps3a_8187		not_identified	Thaps3a_8187	SP	24	asa-sse	2	0.167183012	0.493158994	PPC
Thaps3a_21939		not_identified	Thaps3a_21939	SP	21	vsa-lsl	0	0.259422439	0.420729818	Plastid, low confidence
Thaps3a_6139		WC_PF_MF	Thaps3a_6139	SP	17	asa-fap	0	0.859906205	0.390703462	Plastid, high confidence
Thaps3a_6817		WC_PF_MF	Thaps3a_6817	SP	20	asg-fni	0	0.658065756	0.304777394	Plastid, high confidence
Thaps3a_7418		not_identified	Thaps3a_7418	SP	22	tta-ssv	-2	0.1937379	0.647500886	PPC
Thaps3a_896	K11093	not_identified	Thaps3a_896	SP	22	tgt-ktq	1	0.14857251	0.294783934	Not plastid, not ppc, signal peptide identified
Thaps3a_22119	K00981	not_identified	Thaps3a_22119	SP	25	aas-fyr	2	0.666785717	0.441038983	Plastid, low confidence
Thaps3a_1464		not_identified	Thaps3a_1464	SP	22	gfa-fvp	2	0.866849692	0.477580237	Plastid, low confidence
Thaps3a_266954		not_identified	Thaps3a_266954	SP	22	tpq-dnw	1	0.141064062	0.261081553	Not plastid, not ppc, signal peptide identified
Thaps3a_8573		not_identified	Thaps3a_8573	SP	26	csa-vwv	0	0.118657742	0.191620274	Not plastid, not ppc, signal peptide identified
Thaps3a_20671		not_identified	Thaps3a_20671	SP	19	asa-aky	0	0.135690104	0.377043609	Not plastid, not ppc, signal peptide identified
Thaps3a_23001		not_identified	Thaps3a_23001	SP	20	sga-skl	0	0.132202409	0.387491237	Not plastid, not ppc, signal peptide identified
Thaps3a_24597		not_identified	Thaps3a_24597	SP	20	vaa-vav	0	0.238174167	0.307582969	Not plastid, not ppc, signal peptide identified
Thaps3a_7008	K03843	not_identified	Thaps3a_7008	noTP	NA	NA	NA	NA	NA	TargetP-2.0: noTP
Thaps3a_3426	K17808	not_identified	Thaps3a_3426	SP	42	cda-fdl	2	0.652516523	0.302635614	Plastid, low confidence
Thaps3a_21071		not_identified	Thaps3a_21071	SP	18	taa-lph	-2	0.117413202	0.276986772	Plastid, low confidence
Thaps3a_267297	K17086	WC_exlusive	Thaps3a_267297	SP	17	ahg-fyl	0	0.629280071	0.312441698	Plastid, high confidence
Thaps3a_8042		not_identified	Thaps3a_8042	SP	23	ana-lsq	0	0.155031723	0.444239708	Plastid, low confidence
Thaps3a_1685		not_identified	Thaps3a_1685	SP	17	tva-fqp	0	0.76166459	0.2646472	Plastid, high confidence
Thaps3a_20875		not_identified	Thaps3a_20875	noTP	NA	NA	NA	NA	NA	TargetP-2.0: noTP
Thaps3a_15328		not_identified	Thaps3a_15328	noTP	NA	NA	NA	NA	NA	TargetP-2.0: noTP
Thaps3a_25504	K06941	not_identified	Thaps3a_25504	SP	21	vsc-fgt	0	0.611774017	0.339689614	Plastid, high confidence
Thaps3a_8787		not_identified	Thaps3a_8787	SP	22	tna-fsv	0	0.696558108	0.543150557	Plastid, high confidence
Thaps3a_8334	K18158	not_identified	Thaps3a_8334	SP	24	sta-hih	0	0.172634889	0.298018011	Not plastid, not ppc, signal peptide identified
Thaps3a_4435		not_identified	Thaps3a_4435	SP	21	saa-idl	1	0.110212609	0.319149317	Not plastid, not ppc, signal peptide identified
Thaps3a_6384		not_identified	Thaps3a_6384	mTP	NA	NA	NA	NA	NA	TargetP-2.0: mTP
Thaps3a_25848		not_identified	Thaps3a_25848	SP	18	hna-nsq	-2	0.185036745	0.377558404	Not plastid, not ppc, signal peptide identified
Thaps3a_2541		not_identified	Thaps3a_2541	SP	19	tta-yvi	0	0.159283061	0.217301576	Plastid, low confidence
Thaps3a_37471	K13941	not_identified	Thaps3a_37471	noTP	NA	NA	NA	NA	NA	TargetP-2.0: noTP
Thaps3a_6291		not_identified	Thaps3a_6291	SP	26	tpg-ggs	-2	0.196884521	0.310776732	Not plastid, not ppc, signal peptide identified
Thaps3a_3345		not_identified	Thaps3a_3345	SP	24	sps-fai	-2	0.717802745	0.471429696	Plastid, low confidence
Thaps3a_34283	K11153	not_identified	Thaps3a_34283	SP	23	gwa-ffp	2	0.694410162	0.282275372	Plastid, low confidence
Thaps3a_20086	K12833	not_identified	Thaps3a_20086	noTP	NA	NA	NA	NA	NA	TargetP-2.0: noTP
Thaps3a_3686	K02714	not_identified	Thaps3a_3686	SP	19	tma-fap	0	0.756612388	0.236646908	Plastid, high confidence
Thaps3a_24060		WC_MF	Thaps3a_24060	SP	23	sha-ftt	0	0.697255467	0.289273255	Plastid, high confidence
Thaps3a_37803	K09765	not_identified	Thaps3a_37803	SP	22	lta-qqw	0	0.133582066	0.361746202	Not plastid, not ppc, signal peptide identified
Thaps3a_25858		not_identified	Thaps3a_25858	SP	18	cna-lnv	0	0.154746499	0.304936709	Plastid, low confidence
Thaps3a_1432		not_identified	Thaps3a_1432	SP	25	aaa-fcl	0	0.689326565	0.360565116	Plastid, high confidence
Thaps3a_7844		not_identified	Thaps3a_7844	SP	21	tha-eea	0	0.133854739	0.430918513	Not plastid, not ppc, signal peptide identified
Thaps3a_23988		not_identified	Thaps3a_23988	SP	27	tta-qtt	0	0.227797601	0.241240448	Not plastid, not ppc, signal peptide identified
Thaps3a_11676		not_identified	Thaps3a_11676	SP	16	ama-fss	0	0.71963157	0.59007174	Plastid, high confidence
Thaps3a_6252		not_identified	Thaps3a_6252	noTP	NA	NA	NA	NA	NA	TargetP-2.0: noTP
Thaps3a_22797		not_identified	Thaps3a_22797	SP	16	asa-trp	0	0.270935386	0.386938272	Not plastid, not ppc, signal peptide identified
Thaps3a_24342		not_identified	Thaps3a_24342	SP	27	sta-fvp	0	0.776592779	0.293016108	Plastid, high confidence
Thaps3a_23639		not_identified	Thaps3a_23639	noTP	NA	NA	NA	NA	NA	TargetP-2.0: noTP
Thaps3a_21690		not_identified	Thaps3a_21690	SP	17	vda-fyv	0	0.674924916	0.30303136	Plastid, high confidence
Thaps3a_5851		not_identified	Thaps3a_5851	SP	25	asa-het	0	0.19617332	0.258083073	Not plastid, not ppc, signal peptide identified
Thaps3a_10180		not_identified	Thaps3a_10180	SP	15	tva-naq	-2	0.203555144	0.350168925	Not plastid, not ppc, signal peptide identified
Thaps3a_923		WC_exlusive	Thaps3a_923	SP	23	sea-fap	0	0.862947686	0.501486931	Plastid, high confidence
Thaps3a_4731		not_identified	Thaps3a_4731	SP	27	lra-asr	0	0.147473028	0.402945276	Not plastid, not ppc, signal peptide identified
Thaps3a_24690	K00995	not_identified	Thaps3a_24690	SP	24	sss-fsa	2	0.711597658	0.476486568	Plastid, low confidence
Thaps3a_24694		not_identified	Thaps3a_24694	SP	20	ala-esn	0	0.125286843	0.493043625	PPC
Thaps3a_25769		not_identified	Thaps3a_25769	SP	25	hla-sst	-2	0.25024066	0.605657856	PPC
Thaps3a_20626		not_identified	Thaps3a_20626	SP	16	sea-fqs	0	0.704887687	0.426008491	Plastid, high confidence
Thaps3a_22952		not_identified	Thaps3a_22952	SP	27	vla-ftp	0	0.853489938	0.485916147	Plastid, high confidence
Thaps3a_12182		not_identified	Thaps3a_12182	SP	32	tla-qqq	0	0.115113196	0.136512104	Not plastid, not ppc, signal peptide identified
Thaps3a_11373		not_identified	Thaps3a_11373	SP	22	cls-fss	0	0.665484075	0.404199405	Plastid, high confidence
Thaps3a_260786	K00006	not_identified	Thaps3a_260786	SP	19	tqs-rnp	0	0.285469202	0.422231718	Not plastid, not ppc, signal peptide identified
Thaps3a_264664		not_identified	Thaps3a_264664	SP	24	lda-ftp	0	0.844196389	0.364354766	Plastid, high confidence
Thaps3a_23871		not_identified	Thaps3a_23871	SP	19	avs-sgy	-1	0.156014677	0.376817743	Not plastid, not ppc, signal peptide identified
Thaps3a_22550		not_identified	Thaps3a_22550	SP	25	aca-qqs	0	0.135527294	0.379084142	Not plastid, not ppc, signal peptide identified
Thaps3a_6805		not_identified	Thaps3a_6805	SP	17	saa-lgs	-2	0.172553667	0.279732556	Plastid, low confidence
Thaps3a_8293		WC_PF	Thaps3a_8293	SP	20	csa-fst	0	0.723961489	0.472493894	Plastid, high confidence
Thaps3a_2703	K15175	not_identified	Thaps3a_2703	noTP	NA	NA	NA	NA	NA	TargetP-2.0: noTP
Thaps3a_2171		not_identified	Thaps3a_2171	SP	21	tsa-qeq	0	0.051955264	0.178136239	Not plastid, not ppc, signal peptide identified
Thaps3a_22130		not_identified	Thaps3a_22130	SP	20	ssa-fap	0	0.775164685	0.317370396	Plastid, high confidence
Thaps3a_2611		not_identified	Thaps3a_2611	SP	26	vvs-fap	0	0.803401722	0.373262447	Plastid, high confidence
Thaps3a_21203		not_identified	Thaps3a_21203	SP	38	vdc-qde	0	0.089036397	0.374123317	Not plastid, not ppc, signal peptide identified
Thaps3a_2009		not_identified	Thaps3a_2009	SP	23	tta-fqi	0	0.668019246	0.316479754	Plastid, high confidence
Thaps3a_1909		PF_exlusive	Thaps3a_1909	mTP	NA	NA	NA	NA	NA	TargetP-2.0: mTP
Thaps3a_4192		not_identified	Thaps3a_4192	SP	22	sla-fky	0	0.60979272	0.260617806	Plastid, high confidence
Thaps3a_37830		not_identified	Thaps3a_37830	noTP	NA	NA	NA	NA	NA	TargetP-2.0: noTP
Thaps3a_21757		not_identified	Thaps3a_21757	SP	17	tta-sss	-2	0.174376579	0.463976771	Not plastid, not ppc, signal peptide identified
Thaps3a_20618		not_identified	Thaps3a_20618	SP	25	vhs-slp	0	0.313660434	0.485645612	Not plastid, not ppc, signal peptide identified
Thaps3a_1093	K22733	WC_PF_MF	Thaps3a_1093	SP	23	saa-fap	0	0.812006843	0.431287886	Plastid, high confidence
Thaps3a_21694	K02469	not_identified	Thaps3a_21694	SP	22	tys-fvp	0	0.801438005	0.35087854	Plastid, high confidence
Thaps3a_1023		WC_PF	Thaps3a_1023	SP	19	tsg-ftt	0	0.685648537	0.328043227	Plastid, high confidence
Thaps3a_22429		not_identified	Thaps3a_22429	SP	24	ssa-vva	0	0.185857635	0.42475819	Not plastid, not ppc, signal peptide identified
Thaps3a_6093		not_identified	Thaps3a_6093	SP	23	mrs-rqm	0	0.121234193	0.326209698	Not plastid, not ppc, signal peptide identified
Thaps3a_22189		not_identified	Thaps3a_22189	noTP	NA	NA	NA	NA	NA	TargetP-2.0: noTP
Thaps3a_22657		not_identified	Thaps3a_22657	noTP	NA	NA	NA	NA	NA	TargetP-2.0: noTP
Thaps3a_9860		not_identified	Thaps3a_9860	SP	35	sda-gqa	0	0.164899091	0.335338506	Not plastid, not ppc, signal peptide identified
Thaps3a_22529	K13026	not_identified	Thaps3a_22529	SP	26	tsa-ssp	0	0.31647345	0.695051485	PPC
Thaps3a_25056		not_identified	Thaps3a_25056	SP	19	hqa-sss	-2	0.18376502	0.488849274	Not plastid, not ppc, signal peptide identified
Thaps3a_656	K07393	not_identified	Thaps3a_656	mTP	NA	NA	NA	NA	NA	TargetP-2.0: mTP
Thaps3a_2170		not_identified	Thaps3a_2170	SP	20	tta-qqd	0	0.062534299	0.183699858	Not plastid, not ppc, signal peptide identified
Thaps3a_4726	K17906	not_identified	Thaps3a_4726	noTP	NA	NA	NA	NA	NA	TargetP-2.0: noTP
Thaps3a_25301	K01191	not_identified	Thaps3a_25301	SP	29	saa-avt	2	0.233100002	0.349444384	Not plastid, not ppc, signal peptide identified
Thaps3a_11401		not_identified	Thaps3a_11401	SP	29	als-fvv	0	0.704382136	0.334082953	Plastid, high confidence
Thaps3a_25167		not_identified	Thaps3a_25167	noTP	NA	NA	NA	NA	NA	TargetP-2.0: noTP
Thaps3a_7699	K07112	not_identified	Thaps3a_7699	noTP	NA	NA	NA	NA	NA	TargetP-2.0: noTP
Thaps3a_255247	K02684	not_identified	Thaps3a_255247	noTP	NA	NA	NA	NA	NA	TargetP-2.0: noTP
Thaps3a_8903		not_identified	Thaps3a_8903	noTP	NA	NA	NA	NA	NA	TargetP-2.0: noTP
Thaps3a_21865		not_identified	Thaps3a_21865	SP	22	tca-sqv	0	0.211484435	0.509959168	PPC
Thaps3a_8296		not_identified	Thaps3a_8296	SP	23	vdg-fap	0	0.849632934	0.405354225	Plastid, high confidence
Thaps3a_5133		not_identified	Thaps3a_5133	SP	20	vgs-ner	0	0.176350466	0.315982696	Not plastid, not ppc, signal peptide identified
Thaps3a_24011		not_identified	Thaps3a_24011	SP	40	vna-tna	0	0.080007666	0.219473377	Not plastid, not ppc, signal peptide identified
Thaps3a_22378		not_identified	Thaps3a_22378	noTP	NA	NA	NA	NA	NA	TargetP-2.0: noTP
Thaps3a_22006	K03978	not_identified	Thaps3a_22006	SP	28	cyg-fil	0	0.625292921	0.358274102	Plastid, high confidence
Thaps3a_11088		not_identified	Thaps3a_11088	SP	24	sls-fvp	2	0.761701421	0.241132615	Plastid, low confidence
Thaps3a_25160		not_identified	Thaps3a_25160	SP	25	vga-sss	0	0.16159873	0.562109012	PPC
Thaps3a_262697	K11267	not_identified	Thaps3a_262697	SP	26	scy-gsp	-1	0.282113065	0.364979942	Not plastid, not ppc, signal peptide identified
Thaps3a_2352		not_identified	Thaps3a_2352	SP	27	vma-fsp	0	0.80166065	0.364057574	Plastid, high confidence
Thaps3a_5420		not_identified	Thaps3a_5420	SP	27	tya-eat	0	0.208727464	0.333064322	Not plastid, not ppc, signal peptide identified
Thaps3a_11453		not_identified	Thaps3a_11453	SP	29	laa-fss	1	0.667753304	0.359210929	Plastid, low confidence
Thaps3a_9184		not_identified	Thaps3a_9184	SP	27	ils-dde	0	0.101627581	0.2219923	Not plastid, not ppc, signal peptide identified
Thaps3a_1082		not_identified	Thaps3a_1082	noTP	NA	NA	NA	NA	NA	TargetP-2.0: noTP
Thaps3a_25171		not_identified	Thaps3a_25171	SP	25	cra-fql	0	0.654322541	0.34583645	Plastid, high confidence
Thaps3a_6841	K01476	not_identified	Thaps3a_6841	noTP	NA	NA	NA	NA	NA	TargetP-2.0: noTP
Thaps3a_1071		not_identified	Thaps3a_1071	SP	18	vna-faa	0	0.686879873	0.358312558	Plastid, high confidence
Thaps3a_22391		not_identified	Thaps3a_22391	SP	32	sns-rsw	0	0.114783152	0.559645055	PPC
Thaps3a_4331	K00616	not_identified	Thaps3a_4331	SP	29	saa-ftp	0	0.80311181	0.279304743	Plastid, high confidence
Thaps3a_25492		not_identified	Thaps3a_25492	SP	19	ssa-fss	0	0.699860077	0.468232265	Plastid, high confidence
Thaps3a_4819	K08994	WC_PF_MF	Thaps3a_4819	SP	23	tsa-fst	0	0.719761962	0.576793058	Plastid, high confidence
Thaps3a_873		not_identified	Thaps3a_873	SP	21	vta-qtp	0	0.257376013	0.275987372	Not plastid, not ppc, signal peptide identified
Thaps3a_262572		not_identified	Thaps3a_262572	SP	20	sag-fki	0	0.631920179	0.353783373	Plastid, high confidence
Thaps3a_33312	K15744	not_identified	Thaps3a_33312	SP	23	vss-fhi	0	0.683643001	0.386095167	Plastid, high confidence
Thaps3a_3081		not_identified	Thaps3a_3081	SP	36	ssa-fcl	0	0.706641266	0.306396356	Plastid, high confidence
Thaps3a_24259		WC_exlusive	Thaps3a_24259	SP	33	asa-tas	-2	0.27398699	0.478650903	Not plastid, not ppc, signal peptide identified
Thaps3a_23933		not_identified	Thaps3a_23933	SP	33	aya-ssa	-2	0.217768307	0.686515615	PPC
Thaps3a_8613		not_identified	Thaps3a_8613	SP	24	vya-lag	0	0.15951716	0.236855876	Plastid, low confidence
Thaps3a_11406		not_identified	Thaps3a_11406	noTP	NA	NA	NA	NA	NA	TargetP-2.0: noTP
Thaps3a_3099		not_identified	Thaps3a_3099	SP	43	vna-dnq	0	0.159734579	0.368242207	Not plastid, not ppc, signal peptide identified
Thaps3a_9554		not_identified	Thaps3a_9554	SP	30	gva-ssk	2	0.119248689	0.48142623	Not plastid, not ppc, signal peptide identified
Thaps3a_23221		not_identified	Thaps3a_23221	SP	26	sta-fap	0	0.7711952	0.322606206	Plastid, high confidence
Thaps3a_25264		not_identified	Thaps3a_25264	SP	23	tls-vsk	0	0.145004386	0.263880727	Not plastid, not ppc, signal peptide identified
Thaps3a_5388		not_identified	Thaps3a_5388	SP	22	ava-fiv	0	0.616491974	0.367358596	Plastid, high confidence
Thaps3a_5928		not_identified	Thaps3a_5928	SP	22	sft-fap	2	0.799205151	0.373826322	Plastid, low confidence
Thaps3a_21847		not_identified	Thaps3a_21847	SP	24	vsa-fts	0	0.752361614	0.39242329	Plastid, high confidence
Thaps3a_9987		not_identified	Thaps3a_9987	SP	28	tss-ihd	1	0.106258624	0.276675489	Not plastid, not ppc, signal peptide identified
Thaps3a_2278		not_identified	Thaps3a_2278	SP	25	awp-fce	2	0.601927043	0.342985222	Plastid, low confidence
Thaps3a_5009		not_identified	Thaps3a_5009	SP	24	vhs-qqs	0	0.203631174	0.489849774	Not plastid, not ppc, signal peptide identified
Thaps3a_23341		not_identified	Thaps3a_23341	SP	22	vqs-fss	0	0.71272901	0.479847406	Plastid, high confidence
Thaps3a_21399		not_identified	Thaps3a_21399	SP	16	vsp-fvg	0	0.702660363	0.381497122	Plastid, high confidence
Thaps3a_25916		not_identified	Thaps3a_25916	SP	19	tta-ddc	0	0.128015434	0.383982668	Not plastid, not ppc, signal peptide identified
Thaps3a_9577		not_identified	Thaps3a_9577	SP	24	nha-ggs	-2	0.160166508	0.425266868	Not plastid, not ppc, signal peptide identified
Thaps3a_26926		not_identified	Thaps3a_26926	mTP	NA	NA	NA	NA	NA	TargetP-2.0: mTP
Thaps3a_25450		not_identified	Thaps3a_25450	SP	27	asa-iid	0	0.111879597	0.227947922	Not plastid, not ppc, signal peptide identified
Thaps3a_260739		not_identified	Thaps3a_260739	SP	25	fss-ypr	-2	0.181806373	0.308048043	Plastid, low confidence
Thaps3a_10270		not_identified	Thaps3a_10270	noTP	NA	NA	NA	NA	NA	TargetP-2.0: noTP
Thaps3a_12193		not_identified	Thaps3a_12193	SP	21	tsa-qqd	0	0.177937521	0.307831307	Not plastid, not ppc, signal peptide identified
Thaps3a_20928	K01649	WC_exlusive	Thaps3a_20928	SP	21	tsa-ftp	0	0.836454546	0.337470886	Plastid, high confidence
Thaps3a_35532	K01784	not_identified	Thaps3a_35532	SP	28	asa-fas	-2	0.773191733	0.511705127	Plastid, low confidence
Thaps3a_3776		not_identified	Thaps3a_3776	SP	31	cna-fsl	0	0.719056596	0.421973753	Plastid, high confidence
Thaps3a_6185		not_identified	Thaps3a_6185	SP	21	hae-frq	1	0.588089313	0.220565958	Plastid, low confidence
Thaps3a_25838		not_identified	Thaps3a_25838	SP	18	asa-qqa	0	0.108624994	0.394725671	Not plastid, not ppc, signal peptide identified
Thaps3a_2839		not_identified	Thaps3a_2839	SP	24	chs-fap	0	0.798790461	0.280165009	Plastid, high confidence
Thaps3a_19093		not_identified	Thaps3a_19093	SP	24	ipa-lat	-2	0.210882463	0.331224781	Plastid, low confidence
Thaps3a_268314		not_identified	Thaps3a_268314	SP	31	tda-fap	0	0.840335937	0.379669105	Plastid, high confidence
Thaps3a_34851	K00858	not_identified	Thaps3a_34851	SP	37	vea-fas	0	0.727018031	0.392405138	Plastid, high confidence
Thaps3a_24375		not_identified	Thaps3a_24375	SP	36	sma-dvd	0	0.163347379	0.411315079	Not plastid, not ppc, signal peptide identified
Thaps3a_261827		not_identified	Thaps3a_261827	SP	29	sra-slp	1	0.211628936	0.365741964	Not plastid, not ppc, signal peptide identified
Thaps3a_9529		not_identified	Thaps3a_9529	SP	24	sva-fvh	0	0.734997837	0.351480732	Plastid, high confidence
Thaps3a_2241		not_identified	Thaps3a_2241	SP	21	sda-sln	0	0.069080624	0.377627651	Not plastid, not ppc, signal peptide identified
Thaps3a_21421		not_identified	Thaps3a_21421	SP	21	mna-lhl	0	0.181829086	0.320220641	Plastid, low confidence
Thaps3a_261040		not_identified	Thaps3a_261040	SP	21	sss-fph	0	0.618214479	0.403084842	Plastid, high confidence
Thaps3a_5695		not_identified	Thaps3a_5695	noTP	NA	NA	NA	NA	NA	TargetP-2.0: noTP
Thaps3a_6589		not_identified	Thaps3a_6589	SP	20	saa-nkt	0	0.165458255	0.46778275	Not plastid, not ppc, signal peptide identified
Thaps3a_6142		not_identified	Thaps3a_6142	SP	22	vva-sqs	0	0.109769832	0.417384846	Not plastid, not ppc, signal peptide identified
Thaps3a_21486		not_identified	Thaps3a_21486	SP	24	pir-ssp	-1	0.27937207	0.452575608	Not plastid, not ppc, signal peptide identified
Thaps3a_7453		not_identified	Thaps3a_7453	SP	30	saa-ycp	1	0.247609817	0.266279763	Plastid, low confidence
Thaps3a_2574		not_identified	Thaps3a_2574	SP	19	sea-qev	0	0.141046312	0.353155474	Not plastid, not ppc, signal peptide identified
Thaps3a_3126		not_identified	Thaps3a_3126	noTP	NA	NA	NA	NA	NA	TargetP-2.0: noTP
Thaps3a_22652		not_identified	Thaps3a_22652	SP	21	qyg-fcf	-2	0.669181025	0.294288287	Plastid, low confidence
Thaps3a_8937		not_identified	Thaps3a_8937	noTP	NA	NA	NA	NA	NA	TargetP-2.0: noTP
Thaps3a_26726	K01870	not_identified	Thaps3a_26726	SP	30	aas-fqp	0	0.836833252	0.495228105	Plastid, high confidence
Thaps3a_23904		not_identified	Thaps3a_23904	SP	20	sva-ias	-2	0.141489162	0.285495464	Not plastid, not ppc, signal peptide identified
Thaps3a_22733		not_identified	Thaps3a_22733	SP	39	ala-ktk	2	0.18672502	0.324481721	Not plastid, not ppc, signal peptide identified
Thaps3a_949		WC_exlusive	Thaps3a_949	SP	25	sda-fvs	0	0.738683464	0.346635983	Plastid, high confidence
Thaps3a_9485		not_identified	Thaps3a_9485	SP	23	gac-fka	0	0.656177364	0.422202083	Plastid, high confidence
Thaps3a_23043		not_identified	Thaps3a_23043	noTP	NA	NA	NA	NA	NA	TargetP-2.0: noTP
Thaps3a_4022		not_identified	Thaps3a_4022	SP	21	aha-lvp	0	0.298096384	0.234613793	Plastid, low confidence
Thaps3a_10279		not_identified	Thaps3a_10279	SP	31	iha-fst	0	0.66802543	0.415260879	Plastid, high confidence
Thaps3a_35740		not_identified	Thaps3a_35740	mTP	NA	NA	NA	NA	NA	TargetP-2.0: mTP
Thaps3a_1055		not_identified	Thaps3a_1055	SP	27	ada-qlv	0	0.11774689	0.235583768	Not plastid, not ppc, signal peptide identified
Thaps3a_20642		WC_exlusive	Thaps3a_20642	SP	19	tsa-fts	0	0.732995778	0.346653104	Plastid, high confidence
Thaps3a_25188		not_identified	Thaps3a_25188	noTP	NA	NA	NA	NA	NA	TargetP-2.0: noTP
Thaps3a_266817		not_identified	Thaps3a_266817	SP	23	ava-fqy	0	0.713524951	0.36207959	Plastid, high confidence
Thaps3a_5996		not_identified	Thaps3a_5996	SP	21	sla-fsp	0	0.740689426	0.440874959	Plastid, high confidence
Thaps3a_6164		not_identified	Thaps3a_6164	SP	19	lha-ksl	-2	0.206103709	0.578406845	PPC
Thaps3a_21522		not_identified	Thaps3a_21522	SP	30	ala-fnt	0	0.600311564	0.187201318	Plastid, high confidence
Thaps3a_7642		not_identified	Thaps3a_7642	SP	22	sts-fsa	-2	0.736045929	0.580108229	Plastid, low confidence
Thaps3a_22799		not_identified	Thaps3a_22799	SP	20	gsa-lrh	0	0.075582392	0.233600494	Plastid, low confidence
Thaps3a_6155		not_identified	Thaps3a_6155	SP	22	vra-fss	0	0.635409265	0.447333785	Plastid, high confidence
Thaps3a_25591		not_identified	Thaps3a_25591	SP	26	gvd-ssp	2	0.262411785	0.608682771	PPC
Thaps3a_25439		not_identified	Thaps3a_25439	SP	22	ata-eps	2	0.265981441	0.625503182	PPC
Thaps3a_11789		not_identified	Thaps3a_11789	SP	19	vdg-fap	0	0.846624128	0.422182375	Plastid, high confidence
Thaps3a_23972		not_identified	Thaps3a_23972	SP	21	vla-sdt	0	0.093243364	0.360315407	Not plastid, not ppc, signal peptide identified
Thaps3a_25230	K09595	not_identified	Thaps3a_25230	noTP	NA	NA	NA	NA	NA	TargetP-2.0: noTP
Thaps3a_270357		not_identified	Thaps3a_270357	SP	22	aya-fvs	0	0.7537525	0.363342207	Plastid, high confidence
Thaps3a_7446		not_identified	Thaps3a_7446	SP	22	aas-ftt	2	0.661172458	0.358065976	Plastid, low confidence
Thaps3a_2420	K02945	not_identified	Thaps3a_2420	SP	26	asa-cti	0	0.213773854	0.510538639	PPC
Thaps3a_21271		not_identified	Thaps3a_21271	SP	23	ita-fqq	0	0.692817203	0.365839838	Plastid, high confidence
Thaps3a_24980		not_identified	Thaps3a_24980	noTP	NA	NA	NA	NA	NA	TargetP-2.0: noTP
Thaps3a_2526		not_identified	Thaps3a_2526	SP	19	qsa-gel	-1	0.190532818	0.279135731	Not plastid, not ppc, signal peptide identified
Thaps3a_20807		not_identified	Thaps3a_20807	SP	23	ata-ftp	0	0.794488394	0.375302059	Plastid, high confidence
Thaps3a_21651		not_identified	Thaps3a_21651	SP	20	asa-nkl	0	0.196397917	0.48449018	Not plastid, not ppc, signal peptide identified
Thaps3a_3		not_identified	Thaps3a_3	SP	16	aaa-fss	0	0.722840658	0.412585387	Plastid, high confidence
Thaps3a_5643		not_identified	Thaps3a_5643	noTP	NA	NA	NA	NA	NA	TargetP-2.0: noTP
Thaps3a_25713		not_identified	Thaps3a_25713	noTP	NA	NA	NA	NA	NA	TargetP-2.0: noTP
Thaps3a_3202		not_identified	Thaps3a_3202	SP	19	pta-rmt	-2	0.183673458	0.507222335	PPC
Thaps3a_37786		not_identified	Thaps3a_37786	SP	22	taa-fst	0	0.689506994	0.426422972	Plastid, high confidence
Thaps3a_38715		WC_PF_MF	Thaps3a_38715	SP	29	asa-fap	0	0.813452801	0.369571934	Plastid, high confidence
Thaps3a_4782		not_identified	Thaps3a_4782	SP	20	vhg-qrh	0	0.100861278	0.308555077	Not plastid, not ppc, signal peptide identified
Thaps3a_3924		not_identified	Thaps3a_3924	SP	22	twa-sgt	0	0.179928983	0.378293223	Not plastid, not ppc, signal peptide identified
Thaps3a_2063		not_identified	Thaps3a_2063	SP	20	iha-fsv	0	0.692927124	0.38709856	Plastid, high confidence
Thaps3a_8700		not_identified	Thaps3a_8700	SP	22	sts-faq	-2	0.646670826	0.204366959	Plastid, low confidence
Thaps3a_20806		not_identified	Thaps3a_20806	mTP	NA	NA	NA	NA	NA	TargetP-2.0: mTP
Thaps3a_2632		not_identified	Thaps3a_2632	SP	21	vss-vke	0	0.098790905	0.289796754	Not plastid, not ppc, signal peptide identified
Thaps3a_2678		not_identified	Thaps3a_2678	SP	21	tsa-fsv	0	0.639577854	0.296548757	Plastid, high confidence
Thaps3a_1049		WC_exlusive	Thaps3a_1049	SP	29	tsa-fts	0	0.732995778	0.346653104	Plastid, high confidence
Thaps3a_21155		not_identified	Thaps3a_21155	SP	21	psa-tsn	-2	0.164382464	0.537773474	PPC
Thaps3a_266035		not_identified	Thaps3a_266035	SP	31	fka-lgw	-2	0.104694821	0.269899145	Plastid, low confidence
Thaps3a_25508		WC_exlusive	Thaps3a_25508	SP	34	ska-stv	0	0.208118409	0.541956165	PPC
Thaps3a_9850		not_identified	Thaps3a_9850	SP	41	tha-qec	0	0.102016131	0.283609764	Not plastid, not ppc, signal peptide identified
Thaps3a_11994		not_identified	Thaps3a_11994	noTP	NA	NA	NA	NA	NA	TargetP-2.0: noTP
Thaps3a_11678		not_identified	Thaps3a_11678	SP	27	ssk-dtv	1	0.185266101	0.43254654	Not plastid, not ppc, signal peptide identified
Thaps3a_8349		not_identified	Thaps3a_8349	SP	24	tsa-fas	0	0.767642659	0.476773116	Plastid, high confidence
Thaps3a_2812		not_identified	Thaps3a_2812	noTP	NA	NA	NA	NA	NA	TargetP-2.0: noTP
Thaps3a_10624		not_identified	Thaps3a_10624	SP	26	qaa-ptn	1	0.168259501	0.326721985	Not plastid, not ppc, signal peptide identified
Thaps3a_6361	K03885	not_identified	Thaps3a_6361	SP	19	ssa-fvl	0	0.679101552	0.411211553	Plastid, high confidence
Thaps3a_24499		not_identified	Thaps3a_24499	SP	27	afa-fls	0	0.721075747	0.359562818	Plastid, high confidence
Thaps3a_38514		not_identified	Thaps3a_38514	mTP	NA	NA	NA	NA	NA	TargetP-2.0: mTP
Thaps3a_22887		not_identified	Thaps3a_22887	SP	27	vsa-fqq	0	0.626332149	0.34838813	Plastid, high confidence
Thaps3a_269879		WC_PF_MF	Thaps3a_269879	SP	21	ama-vqs	0	0.163576466	0.432152947	Not plastid, not ppc, signal peptide identified
Thaps3a_23037	K00215	WC_exlusive	Thaps3a_23037	SP	22	tsa-fal	0	0.805764971	0.524657331	Plastid, high confidence
Thaps3a_7239		not_identified	Thaps3a_7239	SP	22	tna-qaq	0	0.156263728	0.384969992	Not plastid, not ppc, signal peptide identified
Thaps3a_5623		not_identified	Thaps3a_5623	SP	22	tkg-fnc	0	0.630126289	0.301714244	Plastid, high confidence
Thaps3a_21600	K22556	not_identified	Thaps3a_21600	SP	20	vna-asd	0	0.104198906	0.335686865	Not plastid, not ppc, signal peptide identified
Thaps3a_2516		not_identified	Thaps3a_2516	SP	24	cvg-ftt	0	0.717108009	0.32858877	Plastid, high confidence
Thaps3a_454		not_identified	Thaps3a_454	SP	23	cys-wsp	0	0.290442578	0.483812973	Plastid, low confidence
Thaps3a_24932		WC_exlusive	Thaps3a_24932	SP	18	asa-iel	0	0.165951273	0.337463387	Not plastid, not ppc, signal peptide identified
Thaps3a_22064		not_identified	Thaps3a_22064	SP	21	aat-fyp	2	0.739370904	0.332029631	Plastid, low confidence
Thaps3a_21587		not_identified	Thaps3a_21587	SP	21	ssa-tsq	0	0.140817588	0.331270548	Not plastid, not ppc, signal peptide identified
Thaps3a_23779		not_identified	Thaps3a_23779	SP	19	asa-sgq	-2	0.092623808	0.394251957	Not plastid, not ppc, signal peptide identified
Thaps3a_25393		not_identified	Thaps3a_25393	noTP	NA	NA	NA	NA	NA	TargetP-2.0: noTP
Thaps3a_264694		not_identified	Thaps3a_264694	noTP	NA	NA	NA	NA	NA	TargetP-2.0: noTP
Thaps3a_24696		not_identified	Thaps3a_24696	SP	29	pfa-fal	-2	0.685069075	0.278693039	Plastid, low confidence
Thaps3a_38030		not_identified	Thaps3a_38030	mTP	NA	NA	NA	NA	NA	TargetP-2.0: mTP
Thaps3a_22556		not_identified	Thaps3a_22556	SP	21	cdg-llp	0	0.256309233	0.35095319	Plastid, low confidence
Thaps3a_8731		not_identified	Thaps3a_8731	SP	21	tll-syp	-1	0.243192799	0.537930883	PPC
Thaps3a_11034		not_identified	Thaps3a_11034	SP	22	tss-fhl	0	0.709283497	0.391091143	Plastid, high confidence
Thaps3a_8810		not_identified	Thaps3a_8810	mTP	NA	NA	NA	NA	NA	TargetP-2.0: mTP
Thaps3a_4909		not_identified	Thaps3a_4909	noTP	NA	NA	NA	NA	NA	TargetP-2.0: noTP
Thaps3a_22369	K13208	not_identified	Thaps3a_22369	SP	19	vsa-fva	0	0.715064714	0.432650262	Plastid, high confidence
Thaps3a_26022	K17805	not_identified	Thaps3a_26022	mTP	NA	NA	NA	NA	NA	TargetP-2.0: mTP
Thaps3a_4774	K17278	not_identified	Thaps3a_4774	SP	19	mla-rvd	0	0.133520525	0.40367019	Not plastid, not ppc, signal peptide identified
Thaps3a_270334	K01897	PF_exlusive	Thaps3a_270334	SP	25	tya-fap	0	0.848109249	0.438523148	Plastid, high confidence
Thaps3a_270229	K02636	WC_PF_MF	Thaps3a_270229	SP	18	ssa-fap	0	0.827325063	0.449729114	Plastid, high confidence
Thaps3a_10421		not_identified	Thaps3a_10421	SP	21	sea-nhl	0	0.155814687	0.361782969	Not plastid, not ppc, signal peptide identified
Thaps3a_3331		not_identified	Thaps3a_3331	noTP	NA	NA	NA	NA	NA	TargetP-2.0: noTP
Thaps3a_268804		not_identified	Thaps3a_268804	SP	24	kfa-kgn	-2	0.117872771	0.286241097	Not plastid, not ppc, signal peptide identified
Thaps3a_257135		PF_exlusive	Thaps3a_257135	SP	18	taa-fqp	0	0.819353542	0.521410786	Plastid, high confidence
Thaps3a_5198		not_identified	Thaps3a_5198	SP	20	ata-fvh	0	0.707892946	0.357734395	Plastid, high confidence
Thaps3a_7563	K11187	WC_exlusive	Thaps3a_7563	SP	19	asa-fsp	0	0.820372429	0.483075681	Plastid, high confidence
Thaps3a_259950	K22848	not_identified	Thaps3a_259950	noTP	NA	NA	NA	NA	NA	TargetP-2.0: noTP
Thaps3a_3065		not_identified	Thaps3a_3065	SP	23	taa-fqi	0	0.60799421	0.227765847	Plastid, high confidence
Thaps3a_23334		not_identified	Thaps3a_23334	SP	24	nsh-hsp	2	0.318211004	0.499942777	PPC
Thaps3a_17228		not_identified	Thaps3a_17228	SP	22	lnt-ntp	0	0.259347678	0.307710881	Not plastid, not ppc, signal peptide identified
Thaps3a_4946		not_identified	Thaps3a_4946	noTP	NA	NA	NA	NA	NA	TargetP-2.0: noTP
Thaps3a_11542		not_identified	Thaps3a_11542	SP	17	tia-eei	0	0.125779287	0.327170859	Not plastid, not ppc, signal peptide identified
Thaps3a_5032		not_identified	Thaps3a_5032	SP	20	ias-fss	-2	0.665609601	0.486930762	Plastid, low confidence
Thaps3a_21647		not_identified	Thaps3a_21647	SP	21	tea-fql	0	0.601223024	0.222288925	Plastid, high confidence
Thaps3a_1214		not_identified	Thaps3a_1214	noTP	NA	NA	NA	NA	NA	TargetP-2.0: noTP
Thaps3a_260042	K03372	not_identified	Thaps3a_260042	noTP	NA	NA	NA	NA	NA	TargetP-2.0: noTP
Thaps3a_11213		not_identified	Thaps3a_11213	SP	24	aqa-fts	0	0.692954403	0.34214801	Plastid, high confidence
Thaps3a_9131		not_identified	Thaps3a_9131	SP	22	tva-laa	-2	0.212276992	0.257030894	Plastid, low confidence
Thaps3a_255594		not_identified	Thaps3a_255594	noTP	NA	NA	NA	NA	NA	TargetP-2.0: noTP
Thaps3a_37970		WC_PF	Thaps3a_37970	SP	20	tst-qlc	1	0.200909845	0.31399218	Not plastid, not ppc, signal peptide identified
Thaps3a_5715		not_identified	Thaps3a_5715	SP	17	ava-ssg	-2	0.190541919	0.530303857	PPC
Thaps3a_5875		not_identified	Thaps3a_5875	noTP	NA	NA	NA	NA	NA	TargetP-2.0: noTP
Thaps3a_264807	K02155	WC_exlusive	Thaps3a_264807	noTP	NA	NA	NA	NA	NA	TargetP-2.0: noTP
Thaps3a_21854		not_identified	Thaps3a_21854	SP	30	vda-hgy	0	0.127186372	0.309606937	Not plastid, not ppc, signal peptide identified
Thaps3a_23767	K01834	not_identified	Thaps3a_23767	SP	28	sda-fsa	0	0.682028086	0.471805126	Plastid, high confidence
Thaps3a_1954		not_identified	Thaps3a_1954	SP	22	tka-fgl	0	0.667490023	0.340643378	Plastid, high confidence
Thaps3a_24446		not_identified	Thaps3a_24446	noTP	NA	NA	NA	NA	NA	TargetP-2.0: noTP
Thaps3a_25793		not_identified	Thaps3a_25793	noTP	NA	NA	NA	NA	NA	TargetP-2.0: noTP
Thaps3a_261677		not_identified	Thaps3a_261677	SP	23	iva-yil	0	0.191503692	0.287193853	Plastid, low confidence
Thaps3a_10244		not_identified	Thaps3a_10244	SP	22	sqs-fev	0	0.673702164	0.442779659	Plastid, high confidence
Thaps3a_262879	K09458	not_identified	Thaps3a_262879	mTP	NA	NA	NA	NA	NA	TargetP-2.0: mTP
Thaps3a_2889	K10273	not_identified	Thaps3a_2889	SP	21	kay-flt	1	0.636435654	0.376586637	Plastid, low confidence
Thaps3a_6957		not_identified	Thaps3a_6957	SP	25	aaa-sll	2	0.079468932	0.291285894	Not plastid, not ppc, signal peptide identified
Thaps3a_21678	K03696	not_identified	Thaps3a_21678	SP	24	ina-lsl	0	0.233993618	0.376858945	Plastid, low confidence
Thaps3a_14655		not_identified	Thaps3a_14655	SP	20	sla-fas	0	0.728828955	0.392783326	Plastid, high confidence
Thaps3a_9774		not_identified	Thaps3a_9774	SP	20	awa-was	0	0.288721601	0.340576929	Plastid, low confidence
Thaps3a_4580		not_identified	Thaps3a_4580	SP	20	vha-sci	0	0.167790092	0.40441659	Not plastid, not ppc, signal peptide identified
Thaps3a_22075		not_identified	Thaps3a_22075	noTP	NA	NA	NA	NA	NA	TargetP-2.0: noTP
Thaps3a_5685	K21797	not_identified	Thaps3a_5685	noTP	NA	NA	NA	NA	NA	TargetP-2.0: noTP
Thaps3a_23836		not_identified	Thaps3a_23836	SP	16	sna-lmk	-2	0.086849377	0.235163632	Plastid, low confidence
Thaps3a_21888		WC_MF	Thaps3a_21888	SP	21	ala-rss	0	0.250090712	0.731685016	PPC
Thaps3a_10181		not_identified	Thaps3a_10181	SP	18	ssa-qls	0	0.195503645	0.364367771	Not plastid, not ppc, signal peptide identified
Thaps3a_266650	K01662	not_identified	Thaps3a_266650	SP	19	ssa-ftt	0	0.724673846	0.370308783	Plastid, high confidence
Thaps3a_25751		not_identified	Thaps3a_25751	SP	27	vdg-sgt	0	0.184711292	0.417849171	Not plastid, not ppc, signal peptide identified
Thaps3a_8422		not_identified	Thaps3a_8422	SP	28	sta-ftt	0	0.722637905	0.354729316	Plastid, high confidence
Thaps3a_264413		not_identified	Thaps3a_264413	SP	26	tna-mmq	0	0.089325551	0.200652148	Not plastid, not ppc, signal peptide identified
Thaps3a_22709		not_identified	Thaps3a_22709	SP	22	sys-nyg	0	0.206144518	0.281584616	Not plastid, not ppc, signal peptide identified
Thaps3a_10571		not_identified	Thaps3a_10571	SP	17	alg-fsp	0	0.862317743	0.47053283	Plastid, high confidence
Thaps3a_7350		not_identified	Thaps3a_7350	noTP	NA	NA	NA	NA	NA	TargetP-2.0: noTP
Thaps3a_24709		WC_exlusive	Thaps3a_24709	SP	22	sla-hqh	0	0.121366652	0.281197654	Not plastid, not ppc, signal peptide identified
Thaps3a_3502		not_identified	Thaps3a_3502	noTP	NA	NA	NA	NA	NA	TargetP-2.0: noTP
Thaps3a_25186		WC_exlusive	Thaps3a_25186	mTP	NA	NA	NA	NA	NA	TargetP-2.0: mTP
Thaps3a_20804		not_identified	Thaps3a_20804	SP	15	caa-fap	0	0.829972671	0.318475186	Plastid, high confidence
Thaps3a_25886		not_identified	Thaps3a_25886	SP	27	vts-fap	0	0.767831234	0.358897262	Plastid, high confidence
Thaps3a_20953		not_identified	Thaps3a_20953	SP	29	isa-vts	0	0.246616267	0.459876971	Not plastid, not ppc, signal peptide identified
Thaps3a_5367		not_identified	Thaps3a_5367	noTP	NA	NA	NA	NA	NA	TargetP-2.0: noTP
Thaps3a_22196	K00366	not_identified	Thaps3a_22196	SP	27	sqa-fvp	0	0.803673024	0.305128105	Plastid, high confidence
Thaps3a_22648		not_identified	Thaps3a_22648	SP	24	aga-avs	1	0.161750272	0.259683499	Not plastid, not ppc, signal peptide identified
Thaps3a_21668		not_identified	Thaps3a_21668	SP	19	afv-nsq	-2	0.156149911	0.358656733	Not plastid, not ppc, signal peptide identified
Thaps3a_8063		WC_exlusive	Thaps3a_8063	SP	19	ssa-ftq	0	0.711739147	0.293463142	Plastid, high confidence
Thaps3a_4875		WC_exlusive	Thaps3a_4875	SP	20	ita-fap	0	0.797738031	0.349221166	Plastid, high confidence
Thaps3a_7828		not_identified	Thaps3a_7828	noTP	NA	NA	NA	NA	NA	TargetP-2.0: noTP
Thaps3a_7859		not_identified	Thaps3a_7859	SP	33	asa-fts	0	0.676566336	0.337453669	Plastid, high confidence
Thaps3a_10560		PF_exlusive	Thaps3a_10560	SP	26	ita-rrg	0	0.116033862	0.350954814	Not plastid, not ppc, signal peptide identified
Thaps3a_4981		not_identified	Thaps3a_4981	SP	19	arp-fil	2	0.697297786	0.299715601	Plastid, low confidence
Thaps3a_24057		not_identified	Thaps3a_24057	SP	25	vra-lva	0	0.164730591	0.312644721	Plastid, low confidence
Thaps3a_8763	K09569	not_identified	Thaps3a_8763	SP	29	pva-sld	-1	0.084074323	0.334563992	Not plastid, not ppc, signal peptide identified
Thaps3a_23616	K09597	not_identified	Thaps3a_23616	SP	28	aqa-vep	0	0.223058008	0.234743023	Not plastid, not ppc, signal peptide identified
Thaps3a_8749		not_identified	Thaps3a_8749	SP	28	eaq-fgi	1	0.607096868	0.364504409	Plastid, low confidence
Thaps3a_24577		not_identified	Thaps3a_24577	noTP	NA	NA	NA	NA	NA	TargetP-2.0: noTP
Thaps3a_3258	K08902	WC_PF_MF	Thaps3a_3258	SP	18	aga-fsv	0	0.699229422	0.427161592	Plastid, high confidence
Thaps3a_33008	K00800	WC_exlusive	Thaps3a_33008	SP	21	tts-fsv	0	0.710465984	0.505163686	Plastid, high confidence
Thaps3a_2118	K01408	not_identified	Thaps3a_2118	SP	24	gla-fpt	0	0.620510812	0.312046424	Plastid, high confidence
Thaps3a_21126		not_identified	Thaps3a_21126	noTP	NA	NA	NA	NA	NA	TargetP-2.0: noTP
Thaps3a_8308		not_identified	Thaps3a_8308	SP	18	sfa-ssa	-2	0.216283291	0.632111305	PPC
Thaps3a_8904		not_identified	Thaps3a_8904	noTP	NA	NA	NA	NA	NA	TargetP-2.0: noTP
Thaps3a_9911	K00573	not_identified	Thaps3a_9911	SP	40	ssa-yvh	0	0.122891038	0.221987549	Plastid, low confidence
Thaps3a_21131		not_identified	Thaps3a_21131	SP	23	slv-vlp	2	0.286214983	0.364406229	Not plastid, not ppc, signal peptide identified
Thaps3a_2597		not_identified	Thaps3a_2597	noTP	NA	NA	NA	NA	NA	TargetP-2.0: noTP
Thaps3a_21821		WC_PF	Thaps3a_21821	SP	21	ast-ftp	0	0.784249893	0.253362189	Plastid, high confidence
Thaps3a_24335		not_identified	Thaps3a_24335	noTP	NA	NA	NA	NA	NA	TargetP-2.0: noTP
Thaps3a_11143		not_identified	Thaps3a_11143	SP	35	vea-fqw	0	0.623251258	0.275736567	Plastid, high confidence
Thaps3a_268958		not_identified	Thaps3a_268958	SP	18	tsa-vkt	0	0.114737827	0.216896085	Not plastid, not ppc, signal peptide identified
Thaps3a_16605	K18622	not_identified	Thaps3a_16605	SP	32	sya-fvs	0	0.70097951	0.340110675	Plastid, high confidence
Thaps3a_2385		not_identified	Thaps3a_2385	SP	20	tta-fia	0	0.680916579	0.404937824	Plastid, high confidence
Thaps3a_1022		not_identified	Thaps3a_1022	SP	21	veg-fat	0	0.699365502	0.290964465	Plastid, high confidence
Thaps3a_24708		not_identified	Thaps3a_24708	SP	21	tsa-nps	0	0.194006281	0.581531061	PPC
Thaps3a_4463		not_identified	Thaps3a_4463	SP	24	tca-fas	0	0.728095613	0.495893834	Plastid, high confidence
Thaps3a_24963		not_identified	Thaps3a_24963	SP	20	anv-fah	-2	0.630093342	0.306402497	Plastid, low confidence
Thaps3a_23710	K01011	not_identified	Thaps3a_23710	SP	20	vss-fsm	0	0.720061294	0.393594207	Plastid, high confidence
Thaps3a_23516		not_identified	Thaps3a_23516	SP	23	sda-tip	2	0.181360617	0.309721131	Not plastid, not ppc, signal peptide identified
Thaps3a_8517		not_identified	Thaps3a_8517	SP	23	ant-fpf	2	0.633087197	0.348583316	Plastid, low confidence
Thaps3a_22001	K06000	not_identified	Thaps3a_22001	SP	19	ata-nai	-2	0.132643443	0.264284035	Not plastid, not ppc, signal peptide identified
Thaps3a_6031		not_identified	Thaps3a_6031	mTP	NA	NA	NA	NA	NA	TargetP-2.0: mTP
Thaps3a_22860		not_identified	Thaps3a_22860	SP	18	ssa-fma	0	0.645432286	0.331263129	Plastid, high confidence
Thaps3a_12180		not_identified	Thaps3a_12180	SP	19	asa-nni	0	0.080446106	0.321878619	Not plastid, not ppc, signal peptide identified
Thaps3a_5553		not_identified	Thaps3a_5553	noTP	NA	NA	NA	NA	NA	TargetP-2.0: noTP
Thaps3a_4820	K08994	WC_PF_MF	Thaps3a_4820	SP	23	isa-fap	0	0.832015477	0.509889158	Plastid, high confidence
Thaps3a_5772		not_identified	Thaps3a_5772	SP	28	sya-yis	0	0.196309225	0.353126451	Plastid, low confidence
Thaps3a_22517		not_identified	Thaps3a_22517	SP	22	iig-vvt	0	0.200098157	0.269267663	Not plastid, not ppc, signal peptide identified
Thaps3a_9413		not_identified	Thaps3a_9413	SP	23	tss-tvv	0	0.200788854	0.507326609	PPC
Thaps3a_20816	K00826	not_identified	Thaps3a_20816	mTP	NA	NA	NA	NA	NA	TargetP-2.0: mTP
Thaps3a_25190		not_identified	Thaps3a_25190	SP	18	aaa-qqp	0	0.221332744	0.207747787	Not plastid, not ppc, signal peptide identified
Thaps3a_6750		not_identified	Thaps3a_6750	SP	23	ing-ftm	0	0.686146546	0.368710924	Plastid, high confidence
Thaps3a_10346		not_identified	Thaps3a_10346	SP	16	saa-sgq	-2	0.112211264	0.311445044	Not plastid, not ppc, signal peptide identified
Thaps3a_10654		not_identified	Thaps3a_10654	SP	20	asa-nrd	0	0.075043126	0.290794441	Not plastid, not ppc, signal peptide identified
Thaps3a_144		not_identified	Thaps3a_144	SP	19	gaa-dvq	1	0.168580379	0.216252405	Not plastid, not ppc, signal peptide identified
Thaps3a_6736		not_identified	Thaps3a_6736	SP	25	vsa-fsa	0	0.719605395	0.45545184	Plastid, high confidence
Thaps3a_25456		not_identified	Thaps3a_25456	SP	22	ceg-keg	0	0.118768135	0.233509007	Not plastid, not ppc, signal peptide identified
Thaps3a_1440		not_identified	Thaps3a_1440	SP	20	wna-qsv	0	0.194232603	0.357101639	Not plastid, not ppc, signal peptide identified
Thaps3a_11235		not_identified	Thaps3a_11235	SP	39	shs-ltt	0	0.229728875	0.412428152	Plastid, low confidence
Thaps3a_2524		not_identified	Thaps3a_2524	SP	30	ass-fsl	0	0.672818496	0.388543425	Plastid, high confidence
Thaps3a_270306	K01783	WC_exlusive	Thaps3a_270306	SP	18	asa-fap	0	0.860924573	0.402841645	Plastid, high confidence
Thaps3a_34554	K08903	not_identified	Thaps3a_34554	SP	19	tda-ftp	0	0.876720016	0.386981049	Plastid, high confidence
Thaps3a_1814		not_identified	Thaps3a_1814	SP	20	ssa-fta	0	0.727140148	0.426980376	Plastid, high confidence
Thaps3a_5020		not_identified	Thaps3a_5020	SP	25	tta-fap	0	0.781043735	0.262608212	Plastid, high confidence
Thaps3a_906	K22470	not_identified	Thaps3a_906	noTP	NA	NA	NA	NA	NA	TargetP-2.0: noTP
Thaps3a_5896	K01166	not_identified	Thaps3a_5896	noTP	NA	NA	NA	NA	NA	TargetP-2.0: noTP
Thaps3a_25524	K08303	not_identified	Thaps3a_25524	SP	25	tss-fsn	0	0.681972182	0.484220931	Plastid, high confidence
Thaps3a_23860		not_identified	Thaps3a_23860	noTP	NA	NA	NA	NA	NA	TargetP-2.0: noTP
Thaps3a_4330		not_identified	Thaps3a_4330	noTP	NA	NA	NA	NA	NA	TargetP-2.0: noTP
Thaps3a_3379		not_identified	Thaps3a_3379	SP	22	tla-fap	0	0.835987038	0.389226041	Plastid, high confidence
Thaps3a_10893		not_identified	Thaps3a_10893	noTP	NA	NA	NA	NA	NA	TargetP-2.0: noTP
Thaps3a_35745	K05290	not_identified	Thaps3a_35745	noTP	NA	NA	NA	NA	NA	TargetP-2.0: noTP
Thaps3a_11420		not_identified	Thaps3a_11420	SP	21	tsa-asv	0	0.312023165	0.645949379	PPC
Thaps3a_1247		WC_exlusive	Thaps3a_1247	SP	19	tsa-fva	0	0.718049104	0.371487231	Plastid, high confidence
Thaps3a_25413	K15104	PF_exlusive	Thaps3a_25413	SP	23	msa-ati	-1	0.13491991	0.193570833	Not plastid, not ppc, signal peptide identified
Thaps3a_3213	K22390	not_identified	Thaps3a_3213	SP	42	ada-tsp	0	0.277605119	0.42027756	Not plastid, not ppc, signal peptide identified
Thaps3a_24695		not_identified	Thaps3a_24695	SP	28	ida-fss	0	0.719381806	0.508223837	Plastid, high confidence
Thaps3a_9943		PF_exlusive	Thaps3a_9943	SP	20	asa-aks	0	0.165967939	0.449505651	Not plastid, not ppc, signal peptide identified
Thaps3a_255886	K03404	not_identified	Thaps3a_255886	noTP	NA	NA	NA	NA	NA	TargetP-2.0: noTP
Thaps3a_264837	K22721	not_identified	Thaps3a_264837	noTP	NA	NA	NA	NA	NA	TargetP-2.0: noTP
Thaps3a_6136		not_identified	Thaps3a_6136	mTP	NA	NA	NA	NA	NA	TargetP-2.0: mTP
Thaps3a_20885		not_identified	Thaps3a_20885	SP	23	isa-svs	0	0.165098116	0.381200326	Not plastid, not ppc, signal peptide identified
Thaps3a_2874		WC_exlusive	Thaps3a_2874	SP	21	vag-fas	0	0.74094717	0.391272613	Plastid, high confidence
Thaps3a_25419		not_identified	Thaps3a_25419	noTP	NA	NA	NA	NA	NA	TargetP-2.0: noTP
Thaps3a_257936		not_identified	Thaps3a_257936	SP	19	taa-lln	0	0.068889828	0.261456982	Plastid, low confidence
Thaps3a_16507		not_identified	Thaps3a_16507	SP	23	syv-vvp	2	0.295629398	0.304759242	Not plastid, not ppc, signal peptide identified
Thaps3a_11462		not_identified	Thaps3a_11462	SP	24	asa-fhl	0	0.652854632	0.250971105	Plastid, high confidence
Thaps3a_10943	K00099	not_identified	Thaps3a_10943	SP	18	ssa-ftt	0	0.793682289	0.464303142	Plastid, high confidence
Thaps3a_874		not_identified	Thaps3a_874	SP	20	tta-fts	-2	0.772081821	0.466622969	Plastid, low confidence
Thaps3a_11572		not_identified	Thaps3a_11572	noTP	NA	NA	NA	NA	NA	TargetP-2.0: noTP
Thaps3a_21925		not_identified	Thaps3a_21925	SP	22	vna-lat	0	0.261416205	0.5089106	Plastid, low confidence
Thaps3a_15961	K01934	not_identified	Thaps3a_15961	SP	30	aaa-ylp	2	0.2752531	0.360532424	Plastid, low confidence
Thaps3a_21251	K00793	not_identified	Thaps3a_21251	SP	18	gha-ftm	0	0.719662913	0.4216142	Plastid, high confidence
Thaps3a_25807		not_identified	Thaps3a_25807	SP	18	ana-eqa	0	0.225730276	0.641787833	PPC
Thaps3a_7667		not_identified	Thaps3a_7667	SP	20	vta-fvl	0	0.696028533	0.266500694	Plastid, high confidence
Thaps3a_11369		not_identified	Thaps3a_11369	SP	27	sna-qtt	0	0.292180164	0.426611623	Not plastid, not ppc, signal peptide identified
Thaps3a_25145		not_identified	Thaps3a_25145	SP	21	sfa-fss	0	0.75541642	0.601085337	Plastid, high confidence
Thaps3a_8561		not_identified	Thaps3a_8561	noTP	NA	NA	NA	NA	NA	TargetP-2.0: noTP
Thaps3a_22205		not_identified	Thaps3a_22205	noTP	NA	NA	NA	NA	NA	TargetP-2.0: noTP
Thaps3a_6352	K03648	not_identified	Thaps3a_6352	SP	24	sla-shv	2	0.166379497	0.481684517	Not plastid, not ppc, signal peptide identified
Thaps3a_25601		not_identified	Thaps3a_25601	SP	23	slg-fqs	0	0.70200085	0.348613584	Plastid, high confidence
Thaps3a_22828		not_identified	Thaps3a_22828	SP	18	tpt-ttt	-2	0.281943749	0.429317761	Not plastid, not ppc, signal peptide identified
Thaps3a_8415		not_identified	Thaps3a_8415	SP	35	sta-prn	1	0.127110182	0.313895222	Not plastid, not ppc, signal peptide identified
Thaps3a_3113		not_identified	Thaps3a_3113	SP	19	vqa-ftt	0	0.720776591	0.437638421	Plastid, high confidence
Thaps3a_262938		not_identified	Thaps3a_262938	SP	33	tqs-sst	0	0.151488842	0.568235331	PPC
Thaps3a_11425		not_identified	Thaps3a_11425	SP	30	vha-kkd	0	0.138446538	0.473293499	Not plastid, not ppc, signal peptide identified
Thaps3a_4674	K20027	not_identified	Thaps3a_4674	noTP	NA	NA	NA	NA	NA	TargetP-2.0: noTP
Thaps3a_23178		not_identified	Thaps3a_23178	mTP	NA	NA	NA	NA	NA	TargetP-2.0: mTP
Thaps3a_263015		not_identified	Thaps3a_263015	SP	19	taa-lln	0	0.068889828	0.261456982	Plastid, low confidence
Thaps3a_3822		not_identified	Thaps3a_3822	noTP	NA	NA	NA	NA	NA	TargetP-2.0: noTP
Thaps3a_4387		WC_exlusive	Thaps3a_4387	SP	25	taa-vsa	0	0.158113699	0.461877468	Not plastid, not ppc, signal peptide identified
Thaps3a_38574		WC_exlusive	Thaps3a_38574	mTP	NA	NA	NA	NA	NA	TargetP-2.0: mTP
Thaps3a_1669		not_identified	Thaps3a_1669	SP	18	aaa-ssv	0	0.147246346	0.490659844	PPC
Thaps3a_10616		not_identified	Thaps3a_10616	noTP	NA	NA	NA	NA	NA	TargetP-2.0: noTP
Thaps3a_22589	K20347	not_identified	Thaps3a_22589	SP	27	dga-ysv	1	0.146362863	0.315801642	Plastid, low confidence
Thaps3a_24309		not_identified	Thaps3a_24309	SP	18	tsa-fqs	0	0.730585901	0.449254589	Plastid, high confidence
Thaps3a_3594		not_identified	Thaps3a_3594	mTP	NA	NA	NA	NA	NA	TargetP-2.0: mTP
Thaps3a_21620		not_identified	Thaps3a_21620	SP	27	aaa-sst	0	0.179375294	0.43571079	Not plastid, not ppc, signal peptide identified
Thaps3a_23489		not_identified	Thaps3a_23489	noTP	NA	NA	NA	NA	NA	TargetP-2.0: noTP
Thaps3a_268610	K17086	WC_exlusive	Thaps3a_268610	SP	25	chg-fyv	0	0.583376765	0.231440295	Plastid, high confidence
Thaps3a_21594		not_identified	Thaps3a_21594	SP	28	sqg-fas	2	0.710120993	0.410250419	Plastid, low confidence
Thaps3a_270179		WC_PF_MF	Thaps3a_270179	SP	16	aaa-fap	0	0.787710019	0.31631451	Plastid, high confidence
Thaps3a_8927		not_identified	Thaps3a_8927	SP	20	aia-att	0	0.206510835	0.238803144	Not plastid, not ppc, signal peptide identified
Thaps3a_11167		not_identified	Thaps3a_11167	SP	22	tta-dqq	0	0.115784055	0.298239985	Not plastid, not ppc, signal peptide identified
Thaps3a_25314		not_identified	Thaps3a_25314	SP	23	tng-llt	0	0.210440108	0.443299146	Plastid, low confidence
Thaps3a_2996		not_identified	Thaps3a_2996	SP	31	ida-sdq	0	0.094442336	0.352675808	Not plastid, not ppc, signal peptide identified
Thaps3a_37637		not_identified	Thaps3a_37637	noTP	NA	NA	NA	NA	NA	TargetP-2.0: noTP
Thaps3a_20663		not_identified	Thaps3a_20663	SP	23	cda-ftf	0	0.711873367	0.347926171	Plastid, high confidence
Thaps3a_10124		not_identified	Thaps3a_10124	SP	17	cna-fls	0	0.662011299	0.373963423	Plastid, high confidence
Thaps3a_269985		not_identified	Thaps3a_269985	SP	20	ahs-fss	0	0.682252442	0.415611945	Plastid, high confidence
Thaps3a_22689		WC_exlusive	Thaps3a_22689	SP	23	iva-siv	-1	0.168701901	0.55432909	PPC
Thaps3a_9596	K06182	not_identified	Thaps3a_9596	SP	35	tsa-fss	0	0.658860578	0.370371536	Plastid, high confidence
Thaps3a_5370		not_identified	Thaps3a_5370	SP	20	nva-sse	-2	0.145131575	0.529258451	PPC
Thaps3a_21580		not_identified	Thaps3a_21580	SP	24	ing-vds	0	0.235449556	0.447671689	Not plastid, not ppc, signal peptide identified
Thaps3a_21022		not_identified	Thaps3a_21022	SP	22	tha-lrp	0	0.269936886	0.272649424	Plastid, low confidence
Thaps3a_21054	K01462	not_identified	Thaps3a_21054	SP	24	ssa-rrv	0	0.181721729	0.438887924	Not plastid, not ppc, signal peptide identified
Thaps3a_5492		not_identified	Thaps3a_5492	SP	21	lsa-ain	-1	0.121411422	0.359552099	Not plastid, not ppc, signal peptide identified
Thaps3a_11738		not_identified	Thaps3a_11738	SP	17	ida-fvp	0	0.810002377	0.359559434	Plastid, high confidence
Thaps3a_21337	K05502	not_identified	Thaps3a_21337	SP	21	fia-ghl	-1	0.089887435	0.164287511	Not plastid, not ppc, signal peptide identified
Thaps3a_8311		not_identified	Thaps3a_8311	SP	21	ssg-fap	0	0.855799786	0.385292133	Plastid, high confidence
Thaps3a_32325		not_identified	Thaps3a_32325	SP	28	sea-vsa	0	0.177452327	0.394376731	Not plastid, not ppc, signal peptide identified
Thaps3a_22093	K03655	not_identified	Thaps3a_22093	noTP	NA	NA	NA	NA	NA	TargetP-2.0: noTP
Thaps3a_9865		not_identified	Thaps3a_9865	noTP	NA	NA	NA	NA	NA	TargetP-2.0: noTP
Thaps3a_3337	K07533	not_identified	Thaps3a_3337	SP	21	cta-ftp	0	0.822353505	0.312370322	Plastid, high confidence
Thaps3a_23552		not_identified	Thaps3a_23552	SP	26	cwa-fka	0	0.67757388	0.440263573	Plastid, high confidence
Thaps3a_25437	K03841	not_identified	Thaps3a_25437	SP	23	via-fqs	0	0.696423929	0.393745992	Plastid, high confidence
Thaps3a_1274		not_identified	Thaps3a_1274	SP	22	sea-fvs	0	0.706052963	0.352811733	Plastid, high confidence
Thaps3a_4861	K02479	not_identified	Thaps3a_4861	SP	21	ala-ftt	0	0.756439063	0.359285968	Plastid, high confidence
Thaps3a_9246		not_identified	Thaps3a_9246	SP	22	cqs-fhs	0	0.674686692	0.325950243	Plastid, high confidence
Thaps3a_11183		not_identified	Thaps3a_11183	SP	26	ivs-fts	0	0.657585199	0.284141504	Plastid, high confidence
Thaps3a_6944		not_identified	Thaps3a_6944	SP	30	teg-krl	0	0.102592093	0.244498898	Not plastid, not ppc, signal peptide identified
Thaps3a_4040		not_identified	Thaps3a_4040	SP	18	ttv-fgy	-2	0.608674271	0.239996241	Plastid, low confidence
Thaps3a_7778		not_identified	Thaps3a_7778	SP	25	pac-fws	1	0.605807992	0.265244826	Plastid, low confidence
Thaps3a_21991		not_identified	Thaps3a_21991	SP	21	sqe-fgr	2	0.621509673	0.2245447	Plastid, low confidence
Thaps3a_11441		not_identified	Thaps3a_11441	SP	28	sla-sed	0	0.136502251	0.460803253	Not plastid, not ppc, signal peptide identified
Thaps3a_3985		not_identified	Thaps3a_3985	SP	25	sse-fst	1	0.680775037	0.303841949	Plastid, low confidence
Thaps3a_5380		not_identified	Thaps3a_5380	SP	32	sra-fts	0	0.778777081	0.422225803	Plastid, high confidence
Thaps3a_8530		not_identified	Thaps3a_8530	SP	23	crw-msl	-2	0.223625289	0.47352872	Not plastid, not ppc, signal peptide identified
Thaps3a_258797		not_identified	Thaps3a_258797	SP	20	fla-lpp	0	0.242483031	0.282709706	Plastid, low confidence
Thaps3a_7493		not_identified	Thaps3a_7493	SP	27	vga-flm	0	0.655369896	0.36400118	Plastid, high confidence
Thaps3a_25569		not_identified	Thaps3a_25569	SP	22	aqa-fsp	0	0.836996441	0.416955181	Plastid, high confidence
Thaps3a_24417		not_identified	Thaps3a_24417	SP	30	sea-sni	0	0.112754906	0.35690073	Not plastid, not ppc, signal peptide identified
Thaps3a_263456		not_identified	Thaps3a_263456	SP	28	vaa-yts	1	0.204050556	0.359992823	Plastid, low confidence
Thaps3a_1599		not_identified	Thaps3a_1599	noTP	NA	NA	NA	NA	NA	TargetP-2.0: noTP
Thaps3a_21130		not_identified	Thaps3a_21130	SP	22	als-fav	0	0.708319446	0.421836362	Plastid, high confidence
Thaps3a_21336		not_identified	Thaps3a_21336	SP	28	sta-vpt	0	0.129040521	0.270536372	Not plastid, not ppc, signal peptide identified
Thaps3a_7031		not_identified	Thaps3a_7031	SP	20	mra-msy	-2	0.124935157	0.403064571	Not plastid, not ppc, signal peptide identified
Thaps3a_30340		not_identified	Thaps3a_30340	SP	29	dva-psr	-1	0.15799938	0.419850709	Not plastid, not ppc, signal peptide identified
Thaps3a_35079		not_identified	Thaps3a_35079	noTP	NA	NA	NA	NA	NA	TargetP-2.0: noTP
Thaps3a_22530		not_identified	Thaps3a_22530	noTP	NA	NA	NA	NA	NA	TargetP-2.0: noTP
Thaps3a_8431		not_identified	Thaps3a_8431	SP	31	cma-aqh	0	0.230282414	0.409531445	Not plastid, not ppc, signal peptide identified
Thaps3a_21168		not_identified	Thaps3a_21168	SP	25	vss-ssp	0	0.282262728	0.446175599	Not plastid, not ppc, signal peptide identified
Thaps3a_24769		WC_PF_MF	Thaps3a_24769	SP	15	aaa-fap	0	0.807477756	0.307102556	Plastid, high confidence
Thaps3a_5425		not_identified	Thaps3a_5425	SP	21	vqa-tsl	0	0.195882445	0.529978808	PPC
Thaps3a_5885		not_identified	Thaps3a_5885	SP	26	sfa-fvs	2	0.737542724	0.312708475	Plastid, low confidence
Thaps3a_24366		not_identified	Thaps3a_24366	SP	23	vsa-qss	0	0.179786448	0.358885506	Not plastid, not ppc, signal peptide identified
Thaps3a_1238		not_identified	Thaps3a_1238	mTP	NA	NA	NA	NA	NA	TargetP-2.0: mTP
Thaps3a_4256		not_identified	Thaps3a_4256	SP	30	vta-fla	0	0.612102743	0.274129749	Plastid, high confidence
Thaps3a_22505		not_identified	Thaps3a_22505	SP	22	sqa-tta	0	0.168026124	0.262807365	Not plastid, not ppc, signal peptide identified
Thaps3a_1701		not_identified	Thaps3a_1701	SP	22	tts-faa	-2	0.624167964	0.225916851	Plastid, low confidence
Thaps3a_23388	K23564	not_identified	Thaps3a_23388	SP	39	gky-lrp	2	0.25682951	0.309958237	Plastid, low confidence
Thaps3a_12162		not_identified	Thaps3a_12162	SP	24	vea-ads	0	0.099745275	0.354391523	Not plastid, not ppc, signal peptide identified
Thaps3a_22354		not_identified	Thaps3a_22354	SP	22	ata-har	2	0.12373738	0.163515551	Not plastid, not ppc, signal peptide identified
Thaps3a_5027	K01595	WC_exlusive	Thaps3a_5027	SP	20	ata-rss	0	0.209933682	0.70634462	PPC
Thaps3a_5379		WC_exlusive	Thaps3a_5379	SP	20	iva-qds	0	0.159325694	0.41567546	Not plastid, not ppc, signal peptide identified
Thaps3a_12030	K15849	WC_exlusive	Thaps3a_12030	mTP	NA	NA	NA	NA	NA	TargetP-2.0: mTP
Thaps3a_6491		not_identified	Thaps3a_6491	noTP	NA	NA	NA	NA	NA	TargetP-2.0: noTP
Thaps3a_3422		not_identified	Thaps3a_3422	SP	19	gva-ssd	-1	0.141121664	0.412444382	Not plastid, not ppc, signal peptide identified
Thaps3a_11117		not_identified	Thaps3a_11117	SP	27	aia-fip	0	0.744605585	0.362538085	Plastid, high confidence
Thaps3a_1817		not_identified	Thaps3a_1817	SP	18	tya-ftn	0	0.663393137	0.154349521	Plastid, high confidence
Thaps3a_264339		not_identified	Thaps3a_264339	noTP	NA	NA	NA	NA	NA	TargetP-2.0: noTP
Thaps3a_22298		not_identified	Thaps3a_22298	SP	21	iea-rss	0	0.187021902	0.679053049	PPC
Thaps3a_21611		not_identified	Thaps3a_21611	SP	21	stt-tsp	-1	0.225229714	0.364580894	Not plastid, not ppc, signal peptide identified
Thaps3a_11171		not_identified	Thaps3a_11171	SP	20	iha-fiv	0	0.658306945	0.278041505	Plastid, high confidence
Thaps3a_11263	K03885	not_identified	Thaps3a_11263	SP	23	aaa-lsp	1	0.336638884	0.441974421	Plastid, low confidence
Thaps3a_36649	K22066	not_identified	Thaps3a_36649	SP	22	vsp-fvi	0	0.679295425	0.351558477	Plastid, high confidence
Thaps3a_36527		not_identified	Thaps3a_36527	SP	19	tsg-fvs	0	0.737477214	0.294259276	Plastid, high confidence
Thaps3a_23494		not_identified	Thaps3a_23494	SP	23	sgl-hap	1	0.317504526	0.320988358	Not plastid, not ppc, signal peptide identified
Thaps3a_2249		WC_PF_MF	Thaps3a_2249	SP	20	vna-ftt	0	0.770196966	0.381366271	Plastid, high confidence
Thaps3a_8299		not_identified	Thaps3a_8299	noTP	NA	NA	NA	NA	NA	TargetP-2.0: noTP
Thaps3a_11605		not_identified	Thaps3a_11605	noTP	NA	NA	NA	NA	NA	TargetP-2.0: noTP
Thaps3a_23841		not_identified	Thaps3a_23841	SP	34	ssa-sss	1	0.211441532	0.654864323	PPC
Thaps3a_7210		not_identified	Thaps3a_7210	SP	22	iss-fst	0	0.701395753	0.439889328	Plastid, high confidence
Thaps3a_263182		not_identified	Thaps3a_263182	SP	36	vas-fvi	1	0.643847437	0.237583327	Plastid, low confidence
Thaps3a_23844		not_identified	Thaps3a_23844	SP	21	via-dgv	0	0.13198878	0.436629696	Not plastid, not ppc, signal peptide identified
Thaps3a_24418		not_identified	Thaps3a_24418	SP	18	pta-atp	-1	0.272509547	0.338104001	Not plastid, not ppc, signal peptide identified
Thaps3a_1907		not_identified	Thaps3a_1907	SP	31	aqa-fta	0	0.706279098	0.492260959	Plastid, high confidence
Thaps3a_6442		not_identified	Thaps3a_6442	SP	28	vls-ldd	0	0.145250482	0.2730248	Plastid, low confidence
Thaps3a_24425		not_identified	Thaps3a_24425	SP	28	sna-fsp	0	0.74550269	0.342455478	Plastid, high confidence
Thaps3a_6299	K12235	not_identified	Thaps3a_6299	mTP	NA	NA	NA	NA	NA	TargetP-2.0: mTP
Thaps3a_4326		not_identified	Thaps3a_4326	SP	22	sva-fap	0	0.82336864	0.427356098	Plastid, high confidence
Thaps3a_25501		WC_PF	Thaps3a_25501	SP	28	ang-fap	0	0.821309477	0.461707554	Plastid, high confidence
Thaps3a_23470		not_identified	Thaps3a_23470	SP	32	tis-lsg	0	0.143829917	0.351882327	Plastid, low confidence
Thaps3a_8119		not_identified	Thaps3a_8119	SP	18	sla-fqp	0	0.784622325	0.316494968	Plastid, high confidence
Thaps3a_42962		WC_PF_MF	Thaps3a_42962	SP	17	asa-fap	0	0.804710562	0.404185965	Plastid, high confidence
Thaps3a_5892		not_identified	Thaps3a_5892	SP	19	sla-snt	0	0.144457959	0.407815841	Not plastid, not ppc, signal peptide identified
Thaps3a_25597		not_identified	Thaps3a_25597	SP	23	tra-fts	0	0.701073413	0.429118119	Plastid, high confidence
Thaps3a_8586		not_identified	Thaps3a_8586	SP	28	rss-fad	-2	0.712237784	0.214719697	Plastid, low confidence
Thaps3a_3262	K00208	WC_exlusive	Thaps3a_3262	mTP	NA	NA	NA	NA	NA	TargetP-2.0: mTP
Thaps3a_21298	K07555	not_identified	Thaps3a_21298	mTP	NA	NA	NA	NA	NA	TargetP-2.0: mTP
Thaps3a_24292		not_identified	Thaps3a_24292	noTP	NA	NA	NA	NA	NA	TargetP-2.0: noTP
Thaps3a_25295	K00799	WC_exlusive	Thaps3a_25295	SP	24	vss-esp	0	0.296038384	0.632941951	PPC
Thaps3a_8681	K14341	not_identified	Thaps3a_8681	noTP	NA	NA	NA	NA	NA	TargetP-2.0: noTP
Thaps3a_24842		WC_exlusive	Thaps3a_24842	SP	29	lla-svq	0	0.164443491	0.47640551	Not plastid, not ppc, signal peptide identified
Thaps3a_258978	K01803	WC_exlusive	Thaps3a_258978	SP	18	asa-fta	0	0.671968824	0.31245679	Plastid, high confidence
Thaps3a_264171		not_identified	Thaps3a_264171	noTP	NA	NA	NA	NA	NA	TargetP-2.0: noTP
Thaps3a_8002		not_identified	Thaps3a_8002	SP	28	vwg-sqk	0	0.14925329	0.351827957	Not plastid, not ppc, signal peptide identified
Thaps3a_23126		not_identified	Thaps3a_23126	SP	22	vsa-fsp	0	0.809328534	0.581982158	Plastid, high confidence
Thaps3a_25849	K01183	not_identified	Thaps3a_25849	SP	23	tsa-qqc	0	0.133328498	0.316409043	Not plastid, not ppc, signal peptide identified
Thaps3a_4737		not_identified	Thaps3a_4737	SP	27	asn-fnk	2	0.584799945	0.225156475	Plastid, low confidence
Thaps3a_262674		WC_exlusive	Thaps3a_262674	SP	19	tna-fst	-2	0.771442845	0.489220922	Plastid, low confidence
Thaps3a_41014	K10257	not_identified	Thaps3a_41014	SP	21	ina-fsp	0	0.787202708	0.328231837	Plastid, high confidence
Thaps3a_5586	K05906	not_identified	Thaps3a_5586	SP	24	lha-eit	0	0.133784982	0.432349241	Not plastid, not ppc, signal peptide identified
Thaps3a_1724		not_identified	Thaps3a_1724	SP	20	saa-fta	0	0.732287536	0.392044289	Plastid, high confidence
Thaps3a_21042		not_identified	Thaps3a_21042	SP	37	vda-fgg	0	0.651941819	0.278720307	Plastid, high confidence
Thaps3a_1520		not_identified	Thaps3a_1520	SP	33	gga-flg	2	0.630112676	0.385192128	Plastid, low confidence
Thaps3a_23698		not_identified	Thaps3a_23698	SP	24	tvs-fvp	0	0.86618926	0.432242729	Plastid, high confidence
Thaps3a_2148		not_identified	Thaps3a_2148	SP	20	vlg-fnv	0	0.653745981	0.395342684	Plastid, high confidence
Thaps3a_7510		not_identified	Thaps3a_7510	noTP	NA	NA	NA	NA	NA	TargetP-2.0: noTP
Thaps3a_22521		WC_exlusive	Thaps3a_22521	SP	20	sna-ftl	0	0.779497777	0.425402645	Plastid, high confidence
Thaps3a_11854		not_identified	Thaps3a_11854	noTP	NA	NA	NA	NA	NA	TargetP-2.0: noTP
Thaps3a_9017		not_identified	Thaps3a_9017	SP	32	tsd-vat	1	0.298782862	0.467754033	Not plastid, not ppc, signal peptide identified
Thaps3a_10302		not_identified	Thaps3a_10302	SP	20	sda-fts	0	0.727845588	0.313300542	Plastid, high confidence
Thaps3a_23491	K07004	not_identified	Thaps3a_23491	SP	21	ada-ans	0	0.095100684	0.365382917	Not plastid, not ppc, signal peptide identified
Thaps3a_10879	K15283	not_identified	Thaps3a_10879	SP	22	afa-fsp	2	0.779495765	0.396326479	Plastid, low confidence
Thaps3a_22560		not_identified	Thaps3a_22560	SP	21	pfa-tss	-2	0.157630692	0.509597152	PPC
Thaps3a_260919		not_identified	Thaps3a_260919	SP	28	fta-dgl	-2	0.168320007	0.387520051	Not plastid, not ppc, signal peptide identified
Thaps3a_19701	K09577	not_identified	Thaps3a_19701	SP	18	ase-fvy	1	0.603161786	0.281942471	Plastid, low confidence
Thaps3a_22968	K10088	not_identified	Thaps3a_22968	SP	19	sqa-vgg	0	0.168329087	0.324803086	Not plastid, not ppc, signal peptide identified
Thaps3a_22291		not_identified	Thaps3a_22291	SP	31	cpa-fhq	0	0.595192247	0.199528069	Plastid, high confidence
Thaps3a_25340		not_identified	Thaps3a_25340	mTP	NA	NA	NA	NA	NA	TargetP-2.0: mTP
Thaps3a_262753	K00434	WC_exlusive	Thaps3a_262753	SP	17	ana-ftv	0	0.756843922	0.459128865	Plastid, high confidence
Thaps3a_24818		not_identified	Thaps3a_24818	SP	30	vss-neq	0	0.161155787	0.258356371	Not plastid, not ppc, signal peptide identified
Thaps3a_34418	K05941	not_identified	Thaps3a_34418	SP	25	tia-fay	-2	0.661598585	0.287567205	Plastid, low confidence
Thaps3a_34211		not_identified	Thaps3a_34211	SP	22	ava-fst	0	0.675396988	0.425467972	Plastid, high confidence
Thaps3a_11089		not_identified	Thaps3a_11089	SP	17	asa-tsi	0	0.193371924	0.443119426	Not plastid, not ppc, signal peptide identified
Thaps3a_38967		not_identified	Thaps3a_38967	SP	22	ats-fht	0	0.668880052	0.335427148	Plastid, high confidence
Thaps3a_11867		not_identified	Thaps3a_11867	SP	22	cqs-fhs	0	0.674686692	0.325950243	Plastid, high confidence
Thaps3a_263081		not_identified	Thaps3a_263081	SP	29	aaa-dan	1	0.139302186	0.303021888	Not plastid, not ppc, signal peptide identified
Thaps3a_3313		not_identified	Thaps3a_3313	SP	21	ass-scv	-2	0.088964668	0.341134708	Not plastid, not ppc, signal peptide identified
Thaps3a_5063		not_identified	Thaps3a_5063	SP	24	taa-kde	0	0.090473373	0.259797849	Not plastid, not ppc, signal peptide identified
Thaps3a_32774	K00806	not_identified	Thaps3a_32774	SP	28	srs-qtt	0	0.206271065	0.362816317	Not plastid, not ppc, signal peptide identified
Thaps3a_24077		not_identified	Thaps3a_24077	SP	20	gmg-faa	-2	0.63802322	0.257351895	Plastid, low confidence
Thaps3a_10647		WC_PF_MF	Thaps3a_10647	SP	26	shg-fst	0	0.785005449	0.572015488	Plastid, high confidence
Thaps3a_23214	K09838	PF_exlusive	Thaps3a_23214	SP	22	tca-fvt	0	0.726050555	0.300565443	Plastid, high confidence
Thaps3a_270136	K00821	WC_exlusive	Thaps3a_270136	SP	19	sea-fap	0	0.84886832	0.397856164	Plastid, high confidence
Thaps3a_4078		not_identified	Thaps3a_4078	SP	21	sta-qpl	0	0.213716739	0.426787854	Not plastid, not ppc, signal peptide identified
Thaps3a_269376		not_identified	Thaps3a_269376	SP	25	pla-sss	-2	0.172649779	0.502339655	PPC
Thaps3a_24098		not_identified	Thaps3a_24098	noTP	NA	NA	NA	NA	NA	TargetP-2.0: noTP
Thaps3a_268480	K13789	not_identified	Thaps3a_268480	SP	22	tta-ftp	0	0.816032847	0.390899077	Plastid, high confidence
Thaps3a_12141	K00641	not_identified	Thaps3a_12141	noTP	NA	NA	NA	NA	NA	TargetP-2.0: noTP
Thaps3a_2465		not_identified	Thaps3a_2465	SP	27	vea-fsp	0	0.879031954	0.680776393	Plastid, high confidence
Thaps3a_8673		not_identified	Thaps3a_8673	noTP	NA	NA	NA	NA	NA	TargetP-2.0: noTP
Thaps3a_4589		not_identified	Thaps3a_4589	SP	24	tya-vph	0	0.142802626	0.328618874	Not plastid, not ppc, signal peptide identified
Thaps3a_3483		not_identified	Thaps3a_3483	SP	27	vss-fqs	0	0.68707937	0.361168743	Plastid, high confidence
Thaps3a_23888		not_identified	Thaps3a_23888	SP	22	tna-isp	0	0.350915234	0.486727226	Not plastid, not ppc, signal peptide identified
Thaps3a_20980		not_identified	Thaps3a_20980	SP	26	gea-rpt	0	0.193789086	0.487707932	Not plastid, not ppc, signal peptide identified
Thaps3a_10638		not_identified	Thaps3a_10638	SP	20	rql-hpp	-2	0.241914307	0.333242541	Not plastid, not ppc, signal peptide identified
Thaps3a_4409		not_identified	Thaps3a_4409	SP	21	sla-fap	0	0.783772769	0.432849559	Plastid, high confidence
Thaps3a_22852		not_identified	Thaps3a_22852	SP	30	vda-lps	0	0.171675722	0.382942109	Plastid, low confidence
Thaps3a_31983		PF_MF	Thaps3a_31983	SP	17	caa-fap	0	0.818610246	0.28396688	Plastid, high confidence
Thaps3a_263092		not_identified	Thaps3a_263092	SP	34	aca-krd	1	0.138745858	0.383749136	Not plastid, not ppc, signal peptide identified
Thaps3a_5036	K11863	not_identified	Thaps3a_5036	noTP	NA	NA	NA	NA	NA	TargetP-2.0: noTP
Thaps3a_14719	K08869	not_identified	Thaps3a_14719	SP	22	sya-ftt	0	0.728062931	0.409989968	Plastid, high confidence
Thaps3a_4070		not_identified	Thaps3a_4070	SP	26	tla-ftf	0	0.743061837	0.358298373	Plastid, high confidence
Thaps3a_3898		not_identified	Thaps3a_3898	noTP	NA	NA	NA	NA	NA	TargetP-2.0: noTP
Thaps3a_21398		not_identified	Thaps3a_21398	SP	28	aga-stg	1	0.219787131	0.532635053	PPC
Thaps3a_10772		not_identified	Thaps3a_10772	SP	22	tla-fql	0	0.711737952	0.478208136	Plastid, high confidence
Thaps3a_10453		not_identified	Thaps3a_10453	SP	20	ada-enr	0	0.074220923	0.329859021	Not plastid, not ppc, signal peptide identified
Thaps3a_22104	K03178	not_identified	Thaps3a_22104	SP	27	vga-sly	1	0.198333479	0.557381912	PPC
Thaps3a_256116		not_identified	Thaps3a_256116	SP	23	iva-yil	0	0.191503692	0.287193853	Plastid, low confidence
Thaps3a_263924		not_identified	Thaps3a_263924	SP	24	tfa-fdt	0	0.672365346	0.307646352	Plastid, high confidence
Thaps3a_8020		not_identified	Thaps3a_8020	SP	27	sda-fvs	0	0.692882525	0.254559844	Plastid, high confidence
Thaps3a_260461		not_identified	Thaps3a_260461	noTP	NA	NA	NA	NA	NA	TargetP-2.0: noTP
Thaps3a_265426		not_identified	Thaps3a_265426	noTP	NA	NA	NA	NA	NA	TargetP-2.0: noTP
Thaps3a_24936		not_identified	Thaps3a_24936	noTP	NA	NA	NA	NA	NA	TargetP-2.0: noTP
Thaps3a_2770		WC_MF	Thaps3a_2770	SP	22	saa-fap	0	0.852551788	0.413208813	Plastid, high confidence
Thaps3a_9085		not_identified	Thaps3a_9085	SP	23	vss-fvi	0	0.693679007	0.311851632	Plastid, high confidence
Thaps3a_22280	K02726	not_identified	Thaps3a_22280	SP	31	css-tgs	2	0.147179854	0.344572928	Not plastid, not ppc, signal peptide identified
Thaps3a_8295		not_identified	Thaps3a_8295	SP	25	vwg-fas	0	0.792182435	0.436053398	Plastid, high confidence
Thaps3a_38139		not_identified	Thaps3a_38139	SP	16	asa-ftt	0	0.735002704	0.453914709	Plastid, high confidence
Thaps3a_20914		not_identified	Thaps3a_20914	SP	35	veg-nss	0	0.188139722	0.460805146	Not plastid, not ppc, signal peptide identified
Thaps3a_25015		not_identified	Thaps3a_25015	noTP	NA	NA	NA	NA	NA	TargetP-2.0: noTP
Thaps3a_21290	K00145	WC_exlusive	Thaps3a_21290	SP	22	gea-fty	0	0.732827548	0.527472225	Plastid, high confidence
Thaps3a_11107		not_identified	Thaps3a_11107	SP	20	tna-fia	0	0.665005654	0.324350654	Plastid, high confidence
Thaps3a_2156		not_identified	Thaps3a_2156	mTP	NA	NA	NA	NA	NA	TargetP-2.0: mTP
Thaps3a_4654		not_identified	Thaps3a_4654	noTP	NA	NA	NA	NA	NA	TargetP-2.0: noTP
Thaps3a_5920		not_identified	Thaps3a_5920	SP	18	ala-fqs	0	0.711162359	0.423892569	Plastid, high confidence
Thaps3a_23876		not_identified	Thaps3a_23876	SP	23	apa-hsl	-2	0.189037593	0.477613512	Not plastid, not ppc, signal peptide identified
Thaps3a_9243		not_identified	Thaps3a_9243	noTP	NA	NA	NA	NA	NA	TargetP-2.0: noTP
Thaps3a_38879		WC_PF_MF	Thaps3a_38879	SP	16	aaa-fta	0	0.714549437	0.544794323	Plastid, high confidence
Thaps3a_23395		not_identified	Thaps3a_23395	SP	29	vda-fql	0	0.678848004	0.285546329	Plastid, high confidence
Thaps3a_4186		not_identified	Thaps3a_4186	SP	28	ctp-fvg	2	0.685749624	0.283844034	Plastid, low confidence
Thaps3a_24202	K02732	not_identified	Thaps3a_24202	SP	29	ava-nat	-2	0.188127164	0.28949333	Not plastid, not ppc, signal peptide identified
Thaps3a_34810	K08057	WC_exlusive	Thaps3a_34810	SP	18	saa-eiy	0	0.06040733	0.255668737	Not plastid, not ppc, signal peptide identified
Thaps3a_263116		not_identified	Thaps3a_263116	SP	21	ida-fap	0	0.766450517	0.279078493	Plastid, high confidence
Thaps3a_24901		not_identified	Thaps3a_24901	mTP	NA	NA	NA	NA	NA	TargetP-2.0: mTP
Thaps3a_10488		not_identified	Thaps3a_10488	noTP	NA	NA	NA	NA	NA	TargetP-2.0: noTP
Thaps3a_6511		not_identified	Thaps3a_6511	SP	19	vna-lle	0	0.088693731	0.281993057	Plastid, low confidence
Thaps3a_7102		not_identified	Thaps3a_7102	SP	31	veg-dnq	0	0.086953602	0.250474723	Not plastid, not ppc, signal peptide identified
Thaps3a_23718		not_identified	Thaps3a_23718	SP	28	ina-fqt	0	0.638837573	0.357491792	Plastid, high confidence
Thaps3a_4095		not_identified	Thaps3a_4095	SP	24	vsa-ret	0	0.111945853	0.384244154	Not plastid, not ppc, signal peptide identified
Thaps3a_24699		not_identified	Thaps3a_24699	SP	22	iga-tda	1	0.111482451	0.390971552	Not plastid, not ppc, signal peptide identified
Thaps3a_21863		not_identified	Thaps3a_21863	SP	21	tqi-gtl	-2	0.174964121	0.360986848	Not plastid, not ppc, signal peptide identified
Thaps3a_10092		not_identified	Thaps3a_10092	SP	15	tna-fsf	0	0.669335298	0.354090376	Plastid, high confidence
Thaps3a_10724		not_identified	Thaps3a_10724	SP	23	asa-snt	0	0.126373762	0.422958506	Not plastid, not ppc, signal peptide identified
Thaps3a_21896		not_identified	Thaps3a_21896	SP	30	ggn-dvq	1	0.146491845	0.284777523	Not plastid, not ppc, signal peptide identified
Thaps3a_8185		not_identified	Thaps3a_8185	SP	22	vva-vst	0	0.19040597	0.398554925	Not plastid, not ppc, signal peptide identified
Thaps3a_3768		not_identified	Thaps3a_3768	SP	27	gea-vdt	0	0.135021425	0.231200617	Not plastid, not ppc, signal peptide identified
Thaps3a_4524	K01735	not_identified	Thaps3a_4524	SP	23	tts-ftq	0	0.725591728	0.367101764	Plastid, high confidence
Thaps3a_10404		not_identified	Thaps3a_10404	SP	21	vna-ini	0	0.062980104	0.216526477	Not plastid, not ppc, signal peptide identified
Thaps3a_25872		not_identified	Thaps3a_25872	noTP	NA	NA	NA	NA	NA	TargetP-2.0: noTP
Thaps3a_2578		not_identified	Thaps3a_2578	SP	21	vsa-fss	0	0.689755979	0.382269434	Plastid, high confidence
Thaps3a_25720		not_identified	Thaps3a_25720	SP	24	aha-ggg	0	0.135598487	0.331711109	Not plastid, not ppc, signal peptide identified
Thaps3a_985		WC_MF	Thaps3a_985	SP	19	vla-fqt	0	0.688545376	0.432740115	Plastid, high confidence
Thaps3a_24457		not_identified	Thaps3a_24457	SP	34	sha-fvt	0	0.72970208	0.30417183	Plastid, high confidence
Thaps3a_7469		not_identified	Thaps3a_7469	SP	23	tva-ggl	-1	0.087127656	0.222648744	Not plastid, not ppc, signal peptide identified
Thaps3a_8087		not_identified	Thaps3a_8087	SP	18	asa-lrk	0	0.078238281	0.31066032	Plastid, low confidence
Thaps3a_8248		not_identified	Thaps3a_8248	SP	18	tqg-fvv	0	0.745371125	0.37801747	Plastid, high confidence
Thaps3a_10149		not_identified	Thaps3a_10149	noTP	NA	NA	NA	NA	NA	TargetP-2.0: noTP
Thaps3a_4781		not_identified	Thaps3a_4781	SP	20	sna-svh	0	0.135903217	0.369624604	Not plastid, not ppc, signal peptide identified
Thaps3a_6818		not_identified	Thaps3a_6818	SP	24	twe-kie	0	0.09734969	0.214256993	Not plastid, not ppc, signal peptide identified
Thaps3a_3151		not_identified	Thaps3a_3151	SP	21	gls-fnl	0	0.661041107	0.301848189	Plastid, high confidence
Thaps3a_23996		not_identified	Thaps3a_23996	noTP	NA	NA	NA	NA	NA	TargetP-2.0: noTP
Thaps3a_23918		WC_PF_MF	Thaps3a_23918	SP	18	asa-fva	0	0.675903315	0.332976309	Plastid, high confidence
Thaps3a_1563		not_identified	Thaps3a_1563	SP	21	hca-lst	-2	0.186889984	0.479373362	Plastid, low confidence
Thaps3a_10925		not_identified	Thaps3a_10925	noTP	NA	NA	NA	NA	NA	TargetP-2.0: noTP
Thaps3a_3091		not_identified	Thaps3a_3091	SP	26	als-fmp	0	0.767419386	0.337591813	Plastid, high confidence
Thaps3a_32332	K01807	WC_exlusive	Thaps3a_32332	SP	19	vaa-fap	0	0.852126108	0.302670296	Plastid, high confidence
Thaps3a_24754		not_identified	Thaps3a_24754	SP	34	tsa-qti	1	0.18855704	0.376348471	Not plastid, not ppc, signal peptide identified
Thaps3a_1054		not_identified	Thaps3a_1054	SP	19	aqa-qmi	0	0.107700128	0.307040042	Not plastid, not ppc, signal peptide identified
Thaps3a_4355		not_identified	Thaps3a_4355	SP	20	tna-frs	0	0.621258631	0.307671759	Plastid, high confidence
Thaps3a_24857		not_identified	Thaps3a_24857	SP	23	sfs-fvp	2	0.844933118	0.467444479	Plastid, low confidence
Thaps3a_1717		not_identified	Thaps3a_1717	SP	33	vra-edd	0	0.109151543	0.314495965	Not plastid, not ppc, signal peptide identified
Thaps3a_6365		not_identified	Thaps3a_6365	SP	34	mna-fap	0	0.751107522	0.231988941	Plastid, high confidence
Thaps3a_8390	K00655	not_identified	Thaps3a_8390	SP	18	ssa-fnt	0	0.711359094	0.353538455	Plastid, high confidence
Thaps3a_2557		not_identified	Thaps3a_2557	SP	26	tnt-qtc	0	0.202613851	0.369503039	Not plastid, not ppc, signal peptide identified
Thaps3a_1634		not_identified	Thaps3a_1634	noTP	NA	NA	NA	NA	NA	TargetP-2.0: noTP
Thaps3a_3797		not_identified	Thaps3a_3797	SP	22	gla-pai	2	0.185548803	0.289151502	Not plastid, not ppc, signal peptide identified
Thaps3a_7122	K06252	not_identified	Thaps3a_7122	SP	20	sqa-scp	0	0.229646836	0.355740265	Not plastid, not ppc, signal peptide identified
Thaps3a_25549		not_identified	Thaps3a_25549	SP	25	tsa-wsp	1	0.313603527	0.387035321	Plastid, low confidence
Thaps3a_9787		not_identified	Thaps3a_9787	SP	24	sya-fts	0	0.760355001	0.365477421	Plastid, high confidence
Thaps3a_9230		not_identified	Thaps3a_9230	SP	24	vsa-tda	0	0.165136803	0.480058003	Not plastid, not ppc, signal peptide identified
Thaps3a_9511	K00939	not_identified	Thaps3a_9511	SP	19	vsa-ftp	0	0.786306366	0.453741181	Plastid, high confidence
Thaps3a_2714		not_identified	Thaps3a_2714	noTP	NA	NA	NA	NA	NA	TargetP-2.0: noTP
Thaps3a_10978		not_identified	Thaps3a_10978	SP	23	aiv-lty	-2	0.151481857	0.174427846	Plastid, low confidence
Thaps3a_5793		not_identified	Thaps3a_5793	SP	18	isa-ftg	0	0.747171625	0.367692294	Plastid, high confidence
Thaps3a_2322		not_identified	Thaps3a_2322	SP	22	ana-slp	2	0.293012597	0.488818296	Not plastid, not ppc, signal peptide identified
Thaps3a_2317		not_identified	Thaps3a_2317	SP	21	sla-dih	0	0.121669493	0.359438989	Not plastid, not ppc, signal peptide identified
Thaps3a_24450	K01749	WC_exlusive	Thaps3a_24450	SP	18	aaa-fap	0	0.826958602	0.240564108	Plastid, high confidence
Thaps3a_1666		not_identified	Thaps3a_1666	SP	26	atp-fls	2	0.715322769	0.41311557	Plastid, low confidence
Thaps3a_22044		not_identified	Thaps3a_22044	SP	35	chg-fst	0	0.717743137	0.342602925	Plastid, high confidence
Thaps3a_31317	K00012	not_identified	Thaps3a_31317	SP	19	gcc-fae	-2	0.610151803	0.246211963	Plastid, low confidence
Thaps3a_10628		not_identified	Thaps3a_10628	SP	38	cna-lsp	0	0.332524105	0.541223955	Plastid, high confidence
Thaps3a_255529		not_identified	Thaps3a_255529	SP	28	tna-fat	0	0.710275825	0.437161799	Plastid, high confidence
Thaps3a_38391		not_identified	Thaps3a_38391	noTP	NA	NA	NA	NA	NA	TargetP-2.0: noTP
Thaps3a_5882		not_identified	Thaps3a_5882	SP	24	tns-rnv	0	0.160205495	0.383845283	Not plastid, not ppc, signal peptide identified
Thaps3a_3815	K08907	PF_exlusive	Thaps3a_3815	SP	17	ays-fcp	0	0.79948454	0.407634741	Plastid, high confidence
Thaps3a_258891		not_identified	Thaps3a_258891	noTP	NA	NA	NA	NA	NA	TargetP-2.0: noTP
Thaps3a_6062		not_identified	Thaps3a_6062	SP	24	isa-avh	0	0.163612129	0.289605924	Not plastid, not ppc, signal peptide identified
Thaps3a_11081		not_identified	Thaps3a_11081	noTP	NA	NA	NA	NA	NA	TargetP-2.0: noTP
Thaps3a_6547		not_identified	Thaps3a_6547	SP	18	sgq-fvd	1	0.6610686	0.24590364	Plastid, low confidence
Thaps3a_260575		not_identified	Thaps3a_260575	noTP	NA	NA	NA	NA	NA	TargetP-2.0: noTP
Thaps3a_8872		not_identified	Thaps3a_8872	SP	18	qta-wsl	-2	0.179669663	0.387146766	Plastid, low confidence
Thaps3a_24669		WC_PF_MF	Thaps3a_24669	SP	18	asa-ysv	0	0.243169542	0.523094111	Plastid, low confidence
Thaps3a_25859		PF_exlusive	Thaps3a_25859	SP	19	ata-fsp	0	0.836010881	0.37793389	Plastid, high confidence
Thaps3a_22941		not_identified	Thaps3a_22941	SP	23	arl-fss	2	0.636903157	0.393252749	Plastid, low confidence
Thaps3a_257335		not_identified	Thaps3a_257335	SP	22	pcy-glp	-1	0.221952066	0.334633441	Not plastid, not ppc, signal peptide identified
Thaps3a_9384		not_identified	Thaps3a_9384	SP	19	sss-dvs	0	0.162451033	0.318065508	Not plastid, not ppc, signal peptide identified
Thaps3a_8304	K21439	not_identified	Thaps3a_8304	SP	38	ssa-sss	1	0.18679946	0.639416194	PPC
Thaps3a_270249		PF_exlusive	Thaps3a_270249	SP	24	tea-alp	0	0.293307145	0.583042031	PPC
Thaps3a_11366		not_identified	Thaps3a_11366	noTP	NA	NA	NA	NA	NA	TargetP-2.0: noTP
Thaps3a_270376	K03527	not_identified	Thaps3a_270376	SP	20	tqa-fap	0	0.874009257	0.512329113	Plastid, high confidence
Thaps3a_6622	K14026	not_identified	Thaps3a_6622	SP	30	fna-tmr	0	0.084706279	0.260926842	Not plastid, not ppc, signal peptide identified
Thaps3a_263819	K15523	not_identified	Thaps3a_263819	SP	20	sla-ftp	0	0.811741633	0.347210306	Plastid, high confidence
Thaps3a_22349		not_identified	Thaps3a_22349	SP	19	ava-asv	0	0.167726755	0.570029415	PPC
Thaps3a_33941	K14684	not_identified	Thaps3a_33941	SP	19	vsg-fqv	0	0.660837454	0.369504877	Plastid, high confidence
Thaps3a_20768		not_identified	Thaps3a_20768	SP	21	vaa-ats	0	0.143388166	0.327259399	Not plastid, not ppc, signal peptide identified
Thaps3a_21618		not_identified	Thaps3a_21618	SP	29	gls-fnl	0	0.661041107	0.301848189	Plastid, high confidence
Thaps3a_2547	K20195	not_identified	Thaps3a_2547	noTP	NA	NA	NA	NA	NA	TargetP-2.0: noTP
Thaps3a_2779	K00620	WC_exlusive	Thaps3a_2779	SP	23	vna-fst	0	0.716211113	0.515835648	Plastid, high confidence
Thaps3a_31673	K03644	not_identified	Thaps3a_31673	SP	25	vqa-fps	0	0.6225679	0.248427955	Plastid, high confidence
Thaps3a_23858		not_identified	Thaps3a_23858	SP	21	taa-edi	0	0.145433056	0.385106544	Not plastid, not ppc, signal peptide identified
Thaps3a_270237		not_identified	Thaps3a_270237	noTP	NA	NA	NA	NA	NA	TargetP-2.0: noTP
Thaps3a_21109	K04718	not_identified	Thaps3a_21109	SP	16	vvg-rev	0	0.08319472	0.240682868	Not plastid, not ppc, signal peptide identified
Thaps3a_33558	K03070	WC_PF_MF	Thaps3a_33558	SP	25	isy-qlp	1	0.318189791	0.422968628	Not plastid, not ppc, signal peptide identified
Thaps3a_1783	K19348	not_identified	Thaps3a_1783	SP	39	pga-rse	-2	0.135964046	0.493086764	PPC
Thaps3a_35409	K00428	WC_exlusive	Thaps3a_35409	mTP	NA	NA	NA	NA	NA	TargetP-2.0: mTP
Thaps3a_12127		not_identified	Thaps3a_12127	noTP	NA	NA	NA	NA	NA	TargetP-2.0: noTP
Thaps3a_11963		not_identified	Thaps3a_11963	SP	34	shg-fls	2	0.628213233	0.262591117	Plastid, low confidence
Thaps3a_10667	K03773	not_identified	Thaps3a_10667	SP	23	ala-gtn	0	0.127289194	0.217207218	Not plastid, not ppc, signal peptide identified
Thaps3a_25586		not_identified	Thaps3a_25586	SP	20	tsa-apn	0	0.113104239	0.37785515	Not plastid, not ppc, signal peptide identified
Thaps3a_25804		not_identified	Thaps3a_25804	noTP	NA	NA	NA	NA	NA	TargetP-2.0: noTP
Thaps3a_21081		PF_MF	Thaps3a_21081	SP	23	saa-fap	0	0.851408968	0.467602753	Plastid, high confidence
Thaps3a_4976		WC_exlusive	Thaps3a_4976	SP	30	vaa-fqm	0	0.618349954	0.379708547	Plastid, high confidence
Thaps3a_11120		not_identified	Thaps3a_11120	SP	22	iha-sht	0	0.145516328	0.550325421	PPC
Thaps3a_9252		not_identified	Thaps3a_9252	SP	23	sfa-fhl	0	0.68222415	0.236959992	Plastid, high confidence
Thaps3a_23509		not_identified	Thaps3a_23509	SP	32	sqa-tit	2	0.144204974	0.316886585	Not plastid, not ppc, signal peptide identified
Thaps3a_9793		not_identified	Thaps3a_9793	SP	27	ria-kgw	-2	0.107038252	0.270897805	Not plastid, not ppc, signal peptide identified
Thaps3a_17880	K07023	not_identified	Thaps3a_17880	SP	23	tda-flp	0	0.7955336	0.484520206	Plastid, high confidence
Thaps3a_22499		not_identified	Thaps3a_22499	SP	28	pia-tth	-1	0.169303617	0.283550171	Not plastid, not ppc, signal peptide identified
Thaps3a_21697		not_identified	Thaps3a_21697	noTP	NA	NA	NA	NA	NA	TargetP-2.0: noTP
Thaps3a_21410		not_identified	Thaps3a_21410	noTP	NA	NA	NA	NA	NA	TargetP-2.0: noTP
Thaps3a_25222		not_identified	Thaps3a_25222	SP	22	gas-fss	0	0.680937963	0.340965934	Plastid, high confidence
Thaps3a_21487		WC_exlusive	Thaps3a_21487	SP	19	vva-ksa	0	0.190195996	0.514866489	PPC
Thaps3a_4091		not_identified	Thaps3a_4091	noTP	NA	NA	NA	NA	NA	TargetP-2.0: noTP
Thaps3a_23347		not_identified	Thaps3a_23347	SP	26	ida-fsn	0	0.676965775	0.472773908	Plastid, high confidence
Thaps3a_4696		not_identified	Thaps3a_4696	SP	19	tta-dda	0	0.162934986	0.308393989	Not plastid, not ppc, signal peptide identified
Thaps3a_4370		PF_exlusive	Thaps3a_4370	noTP	NA	NA	NA	NA	NA	TargetP-2.0: noTP
Thaps3a_264431	K12343	not_identified	Thaps3a_264431	noTP	NA	NA	NA	NA	NA	TargetP-2.0: noTP
Thaps3a_9439		not_identified	Thaps3a_9439	SP	20	vls-fap	0	0.774799179	0.370481762	Plastid, high confidence
Thaps3a_2946	K13800	MF_exlusive	Thaps3a_2946	noTP	NA	NA	NA	NA	NA	TargetP-2.0: noTP
Thaps3a_23627		not_identified	Thaps3a_23627	SP	25	daa-dat	1	0.232420041	0.515663703	PPC
Thaps3a_6682		not_identified	Thaps3a_6682	SP	20	tca-ftt	0	0.748383672	0.449900568	Plastid, high confidence
Thaps3a_2635		not_identified	Thaps3a_2635	SP	25	ata-vds	0	0.16889194	0.445826639	Not plastid, not ppc, signal peptide identified
Thaps3a_4462		not_identified	Thaps3a_4462	SP	23	gna-fap	0	0.823978106	0.293917513	Plastid, high confidence
Thaps3a_8625		not_identified	Thaps3a_8625	SP	25	vna-asl	0	0.190920417	0.540600501	PPC
[truncated: 11,346 more rows]
