# Supplementary material for: ASAFind 2.0: multi‐class protein targeting prediction for diatoms and algae with complex plastids
Source: Plant J. 2025 Jun 4;122(5):e70138. doi: 10.1111/tpj.70138 (PMC12136025; doi:10.1111/tpj.70138)
Supplement: Supplementary file 8 — Appendix S8. Intracellular location predictions for the Phaeodactylum tricornutum gene catalog version 3 (downloaded from https://protists.ensembl.org/Phaeodactylum_tricornutum/Info/Index?db=core). ASAFind 2 predictions are based on TargetP 2.0 (Almagro Armenteros, Salvatore, et al., 2019). [file TPJ-122-0-s010.tab]

Identifier	TargetP-2.0	ASAFind cleavage position	ASAFind cleavage site sequence	ASAFind/TargetP-2.0 cleavage site offset	ASAFind 20aa score, default scoring table with small sample correction	PPC 20aa score, default scoring table	ASAFind 2.0_beta24 Prediction, score threshold = 0.3100298026055153, with FWYL check, PPC protein prediction included, default ppc score cut-off: 0.49
Phatr3_draftJ645.p1	SP	21	THA-FFL	0	0.652801377	0.290929748	Plastid, high confidence
Phatr3_EG01276.p1	noTP	NA	NA	NA	NA	NA	TargetP-2.0: noTP
Phatr3_EG01277.p1	noTP	NA	NA	NA	NA	NA	TargetP-2.0: noTP
Phatr3_draftJ1048.p1	noTP	NA	NA	NA	NA	NA	TargetP-2.0: noTP
Phatr3_draftJ1180.p1	noTP	NA	NA	NA	NA	NA	TargetP-2.0: noTP
Phatr3_EG02074.p1	noTP	NA	NA	NA	NA	NA	TargetP-2.0: noTP
Phatr3_draftJ1580.p1	SP	19	TFA-ATM	-2	0.170540174	0.254098401	Not plastid, not ppc, signal peptide identified
Phatr3_draftJ1572.p1	mTP	NA	NA	NA	NA	NA	TargetP-2.0: mTP
Phatr3_EG01278.p1	SP	19	ASA-FAP	0	0.801648959	0.307258769	Plastid, high confidence
Phatr3_draftJ825.p1	SP	17	VVA-FAP	0	0.809168476	0.339602554	Plastid, high confidence
Phatr3_draftJ371.p1	noTP	NA	NA	NA	NA	NA	TargetP-2.0: noTP
Phatr3_EG02073.p1	SP	27	MNH-YRP	2	0.214748173	0.383515817	Plastid, low confidence
Phatr3_EG01275.p1	SP	19	ASA-FAP	0	0.801648959	0.307258769	Plastid, high confidence
Phatr3_draftJ1166.p1	SP	21	AFA-FSQ	0	0.690140950	0.419800422	Plastid, high confidence
Phatr3_draftJ223.p1	noTP	NA	NA	NA	NA	NA	TargetP-2.0: noTP
Phatr3_draftJ1571.p1	noTP	NA	NA	NA	NA	NA	TargetP-2.0: noTP
Phatr3_EG02344.p1	noTP	NA	NA	NA	NA	NA	TargetP-2.0: noTP
Phatr3_draftJ1581.p1	noTP	NA	NA	NA	NA	NA	TargetP-2.0: noTP
Phatr3_draftJ1579.p1	noTP	NA	NA	NA	NA	NA	TargetP-2.0: noTP
Phatr3_draftJ1168.p1	noTP	NA	NA	NA	NA	NA	TargetP-2.0: noTP
Phatr3_draftJ1182.p1	noTP	NA	NA	NA	NA	NA	TargetP-2.0: noTP
Phatr3_EG01274.p1	noTP	NA	NA	NA	NA	NA	TargetP-2.0: noTP
Phatr3_draftJ1192.p1	mTP	NA	NA	NA	NA	NA	TargetP-2.0: mTP
Phatr3_draftJ375.p1	noTP	NA	NA	NA	NA	NA	TargetP-2.0: noTP
Phatr3_draftJ1185.p1	noTP	NA	NA	NA	NA	NA	TargetP-2.0: noTP
Phatr3_draftJ1191.p1	noTP	NA	NA	NA	NA	NA	TargetP-2.0: noTP
Phatr3_EG01242.p1	noTP	NA	NA	NA	NA	NA	TargetP-2.0: noTP
Phatr3_draftJ1186.p1	noTP	NA	NA	NA	NA	NA	TargetP-2.0: noTP
Phatr3_draftJ1583.p1	noTP	NA	NA	NA	NA	NA	TargetP-2.0: noTP
Phatr3_draftJ1189.p1	SP	21	AFA-FSQ	0	0.690140950	0.419800422	Plastid, high confidence
Phatr3_draftJ310.p1	noTP	NA	NA	NA	NA	NA	TargetP-2.0: noTP
Phatr3_draftJ1587.p1	noTP	NA	NA	NA	NA	NA	TargetP-2.0: noTP
Phatr3_EG01224.p1	noTP	NA	NA	NA	NA	NA	TargetP-2.0: noTP
Phatr3_EG01225.p1	noTP	NA	NA	NA	NA	NA	TargetP-2.0: noTP
Phatr3_draftJ1590.p1	noTP	NA	NA	NA	NA	NA	TargetP-2.0: noTP
Phatr3_EG01227.p1	noTP	NA	NA	NA	NA	NA	TargetP-2.0: noTP
Phatr3_EG02416.p1	noTP	NA	NA	NA	NA	NA	TargetP-2.0: noTP
Phatr3_draftJ1197.p1	noTP	NA	NA	NA	NA	NA	TargetP-2.0: noTP
Phatr3_draftJ1591.p1	SP	28	GTK-ATP	2	0.276657488	0.391253556	Not plastid, not ppc, signal peptide identified
Phatr3_draftJ18.p1	noTP	NA	NA	NA	NA	NA	TargetP-2.0: noTP
Phatr3_draftJ1200.p1	noTP	NA	NA	NA	NA	NA	TargetP-2.0: noTP
Phatr3_draftJ383.p1	noTP	NA	NA	NA	NA	NA	TargetP-2.0: noTP
Phatr3_draftJ1211.p1	SP	21	KMA-CLD	-1	0.108831239	0.211507344	Not plastid, not ppc, signal peptide identified
Phatr3_draftJ1202.p1	noTP	NA	NA	NA	NA	NA	TargetP-2.0: noTP
Phatr3_EG02342.p1	noTP	NA	NA	NA	NA	NA	TargetP-2.0: noTP
Phatr3_draftJ1212.p1	noTP	NA	NA	NA	NA	NA	TargetP-2.0: noTP
Phatr3_draftJ1210.p1	noTP	NA	NA	NA	NA	NA	TargetP-2.0: noTP
Phatr3_draftJ391.p1	noTP	NA	NA	NA	NA	NA	TargetP-2.0: noTP
Phatr3_draftJ1216.p1	noTP	NA	NA	NA	NA	NA	TargetP-2.0: noTP
Phatr3_EG01248.p1	noTP	NA	NA	NA	NA	NA	TargetP-2.0: noTP
Phatr3_draftJ152.p1	noTP	NA	NA	NA	NA	NA	TargetP-2.0: noTP
Phatr3_draftJ392.p1	noTP	NA	NA	NA	NA	NA	TargetP-2.0: noTP
Phatr3_EG01249.p1	noTP	NA	NA	NA	NA	NA	TargetP-2.0: noTP
Phatr3_draftJ1610.p1	noTP	NA	NA	NA	NA	NA	TargetP-2.0: noTP
Phatr3_draftJ853.p1	noTP	NA	NA	NA	NA	NA	TargetP-2.0: noTP
Phatr3_draftJ1601.p1	SP	21	GQA-PTC	2	0.155307455	0.199707055	Not plastid, not ppc, signal peptide identified
Phatr3_draftJ252.p1	noTP	NA	NA	NA	NA	NA	TargetP-2.0: noTP
Phatr3_draftJ1600.p1	SP	19	ARA-FSV	0	0.664280481	0.395508511	Plastid, high confidence
Phatr3_draftJ1611.p1	noTP	NA	NA	NA	NA	NA	TargetP-2.0: noTP
Phatr3_draftJ402.p1	noTP	NA	NA	NA	NA	NA	TargetP-2.0: noTP
Phatr3_EG02340.p1	mTP	NA	NA	NA	NA	NA	TargetP-2.0: mTP
Phatr3_EG01234.p1	noTP	NA	NA	NA	NA	NA	TargetP-2.0: noTP
Phatr3_draftJ1233.p1	noTP	NA	NA	NA	NA	NA	TargetP-2.0: noTP
Phatr3_EG01235.p1	noTP	NA	NA	NA	NA	NA	TargetP-2.0: noTP
Phatr3_draftJ1616.p1	noTP	NA	NA	NA	NA	NA	TargetP-2.0: noTP
Phatr3_EG01236.p1	noTP	NA	NA	NA	NA	NA	TargetP-2.0: noTP
Phatr3_draftJ1613.p1	noTP	NA	NA	NA	NA	NA	TargetP-2.0: noTP
Phatr3_draftJ866.p1	noTP	NA	NA	NA	NA	NA	TargetP-2.0: noTP
Phatr3_draftJ278.p1	noTP	NA	NA	NA	NA	NA	TargetP-2.0: noTP
Phatr3_draftJ315.p1	SP	24	CDA-FVV	2	0.659813034	0.282123311	Plastid, low confidence
Phatr3_draftJ977.p1	noTP	NA	NA	NA	NA	NA	TargetP-2.0: noTP
Phatr3_draftJ800.p1	noTP	NA	NA	NA	NA	NA	TargetP-2.0: noTP
Phatr3_EG01250.p1	noTP	NA	NA	NA	NA	NA	TargetP-2.0: noTP
Phatr3_EG01251.p1	SP	24	DKA-SRI	-2	0.110428991	0.440256786	Not plastid, not ppc, signal peptide identified
Phatr3_draftJ1548.p1	noTP	NA	NA	NA	NA	NA	TargetP-2.0: noTP
Phatr3_draftJ289.p1	SP	22	ILA-EKP	0	0.240140232	0.347958754	Not plastid, not ppc, signal peptide identified
Phatr3_draftJ1121.p1	noTP	NA	NA	NA	NA	NA	TargetP-2.0: noTP
Phatr3_draftJ206.p1	noTP	NA	NA	NA	NA	NA	TargetP-2.0: noTP
Phatr3_draftJ297.p1	SP	16	ATA-FTI	0	0.661887665	0.352918663	Plastid, high confidence
Phatr3_draftJ1111.p1	noTP	NA	NA	NA	NA	NA	TargetP-2.0: noTP
Phatr3_draftJ1042.p1	noTP	NA	NA	NA	NA	NA	TargetP-2.0: noTP
Phatr3_EG01252.p1	noTP	NA	NA	NA	NA	NA	TargetP-2.0: noTP
Phatr3_draftJ263.p1	SP	23	VAS-FSP	0	0.802040863	0.410258990	Plastid, high confidence
Phatr3_draftJ417.p1	noTP	NA	NA	NA	NA	NA	TargetP-2.0: noTP
Phatr3_draftJ1234.p1	noTP	NA	NA	NA	NA	NA	TargetP-2.0: noTP
Phatr3_EG01230.p1	noTP	NA	NA	NA	NA	NA	TargetP-2.0: noTP
Phatr3_draftJ1617.p1	noTP	NA	NA	NA	NA	NA	TargetP-2.0: noTP
Phatr3_EG01232.p1	noTP	NA	NA	NA	NA	NA	TargetP-2.0: noTP
Phatr3_draftJ1239.p1	noTP	NA	NA	NA	NA	NA	TargetP-2.0: noTP
Phatr3_EG01231.p1	noTP	NA	NA	NA	NA	NA	TargetP-2.0: noTP
Phatr3_EG01233.p1	noTP	NA	NA	NA	NA	NA	TargetP-2.0: noTP
Phatr3_draftJ1241.p1	noTP	NA	NA	NA	NA	NA	TargetP-2.0: noTP
Phatr3_draftJ1240.p1	noTP	NA	NA	NA	NA	NA	TargetP-2.0: noTP
Phatr3_draftJ1618.p1	noTP	NA	NA	NA	NA	NA	TargetP-2.0: noTP
Phatr3_draftJ1245.p1	noTP	NA	NA	NA	NA	NA	TargetP-2.0: noTP
Phatr3_draftJ1619.p1	noTP	NA	NA	NA	NA	NA	TargetP-2.0: noTP
Phatr3_draftJ420.p1	mTP	NA	NA	NA	NA	NA	TargetP-2.0: mTP
Phatr3_EG01238.p1	noTP	NA	NA	NA	NA	NA	TargetP-2.0: noTP
Phatr3_EG01237.p1	noTP	NA	NA	NA	NA	NA	TargetP-2.0: noTP
Phatr3_draftJ1621.p1	noTP	NA	NA	NA	NA	NA	TargetP-2.0: noTP
Phatr3_EG02418.p1	noTP	NA	NA	NA	NA	NA	TargetP-2.0: noTP
Phatr3_EG01239.p1	noTP	NA	NA	NA	NA	NA	TargetP-2.0: noTP
Phatr3_EG01241.p1	noTP	NA	NA	NA	NA	NA	TargetP-2.0: noTP
Phatr3_EG01240.p1	noTP	NA	NA	NA	NA	NA	TargetP-2.0: noTP
Phatr3_EG02419.p1	noTP	NA	NA	NA	NA	NA	TargetP-2.0: noTP
Phatr3_draftJ1622.p1	noTP	NA	NA	NA	NA	NA	TargetP-2.0: noTP
Phatr3_draftJ1248.p1	SP	19	ARA-FSV	0	0.667350397	0.437363812	Plastid, high confidence
Phatr3_draftJ436.p1	noTP	NA	NA	NA	NA	NA	TargetP-2.0: noTP
Phatr3_EG01253.p1	noTP	NA	NA	NA	NA	NA	TargetP-2.0: noTP
Phatr3_draftJ1259.p1	noTP	NA	NA	NA	NA	NA	TargetP-2.0: noTP
Phatr3_draftJ165.p1	noTP	NA	NA	NA	NA	NA	TargetP-2.0: noTP
Phatr3_draftJ1251.p1	noTP	NA	NA	NA	NA	NA	TargetP-2.0: noTP
Phatr3_draftJ439.p1	noTP	NA	NA	NA	NA	NA	TargetP-2.0: noTP
Phatr3_draftJ1252.p1	noTP	NA	NA	NA	NA	NA	TargetP-2.0: noTP
Phatr3_draftJ430.p1	noTP	NA	NA	NA	NA	NA	TargetP-2.0: noTP
Phatr3_EG01254.p1	noTP	NA	NA	NA	NA	NA	TargetP-2.0: noTP
Phatr3_EG02341.p1	mTP	NA	NA	NA	NA	NA	TargetP-2.0: mTP
Phatr3_draftJ1249.p1	SP	21	GQA-PTC	2	0.155307455	0.199707055	Not plastid, not ppc, signal peptide identified
Phatr3_draftJ313.p1	noTP	NA	NA	NA	NA	NA	TargetP-2.0: noTP
Phatr3_draftJ1000.p1	noTP	NA	NA	NA	NA	NA	TargetP-2.0: noTP
Phatr3_draftJ998.p1	noTP	NA	NA	NA	NA	NA	TargetP-2.0: noTP
Phatr3_draftJ1265.p1	noTP	NA	NA	NA	NA	NA	TargetP-2.0: noTP
Phatr3_draftJ1277.p1	noTP	NA	NA	NA	NA	NA	TargetP-2.0: noTP
Phatr3_draftJ1628.p1	noTP	NA	NA	NA	NA	NA	TargetP-2.0: noTP
Phatr3_draftJ453.p1	SP	28	ANS-FIV	0	0.668726003	0.451180348	Plastid, high confidence
Phatr3_draftJ218.p1	noTP	NA	NA	NA	NA	NA	TargetP-2.0: noTP
Phatr3_EG01261.p1	noTP	NA	NA	NA	NA	NA	TargetP-2.0: noTP
Phatr3_draftJ1626.p1	noTP	NA	NA	NA	NA	NA	TargetP-2.0: noTP
Phatr3_draftJ877.p1	noTP	NA	NA	NA	NA	NA	TargetP-2.0: noTP
Phatr3_draftJ1623.p1	noTP	NA	NA	NA	NA	NA	TargetP-2.0: noTP
Phatr3_draftJ1274.p1	noTP	NA	NA	NA	NA	NA	TargetP-2.0: noTP
Phatr3_draftJ870.p1	SP	18	TSS-FAQ	-2	0.696981789	0.401442631	Plastid, low confidence
Phatr3_draftJ1624.p1	noTP	NA	NA	NA	NA	NA	TargetP-2.0: noTP
Phatr3_draftJ462.p1	noTP	NA	NA	NA	NA	NA	TargetP-2.0: noTP
Phatr3_draftJ1631.p1	noTP	NA	NA	NA	NA	NA	TargetP-2.0: noTP
Phatr3_draftJ1281.p1	noTP	NA	NA	NA	NA	NA	TargetP-2.0: noTP
Phatr3_draftJ1284.p1	noTP	NA	NA	NA	NA	NA	TargetP-2.0: noTP
Phatr3_draftJ1633.p1	noTP	NA	NA	NA	NA	NA	TargetP-2.0: noTP
Phatr3_draftJ1280.p1	mTP	NA	NA	NA	NA	NA	TargetP-2.0: mTP
Phatr3_EG01244.p1	noTP	NA	NA	NA	NA	NA	TargetP-2.0: noTP
Phatr3_draftJ1637.p1	noTP	NA	NA	NA	NA	NA	TargetP-2.0: noTP
Phatr3_EG01243.p1	noTP	NA	NA	NA	NA	NA	TargetP-2.0: noTP
Phatr3_draftJ1639.p1	noTP	NA	NA	NA	NA	NA	TargetP-2.0: noTP
Phatr3_draftJ1291.p1	noTP	NA	NA	NA	NA	NA	TargetP-2.0: noTP
Phatr3_draftJ1287.p1	noTP	NA	NA	NA	NA	NA	TargetP-2.0: noTP
Phatr3_EG02339.p1	noTP	NA	NA	NA	NA	NA	TargetP-2.0: noTP
Phatr3_draftJ1638.p1	noTP	NA	NA	NA	NA	NA	TargetP-2.0: noTP
Phatr3_draftJ1294.p1	noTP	NA	NA	NA	NA	NA	TargetP-2.0: noTP
Phatr3_draftJ1293.p1	noTP	NA	NA	NA	NA	NA	TargetP-2.0: noTP
Phatr3_draftJ1640.p1	noTP	NA	NA	NA	NA	NA	TargetP-2.0: noTP
Phatr3_EG02420.p1	noTP	NA	NA	NA	NA	NA	TargetP-2.0: noTP
Phatr3_draftJ1292.p1	noTP	NA	NA	NA	NA	NA	TargetP-2.0: noTP
Phatr3_EG02338.p1	noTP	NA	NA	NA	NA	NA	TargetP-2.0: noTP
Phatr3_EG02337.p1	noTP	NA	NA	NA	NA	NA	TargetP-2.0: noTP
Phatr3_EG02360.p1	noTP	NA	NA	NA	NA	NA	TargetP-2.0: noTP
Phatr3_EG01351.p1	noTP	NA	NA	NA	NA	NA	TargetP-2.0: noTP
Phatr3_draftJ1682.p1	noTP	NA	NA	NA	NA	NA	TargetP-2.0: noTP
Phatr3_EG01353.p1	noTP	NA	NA	NA	NA	NA	TargetP-2.0: noTP
Phatr3_draftJ1656.p1	noTP	NA	NA	NA	NA	NA	TargetP-2.0: noTP
Phatr3_EG01349.p1	noTP	NA	NA	NA	NA	NA	TargetP-2.0: noTP
Phatr3_draftJ1317.p1	noTP	NA	NA	NA	NA	NA	TargetP-2.0: noTP
Phatr3_draftJ1354.p1	noTP	NA	NA	NA	NA	NA	TargetP-2.0: noTP
Phatr3_draftJ1641.p1	noTP	NA	NA	NA	NA	NA	TargetP-2.0: noTP
Phatr3_EG02363.p1	noTP	NA	NA	NA	NA	NA	TargetP-2.0: noTP
Phatr3_draftJ1311.p1	noTP	NA	NA	NA	NA	NA	TargetP-2.0: noTP
Phatr3_draftJ1668.p1	SP	24	VNS-FAT	0	0.705512681	0.278321615	Plastid, high confidence
Phatr3_draftJ1316.p1	noTP	NA	NA	NA	NA	NA	TargetP-2.0: noTP
Phatr3_draftJ1643.p1	noTP	NA	NA	NA	NA	NA	TargetP-2.0: noTP
Phatr3_draftJ497.p1	noTP	NA	NA	NA	NA	NA	TargetP-2.0: noTP
Phatr3_draftJ1667.p1	noTP	NA	NA	NA	NA	NA	TargetP-2.0: noTP
Phatr3_EG01342.p1	noTP	NA	NA	NA	NA	NA	TargetP-2.0: noTP
Phatr3_draftJ1662.p1	noTP	NA	NA	NA	NA	NA	TargetP-2.0: noTP
Phatr3_draftJ1298.p1	noTP	NA	NA	NA	NA	NA	TargetP-2.0: noTP
Phatr3_EG01345.p1	noTP	NA	NA	NA	NA	NA	TargetP-2.0: noTP
Phatr3_draftJ1329.p1	noTP	NA	NA	NA	NA	NA	TargetP-2.0: noTP
Phatr3_draftJ1806.p1	noTP	NA	NA	NA	NA	NA	TargetP-2.0: noTP
Phatr3_draftJ270.p1	noTP	NA	NA	NA	NA	NA	TargetP-2.0: noTP
Phatr3_draftJ1645.p1	SP	23	LSA-QPL	0	0.172605643	0.354650983	Not plastid, not ppc, signal peptide identified
Phatr3_EG01348.p1	noTP	NA	NA	NA	NA	NA	TargetP-2.0: noTP
Phatr3_draftJ116.p1	SP	22	VDA-FLL	0	0.589638494	0.231178310	Plastid, high confidence
Phatr3_draftJ1315.p1	noTP	NA	NA	NA	NA	NA	TargetP-2.0: noTP
Phatr3_draftJ1649.p1	SP	20	ASS-FVP	2	0.782924855	0.354124658	Plastid, low confidence
Phatr3_draftJ1655.p1	noTP	NA	NA	NA	NA	NA	TargetP-2.0: noTP
Phatr3_draftJ1680.p1	noTP	NA	NA	NA	NA	NA	TargetP-2.0: noTP
Phatr3_draftJ1642.p1	noTP	NA	NA	NA	NA	NA	TargetP-2.0: noTP
Phatr3_EG02358.p1	noTP	NA	NA	NA	NA	NA	TargetP-2.0: noTP
Phatr3_draftJ1650.p1	noTP	NA	NA	NA	NA	NA	TargetP-2.0: noTP
Phatr3_EG01340.p1	noTP	NA	NA	NA	NA	NA	TargetP-2.0: noTP
Phatr3_draftJ1647.p1	noTP	NA	NA	NA	NA	NA	TargetP-2.0: noTP
Phatr3_draftJ1648.p1	SP	25	TSA-WAP	0	0.306964675	0.275773494	Plastid, low confidence
Phatr3_draftJ474.p1	noTP	NA	NA	NA	NA	NA	TargetP-2.0: noTP
Phatr3_EG02359.p1	noTP	NA	NA	NA	NA	NA	TargetP-2.0: noTP
Phatr3_draftJ1302.p1	noTP	NA	NA	NA	NA	NA	TargetP-2.0: noTP
Phatr3_EG02362.p1	noTP	NA	NA	NA	NA	NA	TargetP-2.0: noTP
Phatr3_EG02361.p1	mTP	NA	NA	NA	NA	NA	TargetP-2.0: mTP
Phatr3_EG01343.p1	noTP	NA	NA	NA	NA	NA	TargetP-2.0: noTP
Phatr3_draftJ1304.p1	noTP	NA	NA	NA	NA	NA	TargetP-2.0: noTP
Phatr3_draftJ1654.p1	noTP	NA	NA	NA	NA	NA	TargetP-2.0: noTP
Phatr3_EG01341.p1	noTP	NA	NA	NA	NA	NA	TargetP-2.0: noTP
Phatr3_draftJ477.p1	noTP	NA	NA	NA	NA	NA	TargetP-2.0: noTP
Phatr3_draftJ1350.p1	noTP	NA	NA	NA	NA	NA	TargetP-2.0: noTP
Phatr3_EG01344.p1	noTP	NA	NA	NA	NA	NA	TargetP-2.0: noTP
Phatr3_EG01354.p1	noTP	NA	NA	NA	NA	NA	TargetP-2.0: noTP
Phatr3_draftJ1646.p1	noTP	NA	NA	NA	NA	NA	TargetP-2.0: noTP
Phatr3_draftJ706.p1	noTP	NA	NA	NA	NA	NA	TargetP-2.0: noTP
Phatr3_EG01347.p1	noTP	NA	NA	NA	NA	NA	TargetP-2.0: noTP
Phatr3_draftJ1660.p1	SP	21	IPA-FEI	0	0.654887569	0.318922935	Plastid, high confidence
Phatr3_draftJ1652.p1	mTP	NA	NA	NA	NA	NA	TargetP-2.0: mTP
Phatr3_EG01346.p1	noTP	NA	NA	NA	NA	NA	TargetP-2.0: noTP
Phatr3_draftJ1303.p1	noTP	NA	NA	NA	NA	NA	TargetP-2.0: noTP
Phatr3_EG01352.p1	noTP	NA	NA	NA	NA	NA	TargetP-2.0: noTP
Phatr3_draftJ719.p1	noTP	NA	NA	NA	NA	NA	TargetP-2.0: noTP
Phatr3_draftJ465.p1	noTP	NA	NA	NA	NA	NA	TargetP-2.0: noTP
Phatr3_draftJ1331.p1	noTP	NA	NA	NA	NA	NA	TargetP-2.0: noTP
Phatr3_EG01350.p1	noTP	NA	NA	NA	NA	NA	TargetP-2.0: noTP
Phatr3_EG01436.p1	noTP	NA	NA	NA	NA	NA	TargetP-2.0: noTP
Phatr3_draftJ1717.p1	SP	26	STA-YGT	-2	0.174436871	0.230439755	Plastid, low confidence
Phatr3_EG01438.p1	noTP	NA	NA	NA	NA	NA	TargetP-2.0: noTP
Phatr3_EG01431.p1	noTP	NA	NA	NA	NA	NA	TargetP-2.0: noTP
Phatr3_draftJ1724.p1	noTP	NA	NA	NA	NA	NA	TargetP-2.0: noTP
Phatr3_draftJ1730.p1	noTP	NA	NA	NA	NA	NA	TargetP-2.0: noTP
Phatr3_draftJ521.p1	mTP	NA	NA	NA	NA	NA	TargetP-2.0: mTP
Phatr3_EG01442.p1	noTP	NA	NA	NA	NA	NA	TargetP-2.0: noTP
Phatr3_draftJ1425.p1	noTP	NA	NA	NA	NA	NA	TargetP-2.0: noTP
Phatr3_EG01444.p1	SP	17	VTG-VEP	0	0.238854408	0.310930954	Not plastid, not ppc, signal peptide identified
Phatr3_EG02374.p1	noTP	NA	NA	NA	NA	NA	TargetP-2.0: noTP
Phatr3_EG01433.p1	noTP	NA	NA	NA	NA	NA	TargetP-2.0: noTP
Phatr3_EG01443.p1	noTP	NA	NA	NA	NA	NA	TargetP-2.0: noTP
Phatr3_draftJ1467.p1	noTP	NA	NA	NA	NA	NA	TargetP-2.0: noTP
Phatr3_draftJ1392.p1	noTP	NA	NA	NA	NA	NA	TargetP-2.0: noTP
Phatr3_draftJ1748.p1	noTP	NA	NA	NA	NA	NA	TargetP-2.0: noTP
Phatr3_draftJ1436.p1	noTP	NA	NA	NA	NA	NA	TargetP-2.0: noTP
Phatr3_draftJ542.p1	SP	27	VSA-FAP	0	0.909440732	0.556833743	Plastid, high confidence
Phatr3_EG01448.p1	noTP	NA	NA	NA	NA	NA	TargetP-2.0: noTP
Phatr3_draftJ552.p1	noTP	NA	NA	NA	NA	NA	TargetP-2.0: noTP
Phatr3_draftJ1024.p1	noTP	NA	NA	NA	NA	NA	TargetP-2.0: noTP
Phatr3_draftJ1443.p1	noTP	NA	NA	NA	NA	NA	TargetP-2.0: noTP
Phatr3_draftJ1431.p1	noTP	NA	NA	NA	NA	NA	TargetP-2.0: noTP
Phatr3_draftJ1731.p1	noTP	NA	NA	NA	NA	NA	TargetP-2.0: noTP
Phatr3_draftJ1478.p1	noTP	NA	NA	NA	NA	NA	TargetP-2.0: noTP
Phatr3_draftJ1423.p1	noTP	NA	NA	NA	NA	NA	TargetP-2.0: noTP
Phatr3_draftJ1697.p1	SP	15	SPA-SSW	-2	0.161415925	0.498534926	PPC
Phatr3_EG01432.p1	noTP	NA	NA	NA	NA	NA	TargetP-2.0: noTP
Phatr3_draftJ292.p1	noTP	NA	NA	NA	NA	NA	TargetP-2.0: noTP
Phatr3_draftJ1737.p1	SP	18	VLV-ITD	-2	0.163292128	0.268493618	Not plastid, not ppc, signal peptide identified
Phatr3_draftJ1464.p1	SP	28	GLG-FAA	-2	0.693803093	0.409925944	Plastid, low confidence
Phatr3_draftJ1391.p1	noTP	NA	NA	NA	NA	NA	TargetP-2.0: noTP
Phatr3_draftJ1373.p1	noTP	NA	NA	NA	NA	NA	TargetP-2.0: noTP
Phatr3_draftJ559.p1	noTP	NA	NA	NA	NA	NA	TargetP-2.0: noTP
Phatr3_draftJ1463.p1	noTP	NA	NA	NA	NA	NA	TargetP-2.0: noTP
Phatr3_EG01428.p1	noTP	NA	NA	NA	NA	NA	TargetP-2.0: noTP
Phatr3_draftJ1387.p1	noTP	NA	NA	NA	NA	NA	TargetP-2.0: noTP
Phatr3_draftJ1453.p1	noTP	NA	NA	NA	NA	NA	TargetP-2.0: noTP
Phatr3_draftJ913.p1	noTP	NA	NA	NA	NA	NA	TargetP-2.0: noTP
Phatr3_draftJ79.p1	noTP	NA	NA	NA	NA	NA	TargetP-2.0: noTP
Phatr3_draftJ1740.p1	noTP	NA	NA	NA	NA	NA	TargetP-2.0: noTP
Phatr3_draftJ1377.p1	noTP	NA	NA	NA	NA	NA	TargetP-2.0: noTP
Phatr3_draftJ1693.p1	mTP	NA	NA	NA	NA	NA	TargetP-2.0: mTP
Phatr3_draftJ1444.p1	noTP	NA	NA	NA	NA	NA	TargetP-2.0: noTP
Phatr3_draftJ1746.p1	noTP	NA	NA	NA	NA	NA	TargetP-2.0: noTP
Phatr3_draftJ748.p1	noTP	NA	NA	NA	NA	NA	TargetP-2.0: noTP
Phatr3_draftJ1732.p1	SP	25	WLG-FAT	-2	0.695303141	0.350601830	Plastid, low confidence
Phatr3_draftJ1437.p1	noTP	NA	NA	NA	NA	NA	TargetP-2.0: noTP
Phatr3_draftJ1747.p1	noTP	NA	NA	NA	NA	NA	TargetP-2.0: noTP
Phatr3_EG02375.p1	noTP	NA	NA	NA	NA	NA	TargetP-2.0: noTP
Phatr3_draftJ1695.p1	noTP	NA	NA	NA	NA	NA	TargetP-2.0: noTP
Phatr3_draftJ509.p1	noTP	NA	NA	NA	NA	NA	TargetP-2.0: noTP
Phatr3_EG01449.p1	SP	24	SHS-FYL	0	0.643877009	0.386174165	Plastid, high confidence
Phatr3_draftJ1758.p1	noTP	NA	NA	NA	NA	NA	TargetP-2.0: noTP
Phatr3_EG01435.p1	noTP	NA	NA	NA	NA	NA	TargetP-2.0: noTP
Phatr3_draftJ1692.p1	noTP	NA	NA	NA	NA	NA	TargetP-2.0: noTP
Phatr3_draftJ1441.p1	SP	22	VQP-WLG	0	0.169714691	0.369198837	Plastid, low confidence
Phatr3_draftJ1718.p1	SP	25	VNA-QEN	0	0.107358900	0.293895620	Not plastid, not ppc, signal peptide identified
Phatr3_draftJ1714.p1	SP	25	SDA-FLL	0	0.611821233	0.231226944	Plastid, high confidence
Phatr3_draftJ561.p1	SP	23	ASG-FTG	0	0.716248840	0.349831443	Plastid, high confidence
Phatr3_draftJ1367.p1	noTP	NA	NA	NA	NA	NA	TargetP-2.0: noTP
Phatr3_EG01441.p1	noTP	NA	NA	NA	NA	NA	TargetP-2.0: noTP
Phatr3_draftJ1756.p1	SP	27	VSA-ANE	0	0.117929150	0.271818763	Not plastid, not ppc, signal peptide identified
Phatr3_draftJ1390.p1	noTP	NA	NA	NA	NA	NA	TargetP-2.0: noTP
Phatr3_EG01439.p1	noTP	NA	NA	NA	NA	NA	TargetP-2.0: noTP
Phatr3_draftJ1812.p1	noTP	NA	NA	NA	NA	NA	TargetP-2.0: noTP
Phatr3_draftJ1735.p1	noTP	NA	NA	NA	NA	NA	TargetP-2.0: noTP
Phatr3_draftJ144.p1	noTP	NA	NA	NA	NA	NA	TargetP-2.0: noTP
Phatr3_draftJ1691.p1	SP	35	IQA-SPI	0	0.102747847	0.449063075	Not plastid, not ppc, signal peptide identified
Phatr3_draftJ765.p1	mTP	NA	NA	NA	NA	NA	TargetP-2.0: mTP
Phatr3_draftJ1372.p1	noTP	NA	NA	NA	NA	NA	TargetP-2.0: noTP
Phatr3_draftJ1734.p1	noTP	NA	NA	NA	NA	NA	TargetP-2.0: noTP
Phatr3_draftJ1694.p1	noTP	NA	NA	NA	NA	NA	TargetP-2.0: noTP
Phatr3_draftJ1750.p1	noTP	NA	NA	NA	NA	NA	TargetP-2.0: noTP
Phatr3_draftJ276.p1	noTP	NA	NA	NA	NA	NA	TargetP-2.0: noTP
Phatr3_draftJ52.p1	noTP	NA	NA	NA	NA	NA	TargetP-2.0: noTP
Phatr3_draftJ955.p1	noTP	NA	NA	NA	NA	NA	TargetP-2.0: noTP
Phatr3_draftJ1686.p1	noTP	NA	NA	NA	NA	NA	TargetP-2.0: noTP
Phatr3_EG02373.p1	noTP	NA	NA	NA	NA	NA	TargetP-2.0: noTP
Phatr3_EG01450.p1	noTP	NA	NA	NA	NA	NA	TargetP-2.0: noTP
Phatr3_EG01429.p1	noTP	NA	NA	NA	NA	NA	TargetP-2.0: noTP
Phatr3_draftJ174.p1	mTP	NA	NA	NA	NA	NA	TargetP-2.0: mTP
Phatr3_draftJ1723.p1	noTP	NA	NA	NA	NA	NA	TargetP-2.0: noTP
Phatr3_draftJ741.p1	noTP	NA	NA	NA	NA	NA	TargetP-2.0: noTP
Phatr3_EG01447.p1	noTP	NA	NA	NA	NA	NA	TargetP-2.0: noTP
Phatr3_draftJ1689.p1	mTP	NA	NA	NA	NA	NA	TargetP-2.0: mTP
Phatr3_EG01445.p1	noTP	NA	NA	NA	NA	NA	TargetP-2.0: noTP
Phatr3_draftJ1472.p1	noTP	NA	NA	NA	NA	NA	TargetP-2.0: noTP
Phatr3_draftJ1749.p1	noTP	NA	NA	NA	NA	NA	TargetP-2.0: noTP
Phatr3_EG01430.p1	noTP	NA	NA	NA	NA	NA	TargetP-2.0: noTP
Phatr3_draftJ224.p1	noTP	NA	NA	NA	NA	NA	TargetP-2.0: noTP
Phatr3_draftJ1418.p1	SP	19	LVA-VGV	-2	0.128184819	0.340703501	Not plastid, not ppc, signal peptide identified
Phatr3_EG01451.p1	noTP	NA	NA	NA	NA	NA	TargetP-2.0: noTP
Phatr3_EG01440.p1	SP	16	AAS-TGM	-2	0.113878097	0.282565377	Not plastid, not ppc, signal peptide identified
Phatr3_draftJ1438.p1	noTP	NA	NA	NA	NA	NA	TargetP-2.0: noTP
Phatr3_draftJ1384.p1	noTP	NA	NA	NA	NA	NA	TargetP-2.0: noTP
Phatr3_draftJ1374.p1	noTP	NA	NA	NA	NA	NA	TargetP-2.0: noTP
Phatr3_draftJ1023.p1	SP	35	VWA-KEA	0	0.117164331	0.242810287	Not plastid, not ppc, signal peptide identified
Phatr3_EG02422.p1	noTP	NA	NA	NA	NA	NA	TargetP-2.0: noTP
Phatr3_EG01434.p1	noTP	NA	NA	NA	NA	NA	TargetP-2.0: noTP
Phatr3_draftJ1393.p1	noTP	NA	NA	NA	NA	NA	TargetP-2.0: noTP
Phatr3_draftJ1820.p1	noTP	NA	NA	NA	NA	NA	TargetP-2.0: noTP
Phatr3_draftJ1725.p1	SP	20	AEA-FTV	0	0.671967087	0.246864532	Plastid, high confidence
Phatr3_draftJ1366.p1	SP	23	VFG-FAS	0	0.687340332	0.337254691	Plastid, high confidence
Phatr3_EG01437.p1	noTP	NA	NA	NA	NA	NA	TargetP-2.0: noTP
Phatr3_draftJ1400.p1	noTP	NA	NA	NA	NA	NA	TargetP-2.0: noTP
Phatr3_EG02110.p1	noTP	NA	NA	NA	NA	NA	TargetP-2.0: noTP
Phatr3_draftJ1396.p1	SP	35	GTA-WQP	0	0.276112437	0.312530520	Plastid, low confidence
Phatr3_draftJ1684.p1	noTP	NA	NA	NA	NA	NA	TargetP-2.0: noTP
Phatr3_draftJ1435.p1	noTP	NA	NA	NA	NA	NA	TargetP-2.0: noTP
Phatr3_draftJ1380.p1	noTP	NA	NA	NA	NA	NA	TargetP-2.0: noTP
Phatr3_draftJ1398.p1	noTP	NA	NA	NA	NA	NA	TargetP-2.0: noTP
Phatr3_draftJ1446.p1	noTP	NA	NA	NA	NA	NA	TargetP-2.0: noTP
Phatr3_draftJ780.p1	SP	26	THA-WLP	0	0.290161127	0.320827726	Plastid, low confidence
Phatr3_draftJ1704.p1	noTP	NA	NA	NA	NA	NA	TargetP-2.0: noTP
Phatr3_draftJ1757.p1	noTP	NA	NA	NA	NA	NA	TargetP-2.0: noTP
Phatr3_draftJ1699.p1	SP	27	STA-FSA	0	0.697857560	0.412295421	Plastid, high confidence
Phatr3_draftJ920.p1	noTP	NA	NA	NA	NA	NA	TargetP-2.0: noTP
Phatr3_draftJ1025.p1	noTP	NA	NA	NA	NA	NA	TargetP-2.0: noTP
Phatr3_draftJ1395.p1	SP	28	IEA-LSS	0	0.167902757	0.379929938	Plastid, low confidence
Phatr3_draftJ590.p1	noTP	NA	NA	NA	NA	NA	TargetP-2.0: noTP
Phatr3_EG01262.p1	noTP	NA	NA	NA	NA	NA	TargetP-2.0: noTP
Phatr3_draftJ1488.p1	noTP	NA	NA	NA	NA	NA	TargetP-2.0: noTP
Phatr3_draftJ1759.p1	SP	22	TSN-GVQ	-1	0.146421642	0.233321781	Not plastid, not ppc, signal peptide identified
Phatr3_EG01265.p1	noTP	NA	NA	NA	NA	NA	TargetP-2.0: noTP
Phatr3_EG02343.p1	noTP	NA	NA	NA	NA	NA	TargetP-2.0: noTP
Phatr3_draftJ1484.p1	noTP	NA	NA	NA	NA	NA	TargetP-2.0: noTP
Phatr3_draftJ1481.p1	noTP	NA	NA	NA	NA	NA	TargetP-2.0: noTP
Phatr3_EG01263.p1	noTP	NA	NA	NA	NA	NA	TargetP-2.0: noTP
Phatr3_EG01266.p1	noTP	NA	NA	NA	NA	NA	TargetP-2.0: noTP
Phatr3_draftJ1483.p1	noTP	NA	NA	NA	NA	NA	TargetP-2.0: noTP
Phatr3_EG01264.p1	noTP	NA	NA	NA	NA	NA	TargetP-2.0: noTP
Phatr3_draftJ1480.p1	noTP	NA	NA	NA	NA	NA	TargetP-2.0: noTP
Phatr3_draftJ1479.p1	noTP	NA	NA	NA	NA	NA	TargetP-2.0: noTP
Phatr3_EG01255.p1	noTP	NA	NA	NA	NA	NA	TargetP-2.0: noTP
Phatr3_EG01258.p1	noTP	NA	NA	NA	NA	NA	TargetP-2.0: noTP
Phatr3_EG01259.p1	noTP	NA	NA	NA	NA	NA	TargetP-2.0: noTP
Phatr3_EG01256.p1	noTP	NA	NA	NA	NA	NA	TargetP-2.0: noTP
Phatr3_draftJ1491.p1	noTP	NA	NA	NA	NA	NA	TargetP-2.0: noTP
Phatr3_draftJ1760.p1	SP	21	VRG-EVQ	0	0.121903385	0.268936723	Not plastid, not ppc, signal peptide identified
Phatr3_EG01260.p1	noTP	NA	NA	NA	NA	NA	TargetP-2.0: noTP
Phatr3_EG01257.p1	noTP	NA	NA	NA	NA	NA	TargetP-2.0: noTP
Phatr3_draftJ1761.p1	noTP	NA	NA	NA	NA	NA	TargetP-2.0: noTP
Phatr3_draftJ1762.p1	noTP	NA	NA	NA	NA	NA	TargetP-2.0: noTP
Phatr3_draftJ1493.p1	noTP	NA	NA	NA	NA	NA	TargetP-2.0: noTP
Phatr3_draftJ1498.p1	noTP	NA	NA	NA	NA	NA	TargetP-2.0: noTP
Phatr3_draftJ598.p1	noTP	NA	NA	NA	NA	NA	TargetP-2.0: noTP
Phatr3_draftJ1500.p1	noTP	NA	NA	NA	NA	NA	TargetP-2.0: noTP
Phatr3_EG02070.p1	noTP	NA	NA	NA	NA	NA	TargetP-2.0: noTP
Phatr3_draftJ1763.p1	noTP	NA	NA	NA	NA	NA	TargetP-2.0: noTP
Phatr3_EG01245.p1	noTP	NA	NA	NA	NA	NA	TargetP-2.0: noTP
Phatr3_EG01246.p1	noTP	NA	NA	NA	NA	NA	TargetP-2.0: noTP
Phatr3_draftJ1499.p1	noTP	NA	NA	NA	NA	NA	TargetP-2.0: noTP
Phatr3_EG02069.p1	noTP	NA	NA	NA	NA	NA	TargetP-2.0: noTP
Phatr3_draftJ1764.p1	noTP	NA	NA	NA	NA	NA	TargetP-2.0: noTP
Phatr3_EG01221.p1	noTP	NA	NA	NA	NA	NA	TargetP-2.0: noTP
Phatr3_draftJ1504.p1	noTP	NA	NA	NA	NA	NA	TargetP-2.0: noTP
Phatr3_draftJ1505.p1	noTP	NA	NA	NA	NA	NA	TargetP-2.0: noTP
Phatr3_EG01272.p1	noTP	NA	NA	NA	NA	NA	TargetP-2.0: noTP
Phatr3_draftJ1768.p1	noTP	NA	NA	NA	NA	NA	TargetP-2.0: noTP
Phatr3_EG01273.p1	noTP	NA	NA	NA	NA	NA	TargetP-2.0: noTP
Phatr3_draftJ231.p1	noTP	NA	NA	NA	NA	NA	TargetP-2.0: noTP
Phatr3_EG01271.p1	noTP	NA	NA	NA	NA	NA	TargetP-2.0: noTP
Phatr3_draftJ1767.p1	noTP	NA	NA	NA	NA	NA	TargetP-2.0: noTP
Phatr3_draftJ1502.p1	noTP	NA	NA	NA	NA	NA	TargetP-2.0: noTP
Phatr3_draftJ1766.p1	noTP	NA	NA	NA	NA	NA	TargetP-2.0: noTP
Phatr3_draftJ1769.p1	noTP	NA	NA	NA	NA	NA	TargetP-2.0: noTP
Phatr3_draftJ1512.p1	noTP	NA	NA	NA	NA	NA	TargetP-2.0: noTP
Phatr3_draftJ1513.p1	noTP	NA	NA	NA	NA	NA	TargetP-2.0: noTP
Phatr3_EG01228.p1	SP	21	GAA-TTT	2	0.175616903	0.303077545	Not plastid, not ppc, signal peptide identified
Phatr3_draftJ1549.p1	noTP	NA	NA	NA	NA	NA	TargetP-2.0: noTP
Phatr3_draftJ1772.p1	noTP	NA	NA	NA	NA	NA	TargetP-2.0: noTP
Phatr3_draftJ1771.p1	noTP	NA	NA	NA	NA	NA	TargetP-2.0: noTP
Phatr3_draftJ1770.p1	noTP	NA	NA	NA	NA	NA	TargetP-2.0: noTP
Phatr3_draftJ1517.p1	noTP	NA	NA	NA	NA	NA	TargetP-2.0: noTP
Phatr3_draftJ1518.p1	SP	22	ASQ-GTT	-1	0.153055127	0.176681413	Not plastid, not ppc, signal peptide identified
Phatr3_draftJ972.p1	noTP	NA	NA	NA	NA	NA	TargetP-2.0: noTP
Phatr3_draftJ1519.p1	noTP	NA	NA	NA	NA	NA	TargetP-2.0: noTP
Phatr3_draftJ308.p1	noTP	NA	NA	NA	NA	NA	TargetP-2.0: noTP
Phatr3_draftJ1525.p1	noTP	NA	NA	NA	NA	NA	TargetP-2.0: noTP
Phatr3_draftJ1524.p1	noTP	NA	NA	NA	NA	NA	TargetP-2.0: noTP
Phatr3_draftJ609.p1	noTP	NA	NA	NA	NA	NA	TargetP-2.0: noTP
Phatr3_draftJ1777.p1	noTP	NA	NA	NA	NA	NA	TargetP-2.0: noTP
Phatr3_draftJ1526.p1	noTP	NA	NA	NA	NA	NA	TargetP-2.0: noTP
Phatr3_draftJ1528.p1	noTP	NA	NA	NA	NA	NA	TargetP-2.0: noTP
Phatr3_draftJ1534.p1	noTP	NA	NA	NA	NA	NA	TargetP-2.0: noTP
Phatr3_draftJ1869.p1	noTP	NA	NA	NA	NA	NA	TargetP-2.0: noTP
Phatr3_draftJ1870.p1	noTP	NA	NA	NA	NA	NA	TargetP-2.0: noTP
Phatr3_draftJ1535.p1	noTP	NA	NA	NA	NA	NA	TargetP-2.0: noTP
Phatr3_draftJ976.p1	mTP	NA	NA	NA	NA	NA	TargetP-2.0: mTP
Phatr3_EG01223.p1	noTP	NA	NA	NA	NA	NA	TargetP-2.0: noTP
Phatr3_EG01222.p1	noTP	NA	NA	NA	NA	NA	TargetP-2.0: noTP
Phatr3_draftJ1537.p1	noTP	NA	NA	NA	NA	NA	TargetP-2.0: noTP
Phatr3_EG02423.p1	noTP	NA	NA	NA	NA	NA	TargetP-2.0: noTP
Phatr3_EG02424.p1	mTP	NA	NA	NA	NA	NA	TargetP-2.0: mTP
Phatr3_EG01229.p1	SP	17	LTA-SRV	-1	0.074864131	0.384163563	Not plastid, not ppc, signal peptide identified
Phatr3_draftJ1125.p1	noTP	NA	NA	NA	NA	NA	TargetP-2.0: noTP
Phatr3_EG02425.p1	noTP	NA	NA	NA	NA	NA	TargetP-2.0: noTP
Phatr3_draftJ1784.p1	noTP	NA	NA	NA	NA	NA	TargetP-2.0: noTP
Phatr3_draftJ1539.p1	noTP	NA	NA	NA	NA	NA	TargetP-2.0: noTP
Phatr3_draftJ1540.p1	SP	23	TKA-TEA	0	0.111163477	0.425259614	Not plastid, not ppc, signal peptide identified
Phatr3_EG02426.p1	noTP	NA	NA	NA	NA	NA	TargetP-2.0: noTP
Phatr3_EG01220.p1	SP	25	TDG-FGQ	0	0.631371662	0.304569590	Plastid, high confidence
Phatr3_draftJ1786.p1	noTP	NA	NA	NA	NA	NA	TargetP-2.0: noTP
Phatr3_draftJ611.p1	noTP	NA	NA	NA	NA	NA	TargetP-2.0: noTP
Phatr3_draftJ251.p1	noTP	NA	NA	NA	NA	NA	TargetP-2.0: noTP
Phatr3_draftJ1128.p1	noTP	NA	NA	NA	NA	NA	TargetP-2.0: noTP
Phatr3_EG01226.p1	noTP	NA	NA	NA	NA	NA	TargetP-2.0: noTP
Phatr3_draftJ1127.p1	noTP	NA	NA	NA	NA	NA	TargetP-2.0: noTP
Phatr3_draftJ1129.p1	noTP	NA	NA	NA	NA	NA	TargetP-2.0: noTP
Phatr3_draftJ1556.p1	noTP	NA	NA	NA	NA	NA	TargetP-2.0: noTP
Phatr3_EG01270.p1	noTP	NA	NA	NA	NA	NA	TargetP-2.0: noTP
Phatr3_EG01268.p1	noTP	NA	NA	NA	NA	NA	TargetP-2.0: noTP
Phatr3_draftJ1147.p1	SP	23	VTA-TQA	0	0.183630849	0.568569262	PPC
Phatr3_draftJ348.p1	mTP	NA	NA	NA	NA	NA	TargetP-2.0: mTP
Phatr3_draftJ295.p1	SP	33	VQA-RLL	0	0.162984461	0.476220802	Not plastid, not ppc, signal peptide identified
Phatr3_draftJ1563.p1	SP	27	IRA-FSF	0	0.670083408	0.446278929	Plastid, high confidence
Phatr3_draftJ1143.p1	SP	19	TTA-FVV	0	0.690480416	0.312985373	Plastid, high confidence
Phatr3_draftJ1828.p1	SP	22	VDA-FRV	0	0.680873174	0.283992480	Plastid, high confidence
Phatr3_draftJ1555.p1	noTP	NA	NA	NA	NA	NA	TargetP-2.0: noTP
Phatr3_draftJ636.p1	noTP	NA	NA	NA	NA	NA	TargetP-2.0: noTP
Phatr3_draftJ1135.p1	noTP	NA	NA	NA	NA	NA	TargetP-2.0: noTP
Phatr3_draftJ626.p1	noTP	NA	NA	NA	NA	NA	TargetP-2.0: noTP
Phatr3_EG01267.p1	noTP	NA	NA	NA	NA	NA	TargetP-2.0: noTP
Phatr3_EG01269.p1	noTP	NA	NA	NA	NA	NA	TargetP-2.0: noTP
Phatr3_draftJ1559.p1	SP	22	GVA-FAQ	-2	0.663119176	0.243199937	Plastid, low confidence
Phatr3_draftJ1554.p1	SP	19	ASA-RVE	0	0.120468645	0.403739702	Not plastid, not ppc, signal peptide identified
Phatr3_draftJ1553.p1	noTP	NA	NA	NA	NA	NA	TargetP-2.0: noTP
Phatr3_draftJ1568.p1	SP	25	AFA-FQP	2	0.771084523	0.263407905	Plastid, low confidence
Phatr3_draftJ1162.p1	noTP	NA	NA	NA	NA	NA	TargetP-2.0: noTP
Phatr3_draftJ1567.p1	noTP	NA	NA	NA	NA	NA	TargetP-2.0: noTP
Phatr3_draftJ1155.p1	noTP	NA	NA	NA	NA	NA	TargetP-2.0: noTP
Phatr3_draftJ1566.p1	SP	43	SHA-QSH	0	0.151144820	0.358291876	Not plastid, not ppc, signal peptide identified
Phatr3_EG01247.p1	SP	26	SDG-RNV	0	0.104841477	0.241884468	Not plastid, not ppc, signal peptide identified
Phatr3_draftJ1151.p1	noTP	NA	NA	NA	NA	NA	TargetP-2.0: noTP
Phatr3_draftJ1160.p1	noTP	NA	NA	NA	NA	NA	TargetP-2.0: noTP
Phatr3_draftJ358.p1	noTP	NA	NA	NA	NA	NA	TargetP-2.0: noTP
Phatr3_draftJ1152.p1	SP	21	SVA-HQG	0	0.142448822	0.264598959	Not plastid, not ppc, signal peptide identified
Phatr3_draftJ1570.p1	SP	22	SDA-LKP	0	0.283044137	0.359790568	Plastid, low confidence
Phatr3_draftJ1569.p1	SP	20	SQA-FTI	0	0.717024551	0.291252905	Plastid, high confidence
Phatr3_draftJ356.p1	noTP	NA	NA	NA	NA	NA	TargetP-2.0: noTP
Phatr3_J36570.p1	SP	24	VVV-CVD	-1	0.132636735	0.254663985	Not plastid, not ppc, signal peptide identified
Phatr3_J13158.p1	SP	24	AYF-FHF	2	0.623362768	0.288042406	Plastid, low confidence
Phatr3_J36641.p1	noTP	NA	NA	NA	NA	NA	TargetP-2.0: noTP
Phatr3_EG02291.p1	noTP	NA	NA	NA	NA	NA	TargetP-2.0: noTP
Phatr3_J36555.p1	noTP	NA	NA	NA	NA	NA	TargetP-2.0: noTP
Phatr3_J1196.p1	noTP	NA	NA	NA	NA	NA	TargetP-2.0: noTP
Phatr3_J13119.p1	noTP	NA	NA	NA	NA	NA	TargetP-2.0: noTP
Phatr3_J46460.p1	noTP	NA	NA	NA	NA	NA	TargetP-2.0: noTP
Phatr3_J36358.p1	noTP	NA	NA	NA	NA	NA	TargetP-2.0: noTP
Phatr3_EG00726.p1	noTP	NA	NA	NA	NA	NA	TargetP-2.0: noTP
Phatr3_J46556.p1	noTP	NA	NA	NA	NA	NA	TargetP-2.0: noTP
Phatr3_EG00718.p1	noTP	NA	NA	NA	NA	NA	TargetP-2.0: noTP
Phatr3_J46406.p1	noTP	NA	NA	NA	NA	NA	TargetP-2.0: noTP
Phatr3_J46348.p1	noTP	NA	NA	NA	NA	NA	TargetP-2.0: noTP
Phatr3_J20857.p1	noTP	NA	NA	NA	NA	NA	TargetP-2.0: noTP
Phatr3_J5288.p1	mTP	NA	NA	NA	NA	NA	TargetP-2.0: mTP
Phatr3_J46446.p1	noTP	NA	NA	NA	NA	NA	TargetP-2.0: noTP
Phatr3_J46580.p1	noTP	NA	NA	NA	NA	NA	TargetP-2.0: noTP
Phatr3_J46595.p1	noTP	NA	NA	NA	NA	NA	TargetP-2.0: noTP
Phatr3_J6732.p1	noTP	NA	NA	NA	NA	NA	TargetP-2.0: noTP
Phatr3_J36301.p1	noTP	NA	NA	NA	NA	NA	TargetP-2.0: noTP
Phatr3_J36403.p1	SP	23	SQA-FLG	0	0.608082999	0.237532568	Plastid, high confidence
Phatr3_EG00763.p1	SP	26	TIC-IRE	2	0.118090830	0.316724262	Not plastid, not ppc, signal peptide identified
Phatr3_J46392.p1	noTP	NA	NA	NA	NA	NA	TargetP-2.0: noTP
Phatr3_J13073.p1	SP	21	AEA-FMG	0	0.674169542	0.543527367	Plastid, high confidence
Phatr3_J46356.p1	noTP	NA	NA	NA	NA	NA	TargetP-2.0: noTP
Phatr3_J46551.p1	noTP	NA	NA	NA	NA	NA	TargetP-2.0: noTP
Phatr3_J3061.p1	SP	27	AHA-WTP	0	0.354015829	0.310304333	Plastid, high confidence
Phatr3_J46454.p1	noTP	NA	NA	NA	NA	NA	TargetP-2.0: noTP
Phatr3_J54599.p1	noTP	NA	NA	NA	NA	NA	TargetP-2.0: noTP
Phatr3_J46411.p1	SP	27	TTA-FTT	0	0.725592739	0.419150072	Plastid, high confidence
Phatr3_J46571.p1	noTP	NA	NA	NA	NA	NA	TargetP-2.0: noTP
Phatr3_J54611.p1	SP	30	CRS-IHL	0	0.153835794	0.380542350	Not plastid, not ppc, signal peptide identified
Phatr3_J46465.p1	SP	22	VSS-RKT	0	0.130706762	0.340109648	Not plastid, not ppc, signal peptide identified
Phatr3_EG00776.p1	noTP	NA	NA	NA	NA	NA	TargetP-2.0: noTP
Phatr3_J46570.p1	noTP	NA	NA	NA	NA	NA	TargetP-2.0: noTP
Phatr3_J46628.p1	noTP	NA	NA	NA	NA	NA	TargetP-2.0: noTP
Phatr3_J50964.p1	noTP	NA	NA	NA	NA	NA	TargetP-2.0: noTP
Phatr3_J46399.p1	noTP	NA	NA	NA	NA	NA	TargetP-2.0: noTP
Phatr3_EG00735.p1	SP	20	SVA-TSS	-1	0.155355442	0.464501107	Not plastid, not ppc, signal peptide identified
Phatr3_J46428.p1	noTP	NA	NA	NA	NA	NA	TargetP-2.0: noTP
Phatr3_J46380.p1	noTP	NA	NA	NA	NA	NA	TargetP-2.0: noTP
Phatr3_J46341.p1	noTP	NA	NA	NA	NA	NA	TargetP-2.0: noTP
Phatr3_J46599.p1	noTP	NA	NA	NA	NA	NA	TargetP-2.0: noTP
Phatr3_J20809.p1	SP	23	SDA-FIP	0	0.738435334	0.279012263	Plastid, high confidence
Phatr3_J46475.p1	noTP	NA	NA	NA	NA	NA	TargetP-2.0: noTP
Phatr3_EG00757.p1	noTP	NA	NA	NA	NA	NA	TargetP-2.0: noTP
Phatr3_J36405.p1	noTP	NA	NA	NA	NA	NA	TargetP-2.0: noTP
Phatr3_J46364.p1	mTP	NA	NA	NA	NA	NA	TargetP-2.0: mTP
Phatr3_J36394.p1	SP	22	VNG-QQC	0	0.125334181	0.435327813	Not plastid, not ppc, signal peptide identified
Phatr3_J5769.p1	mTP	NA	NA	NA	NA	NA	TargetP-2.0: mTP
Phatr3_EG02285.p1	SP	30	AGA-FQL	0	0.699368861	0.435293280	Plastid, high confidence
Phatr3_EG01998.p1	noTP	NA	NA	NA	NA	NA	TargetP-2.0: noTP
Phatr3_J46353.p1	SP	20	TAA-AVP	0	0.294762206	0.304644093	Not plastid, not ppc, signal peptide identified
Phatr3_J46487.p1	noTP	NA	NA	NA	NA	NA	TargetP-2.0: noTP
Phatr3_J12981.p1	noTP	NA	NA	NA	NA	NA	TargetP-2.0: noTP
Phatr3_J46539.p1	SP	21	SIG-LVR	0	0.145104308	0.190906275	Plastid, low confidence
Phatr3_J36568.p1	noTP	NA	NA	NA	NA	NA	TargetP-2.0: noTP
Phatr3_EG00775.p1	noTP	NA	NA	NA	NA	NA	TargetP-2.0: noTP
Phatr3_J36359.p1	SP	22	ASA-FVP	0	0.762667434	0.353037221	Plastid, high confidence
Phatr3_EG00768.p1	noTP	NA	NA	NA	NA	NA	TargetP-2.0: noTP
Phatr3_J12985.p1	mTP	NA	NA	NA	NA	NA	TargetP-2.0: mTP
Phatr3_J46564.p1	noTP	NA	NA	NA	NA	NA	TargetP-2.0: noTP
Phatr3_EG01996.p1	noTP	NA	NA	NA	NA	NA	TargetP-2.0: noTP
Phatr3_J13076.p1	SP	21	SAA-FAI	-2	0.661896418	0.253968994	Plastid, low confidence
Phatr3_EG00745.p1	noTP	NA	NA	NA	NA	NA	TargetP-2.0: noTP
Phatr3_J46577.p1	mTP	NA	NA	NA	NA	NA	TargetP-2.0: mTP
Phatr3_J46382.p1	noTP	NA	NA	NA	NA	NA	TargetP-2.0: noTP
Phatr3_J46504.p1	noTP	NA	NA	NA	NA	NA	TargetP-2.0: noTP
Phatr3_J46514.p1	noTP	NA	NA	NA	NA	NA	TargetP-2.0: noTP
Phatr3_EG00740.p1	noTP	NA	NA	NA	NA	NA	TargetP-2.0: noTP
Phatr3_J20787.p1	mTP	NA	NA	NA	NA	NA	TargetP-2.0: mTP
Phatr3_J46436.p1	SP	32	VVS-LRT	0	0.147631257	0.306556549	Plastid, low confidence
Phatr3_J36390.p1	noTP	NA	NA	NA	NA	NA	TargetP-2.0: noTP
Phatr3_J27877.p1	noTP	NA	NA	NA	NA	NA	TargetP-2.0: noTP
Phatr3_J36449.p1	noTP	NA	NA	NA	NA	NA	TargetP-2.0: noTP
Phatr3_EG00755.p1	mTP	NA	NA	NA	NA	NA	TargetP-2.0: mTP
Phatr3_J54569.p1	noTP	NA	NA	NA	NA	NA	TargetP-2.0: noTP
Phatr3_J36633.p1	noTP	NA	NA	NA	NA	NA	TargetP-2.0: noTP
Phatr3_J12969.p1	SP	27	TKS-VVS	0	0.196256254	0.179700798	Not plastid, not ppc, signal peptide identified
Phatr3_J36434.p1	SP	22	SFA-FIP	0	0.760652197	0.483927577	Plastid, high confidence
Phatr3_J46336.p1	SP	23	AAA-FAP	0	0.798635633	0.314937339	Plastid, high confidence
Phatr3_J12989.p1	noTP	NA	NA	NA	NA	NA	TargetP-2.0: noTP
Phatr3_J46345.p1	noTP	NA	NA	NA	NA	NA	TargetP-2.0: noTP
Phatr3_J46529.p1	SP	30	AAA-FAP	0	0.846151353	0.413072129	Plastid, high confidence
Phatr3_J46447.p1	noTP	NA	NA	NA	NA	NA	TargetP-2.0: noTP
Phatr3_EG00743.p1	noTP	NA	NA	NA	NA	NA	TargetP-2.0: noTP
Phatr3_J20740.p1	noTP	NA	NA	NA	NA	NA	TargetP-2.0: noTP
Phatr3_J46360.p1	noTP	NA	NA	NA	NA	NA	TargetP-2.0: noTP
Phatr3_J46579.p1	noTP	NA	NA	NA	NA	NA	TargetP-2.0: noTP
Phatr3_J46622.p1	noTP	NA	NA	NA	NA	NA	TargetP-2.0: noTP
Phatr3_J46478.p1	noTP	NA	NA	NA	NA	NA	TargetP-2.0: noTP
Phatr3_EG02289.p1	noTP	NA	NA	NA	NA	NA	TargetP-2.0: noTP
Phatr3_J36485.p1	noTP	NA	NA	NA	NA	NA	TargetP-2.0: noTP
Phatr3_J36600.p1	mTP	NA	NA	NA	NA	NA	TargetP-2.0: mTP
Phatr3_J36426.p1	noTP	NA	NA	NA	NA	NA	TargetP-2.0: noTP
Phatr3_J46351.p1	SP	31	GIA-WNN	0	0.158215512	0.241750730	Plastid, low confidence
Phatr3_EG00749.p1	noTP	NA	NA	NA	NA	NA	TargetP-2.0: noTP
Phatr3_J20755.p1	noTP	NA	NA	NA	NA	NA	TargetP-2.0: noTP
Phatr3_EG00762.p1	SP	27	DTQ-GKP	-1	0.223007457	0.221842164	Not plastid, not ppc, signal peptide identified
Phatr3_EG00772.p1	noTP	NA	NA	NA	NA	NA	TargetP-2.0: noTP
Phatr3_J13208.p1	noTP	NA	NA	NA	NA	NA	TargetP-2.0: noTP
Phatr3_EG00759.p1	SP	34	SEA-FSP	0	0.782357091	0.305426356	Plastid, high confidence
Phatr3_EG02288.p1	noTP	NA	NA	NA	NA	NA	TargetP-2.0: noTP
Phatr3_J46343.p1	noTP	NA	NA	NA	NA	NA	TargetP-2.0: noTP
Phatr3_EG00747.p1	noTP	NA	NA	NA	NA	NA	TargetP-2.0: noTP
Phatr3_J36424.p1	noTP	NA	NA	NA	NA	NA	TargetP-2.0: noTP
Phatr3_J28009.p1	noTP	NA	NA	NA	NA	NA	TargetP-2.0: noTP
Phatr3_EG00742.p1	noTP	NA	NA	NA	NA	NA	TargetP-2.0: noTP
Phatr3_J46546.p1	noTP	NA	NA	NA	NA	NA	TargetP-2.0: noTP
Phatr3_J36590.p1	noTP	NA	NA	NA	NA	NA	TargetP-2.0: noTP
Phatr3_J36531.p1	noTP	NA	NA	NA	NA	NA	TargetP-2.0: noTP
Phatr3_EG00738.p1	noTP	NA	NA	NA	NA	NA	TargetP-2.0: noTP
Phatr3_EG00746.p1	noTP	NA	NA	NA	NA	NA	TargetP-2.0: noTP
Phatr3_J36606.p1	noTP	NA	NA	NA	NA	NA	TargetP-2.0: noTP
Phatr3_J46372.p1	noTP	NA	NA	NA	NA	NA	TargetP-2.0: noTP
Phatr3_J46568.p1	noTP	NA	NA	NA	NA	NA	TargetP-2.0: noTP
Phatr3_EG00721.p1	SP	21	MKA-LGA	-2	0.151095574	0.422978141	Plastid, low confidence
Phatr3_EG02286.p1	SP	32	ADA-FAF	0	0.770311524	0.436676925	Plastid, high confidence
Phatr3_EG02287.p1	noTP	NA	NA	NA	NA	NA	TargetP-2.0: noTP
Phatr3_EG00756.p1	noTP	NA	NA	NA	NA	NA	TargetP-2.0: noTP
Phatr3_J46403.p1	SP	29	GDA-LTV	2	0.195457221	0.443029002	Plastid, low confidence
Phatr3_EG00729.p1	noTP	NA	NA	NA	NA	NA	TargetP-2.0: noTP
Phatr3_J46535.p1	noTP	NA	NA	NA	NA	NA	TargetP-2.0: noTP
Phatr3_J46522.p1	noTP	NA	NA	NA	NA	NA	TargetP-2.0: noTP
Phatr3_J36589.p1	SP	26	SLA-VTD	0	0.173820673	0.292638571	Not plastid, not ppc, signal peptide identified
Phatr3_J46550.p1	mTP	NA	NA	NA	NA	NA	TargetP-2.0: mTP
Phatr3_J5526.p1	noTP	NA	NA	NA	NA	NA	TargetP-2.0: noTP
Phatr3_J46607.p1	noTP	NA	NA	NA	NA	NA	TargetP-2.0: noTP
Phatr3_EG00736.p1	noTP	NA	NA	NA	NA	NA	TargetP-2.0: noTP
Phatr3_J46458.p1	noTP	NA	NA	NA	NA	NA	TargetP-2.0: noTP
Phatr3_J54598.p1	SP	29	IDA-FSS	0	0.666422479	0.290085580	Plastid, high confidence
Phatr3_J13150.p1	SP	36	VDA-LNS	0	0.213347726	0.389239056	Plastid, low confidence
Phatr3_J36310.p1	noTP	NA	NA	NA	NA	NA	TargetP-2.0: noTP
Phatr3_J46621.p1	SP	34	TQA-ISK	0	0.147503352	0.389165417	Not plastid, not ppc, signal peptide identified
Phatr3_EG00771.p1	noTP	NA	NA	NA	NA	NA	TargetP-2.0: noTP
Phatr3_J46593.p1	SP	19	ASS-FVP	0	0.750636518	0.258193916	Plastid, high confidence
Phatr3_J46519.p1	noTP	NA	NA	NA	NA	NA	TargetP-2.0: noTP
Phatr3_J46601.p1	noTP	NA	NA	NA	NA	NA	TargetP-2.0: noTP
Phatr3_J46405.p1	noTP	NA	NA	NA	NA	NA	TargetP-2.0: noTP
Phatr3_J27976.p1	mTP	NA	NA	NA	NA	NA	TargetP-2.0: mTP
Phatr3_EG00780.p1	mTP	NA	NA	NA	NA	NA	TargetP-2.0: mTP
Phatr3_J46424.p1	noTP	NA	NA	NA	NA	NA	TargetP-2.0: noTP
Phatr3_J13078.p1	noTP	NA	NA	NA	NA	NA	TargetP-2.0: noTP
Phatr3_J20885.p1	noTP	NA	NA	NA	NA	NA	TargetP-2.0: noTP
Phatr3_J36569.p1	noTP	NA	NA	NA	NA	NA	TargetP-2.0: noTP
Phatr3_J54590.p1	SP	19	GTA-SVE	0	0.202960110	0.499194139	PPC
Phatr3_J52058.p1	noTP	NA	NA	NA	NA	NA	TargetP-2.0: noTP
Phatr3_J36629.p1	noTP	NA	NA	NA	NA	NA	TargetP-2.0: noTP
Phatr3_J13157.p1	noTP	NA	NA	NA	NA	NA	TargetP-2.0: noTP
Phatr3_J54602.p1	noTP	NA	NA	NA	NA	NA	TargetP-2.0: noTP
Phatr3_J36420.p1	mTP	NA	NA	NA	NA	NA	TargetP-2.0: mTP
Phatr3_EG00754.p1	noTP	NA	NA	NA	NA	NA	TargetP-2.0: noTP
Phatr3_EG01997.p1	noTP	NA	NA	NA	NA	NA	TargetP-2.0: noTP
Phatr3_J36347.p1	SP	20	SSA-FVP	1	0.835381987	0.272133834	Plastid, low confidence
Phatr3_EG00739.p1	noTP	NA	NA	NA	NA	NA	TargetP-2.0: noTP
Phatr3_J36398.p1	noTP	NA	NA	NA	NA	NA	TargetP-2.0: noTP
Phatr3_J1813.p1	noTP	NA	NA	NA	NA	NA	TargetP-2.0: noTP
Phatr3_J36362.p1	SP	30	THG-FHS	0	0.657335854	0.380033392	Plastid, high confidence
Phatr3_J20899.p1	noTP	NA	NA	NA	NA	NA	TargetP-2.0: noTP
Phatr3_EG00741.p1	noTP	NA	NA	NA	NA	NA	TargetP-2.0: noTP
Phatr3_J46479.p1	noTP	NA	NA	NA	NA	NA	TargetP-2.0: noTP
Phatr3_J46618.p1	noTP	NA	NA	NA	NA	NA	TargetP-2.0: noTP
Phatr3_EG02000.p1	noTP	NA	NA	NA	NA	NA	TargetP-2.0: noTP
Phatr3_J13125.p1	noTP	NA	NA	NA	NA	NA	TargetP-2.0: noTP
Phatr3_J20757.p1	SP	27	TNA-WMT	2	0.259676552	0.312816841	Plastid, low confidence
Phatr3_J20837.p1	noTP	NA	NA	NA	NA	NA	TargetP-2.0: noTP
Phatr3_J20872.p1	noTP	NA	NA	NA	NA	NA	TargetP-2.0: noTP
Phatr3_J46501.p1	noTP	NA	NA	NA	NA	NA	TargetP-2.0: noTP
Phatr3_J46531.p1	SP	22	QGE-GDP	1	0.207308322	0.372694690	Not plastid, not ppc, signal peptide identified
Phatr3_J20893.p1	mTP	NA	NA	NA	NA	NA	TargetP-2.0: mTP
Phatr3_J46339.p1	noTP	NA	NA	NA	NA	NA	TargetP-2.0: noTP
Phatr3_J13034.p1	mTP	NA	NA	NA	NA	NA	TargetP-2.0: mTP
Phatr3_J46513.p1	SP	21	VQD-EES	1	0.112004792	0.405036160	Not plastid, not ppc, signal peptide identified
Phatr3_EG00720.p1	noTP	NA	NA	NA	NA	NA	TargetP-2.0: noTP
Phatr3_J46547.p1	SP	19	TQA-QNS	0	0.202868233	0.400877429	Not plastid, not ppc, signal peptide identified
Phatr3_J46496.p1	noTP	NA	NA	NA	NA	NA	TargetP-2.0: noTP
Phatr3_EG00760.p1	noTP	NA	NA	NA	NA	NA	TargetP-2.0: noTP
Phatr3_J46603.p1	noTP	NA	NA	NA	NA	NA	TargetP-2.0: noTP
Phatr3_J20905.p1	noTP	NA	NA	NA	NA	NA	TargetP-2.0: noTP
Phatr3_J46370.p1	SP	20	VTA-FAP	0	0.772435290	0.293778961	Plastid, high confidence
Phatr3_J36323.p1	noTP	NA	NA	NA	NA	NA	TargetP-2.0: noTP
Phatr3_J36502.p1	SP	22	TMA-TQP	0	0.268486738	0.513087391	PPC
Phatr3_J27972.p1	noTP	NA	NA	NA	NA	NA	TargetP-2.0: noTP
Phatr3_EG02430.p1	noTP	NA	NA	NA	NA	NA	TargetP-2.0: noTP
Phatr3_J13205.p1	noTP	NA	NA	NA	NA	NA	TargetP-2.0: noTP
Phatr3_J46371.p1	noTP	NA	NA	NA	NA	NA	TargetP-2.0: noTP
Phatr3_J46390.p1	noTP	NA	NA	NA	NA	NA	TargetP-2.0: noTP
Phatr3_J46456.p1	noTP	NA	NA	NA	NA	NA	TargetP-2.0: noTP
Phatr3_J46376.p1	SP	20	VAG-FVP	0	0.761636264	0.260396604	Plastid, high confidence
Phatr3_J46444.p1	SP	23	VGA-FTS	0	0.711352787	0.357091628	Plastid, high confidence
Phatr3_J46569.p1	SP	22	SHG-TVE	0	0.181431132	0.307260043	Not plastid, not ppc, signal peptide identified
Phatr3_J231.p1	noTP	NA	NA	NA	NA	NA	TargetP-2.0: noTP
Phatr3_J50971.p1	mTP	NA	NA	NA	NA	NA	TargetP-2.0: mTP
Phatr3_J46408.p1	SP	30	TYH-QTL	2	0.197744156	0.218141172	Not plastid, not ppc, signal peptide identified
Phatr3_J46605.p1	SP	26	RSI-EKP	1	0.218972384	0.483529629	Not plastid, not ppc, signal peptide identified
Phatr3_J46537.p1	noTP	NA	NA	NA	NA	NA	TargetP-2.0: noTP
Phatr3_EG00761.p1	SP	19	LLA-KNP	0	0.211158335	0.350731622	Not plastid, not ppc, signal peptide identified
Phatr3_EG02290.p1	noTP	NA	NA	NA	NA	NA	TargetP-2.0: noTP
Phatr3_J46451.p1	noTP	NA	NA	NA	NA	NA	TargetP-2.0: noTP
Phatr3_EG00717.p1	noTP	NA	NA	NA	NA	NA	TargetP-2.0: noTP
Phatr3_J46420.p1	noTP	NA	NA	NA	NA	NA	TargetP-2.0: noTP
Phatr3_J5808.p1	noTP	NA	NA	NA	NA	NA	TargetP-2.0: noTP
Phatr3_J46419.p1	noTP	NA	NA	NA	NA	NA	TargetP-2.0: noTP
Phatr3_J46440.p1	noTP	NA	NA	NA	NA	NA	TargetP-2.0: noTP
Phatr3_EG00737.p1	noTP	NA	NA	NA	NA	NA	TargetP-2.0: noTP
Phatr3_J46493.p1	noTP	NA	NA	NA	NA	NA	TargetP-2.0: noTP
Phatr3_J20773.p1	noTP	NA	NA	NA	NA	NA	TargetP-2.0: noTP
Phatr3_J46429.p1	noTP	NA	NA	NA	NA	NA	TargetP-2.0: noTP
Phatr3_EG00724.p1	noTP	NA	NA	NA	NA	NA	TargetP-2.0: noTP
Phatr3_J46625.p1	SP	22	KAA-FAE	-2	0.626311133	0.250776164	Plastid, low confidence
Phatr3_J46476.p1	noTP	NA	NA	NA	NA	NA	TargetP-2.0: noTP
Phatr3_J13095.p1	noTP	NA	NA	NA	NA	NA	TargetP-2.0: noTP
Phatr3_EG00778.p1	noTP	NA	NA	NA	NA	NA	TargetP-2.0: noTP
Phatr3_J46448.p1	SP	19	AAA-YNM	0	0.109022829	0.315222554	Plastid, low confidence
Phatr3_J46417.p1	noTP	NA	NA	NA	NA	NA	TargetP-2.0: noTP
Phatr3_J46484.p1	noTP	NA	NA	NA	NA	NA	TargetP-2.0: noTP
Phatr3_EG00752.p1	noTP	NA	NA	NA	NA	NA	TargetP-2.0: noTP
Phatr3_J13192.p1	noTP	NA	NA	NA	NA	NA	TargetP-2.0: noTP
Phatr3_EG00767.p1	SP	13	AMA-TNL	0	0.135199945	0.241507903	Not plastid, not ppc, signal peptide identified
Phatr3_EG00773.p1	noTP	NA	NA	NA	NA	NA	TargetP-2.0: noTP
Phatr3_J36383.p1	noTP	NA	NA	NA	NA	NA	TargetP-2.0: noTP
Phatr3_EG00725.p1	noTP	NA	NA	NA	NA	NA	TargetP-2.0: noTP
Phatr3_J12984.p1	SP	25	MVA-GQL	-1	0.139226780	0.288164770	Not plastid, not ppc, signal peptide identified
Phatr3_J20934.p1	SP	24	SDA-FVP	0	0.804074197	0.272319854	Plastid, high confidence
Phatr3_J46402.p1	noTP	NA	NA	NA	NA	NA	TargetP-2.0: noTP
Phatr3_EG00769.p1	noTP	NA	NA	NA	NA	NA	TargetP-2.0: noTP
Phatr3_J36528.p1	noTP	NA	NA	NA	NA	NA	TargetP-2.0: noTP
Phatr3_J36476.p1	noTP	NA	NA	NA	NA	NA	TargetP-2.0: noTP
Phatr3_EG00727.p1	noTP	NA	NA	NA	NA	NA	TargetP-2.0: noTP
Phatr3_J46606.p1	noTP	NA	NA	NA	NA	NA	TargetP-2.0: noTP
Phatr3_J46377.p1	noTP	NA	NA	NA	NA	NA	TargetP-2.0: noTP
Phatr3_J46346.p1	noTP	NA	NA	NA	NA	NA	TargetP-2.0: noTP
Phatr3_J46468.p1	noTP	NA	NA	NA	NA	NA	TargetP-2.0: noTP
Phatr3_J46612.p1	noTP	NA	NA	NA	NA	NA	TargetP-2.0: noTP
Phatr3_J36517.p1	noTP	NA	NA	NA	NA	NA	TargetP-2.0: noTP
Phatr3_EG00751.p1	noTP	NA	NA	NA	NA	NA	TargetP-2.0: noTP
Phatr3_J36356.p1	noTP	NA	NA	NA	NA	NA	TargetP-2.0: noTP
Phatr3_J36547.p1	noTP	NA	NA	NA	NA	NA	TargetP-2.0: noTP
Phatr3_J13096.p1	noTP	NA	NA	NA	NA	NA	TargetP-2.0: noTP
Phatr3_J46602.p1	noTP	NA	NA	NA	NA	NA	TargetP-2.0: noTP
Phatr3_J46363.p1	noTP	NA	NA	NA	NA	NA	TargetP-2.0: noTP
Phatr3_EG00728.p1	noTP	NA	NA	NA	NA	NA	TargetP-2.0: noTP
Phatr3_J13088.p1	noTP	NA	NA	NA	NA	NA	TargetP-2.0: noTP
Phatr3_EG00748.p1	noTP	NA	NA	NA	NA	NA	TargetP-2.0: noTP
Phatr3_J36270.p1	noTP	NA	NA	NA	NA	NA	TargetP-2.0: noTP
Phatr3_J46485.p1	SP	34	IVA-FSL	0	0.667281210	0.387537299	Plastid, high confidence
Phatr3_J46620.p1	noTP	NA	NA	NA	NA	NA	TargetP-2.0: noTP
Phatr3_J46470.p1	noTP	NA	NA	NA	NA	NA	TargetP-2.0: noTP
Phatr3_J46395.p1	noTP	NA	NA	NA	NA	NA	TargetP-2.0: noTP
Phatr3_J12963.p1	noTP	NA	NA	NA	NA	NA	TargetP-2.0: noTP
Phatr3_J36386.p1	noTP	NA	NA	NA	NA	NA	TargetP-2.0: noTP
Phatr3_J46431.p1	noTP	NA	NA	NA	NA	NA	TargetP-2.0: noTP
Phatr3_J46491.p1	noTP	NA	NA	NA	NA	NA	TargetP-2.0: noTP
Phatr3_J46578.p1	noTP	NA	NA	NA	NA	NA	TargetP-2.0: noTP
Phatr3_J46418.p1	noTP	NA	NA	NA	NA	NA	TargetP-2.0: noTP
Phatr3_J46373.p1	noTP	NA	NA	NA	NA	NA	TargetP-2.0: noTP
Phatr3_J36468.p1	noTP	NA	NA	NA	NA	NA	TargetP-2.0: noTP
Phatr3_EG00732.p1	noTP	NA	NA	NA	NA	NA	TargetP-2.0: noTP
Phatr3_EG00750.p1	noTP	NA	NA	NA	NA	NA	TargetP-2.0: noTP
Phatr3_J46433.p1	SP	18	ASA-FVT	0	0.693693826	0.221809594	Plastid, high confidence
Phatr3_J36529.p1	SP	20	AAA-FQP	0	0.792499954	0.432552034	Plastid, high confidence
Phatr3_J54591.p1	noTP	NA	NA	NA	NA	NA	TargetP-2.0: noTP
Phatr3_J36582.p1	noTP	NA	NA	NA	NA	NA	TargetP-2.0: noTP
Phatr3_J46453.p1	noTP	NA	NA	NA	NA	NA	TargetP-2.0: noTP
Phatr3_J12990.p1	noTP	NA	NA	NA	NA	NA	TargetP-2.0: noTP
Phatr3_J28056.p1	noTP	NA	NA	NA	NA	NA	TargetP-2.0: noTP
Phatr3_EG00764.p1	noTP	NA	NA	NA	NA	NA	TargetP-2.0: noTP
Phatr3_EG00731.p1	noTP	NA	NA	NA	NA	NA	TargetP-2.0: noTP
Phatr3_J36381.p1	noTP	NA	NA	NA	NA	NA	TargetP-2.0: noTP
Phatr3_J20833.p1	SP	25	HVL-FAG	-2	0.648168034	0.253737762	Plastid, low confidence
Phatr3_J46381.p1	noTP	NA	NA	NA	NA	NA	TargetP-2.0: noTP
Phatr3_EG00722.p1	noTP	NA	NA	NA	NA	NA	TargetP-2.0: noTP
Phatr3_J54560.p1	noTP	NA	NA	NA	NA	NA	TargetP-2.0: noTP
Phatr3_J36425.p1	noTP	NA	NA	NA	NA	NA	TargetP-2.0: noTP
Phatr3_J36284.p1	noTP	NA	NA	NA	NA	NA	TargetP-2.0: noTP
Phatr3_J46597.p1	SP	19	ASA-FSV	0	0.621855464	0.386621129	Plastid, high confidence
Phatr3_J46474.p1	noTP	NA	NA	NA	NA	NA	TargetP-2.0: noTP
Phatr3_J46488.p1	noTP	NA	NA	NA	NA	NA	TargetP-2.0: noTP
Phatr3_J46524.p1	noTP	NA	NA	NA	NA	NA	TargetP-2.0: noTP
Phatr3_J36444.p1	noTP	NA	NA	NA	NA	NA	TargetP-2.0: noTP
Phatr3_J50961.p1	mTP	NA	NA	NA	NA	NA	TargetP-2.0: mTP
Phatr3_J54586.p1	noTP	NA	NA	NA	NA	NA	TargetP-2.0: noTP
Phatr3_EG00774.p1	SP	21	GKS-NVT	2	0.192474166	0.358441822	Not plastid, not ppc, signal peptide identified
Phatr3_J36586.p1	noTP	NA	NA	NA	NA	NA	TargetP-2.0: noTP
Phatr3_J46398.p1	noTP	NA	NA	NA	NA	NA	TargetP-2.0: noTP
Phatr3_J13031.p1	SP	19	VSS-RMY	0	0.157461929	0.376772668	Not plastid, not ppc, signal peptide identified
Phatr3_J46545.p1	noTP	NA	NA	NA	NA	NA	TargetP-2.0: noTP
Phatr3_J13175.p1	noTP	NA	NA	NA	NA	NA	TargetP-2.0: noTP
Phatr3_J36435.p1	noTP	NA	NA	NA	NA	NA	TargetP-2.0: noTP
Phatr3_J13123.p1	mTP	NA	NA	NA	NA	NA	TargetP-2.0: mTP
Phatr3_J36443.p1	noTP	NA	NA	NA	NA	NA	TargetP-2.0: noTP
Phatr3_J46342.p1	noTP	NA	NA	NA	NA	NA	TargetP-2.0: noTP
Phatr3_J46573.p1	noTP	NA	NA	NA	NA	NA	TargetP-2.0: noTP
Phatr3_J46526.p1	noTP	NA	NA	NA	NA	NA	TargetP-2.0: noTP
Phatr3_J27923.p1	noTP	NA	NA	NA	NA	NA	TargetP-2.0: noTP
Phatr3_J13167.p1	SP	21	SSA-SSS	-2	0.250871849	0.625288767	PPC
Phatr3_J46490.p1	noTP	NA	NA	NA	NA	NA	TargetP-2.0: noTP
Phatr3_J46415.p1	SP	28	TQA-FSS	0	0.660460721	0.432048871	Plastid, high confidence
Phatr3_J36423.p1	noTP	NA	NA	NA	NA	NA	TargetP-2.0: noTP
Phatr3_J36377.p1	noTP	NA	NA	NA	NA	NA	TargetP-2.0: noTP
Phatr3_J46492.p1	SP	23	GSA-KIV	0	0.095817617	0.245039101	Not plastid, not ppc, signal peptide identified
Phatr3_J36608.p1	noTP	NA	NA	NA	NA	NA	TargetP-2.0: noTP
Phatr3_J13107.p1	SP	21	AYA-FSL	0	0.675831868	0.382382054	Plastid, high confidence
Phatr3_J36534.p1	noTP	NA	NA	NA	NA	NA	TargetP-2.0: noTP
Phatr3_J46383.p1	noTP	NA	NA	NA	NA	NA	TargetP-2.0: noTP
Phatr3_J36501.p1	noTP	NA	NA	NA	NA	NA	TargetP-2.0: noTP
Phatr3_J46502.p1	noTP	NA	NA	NA	NA	NA	TargetP-2.0: noTP
Phatr3_EG00719.p1	noTP	NA	NA	NA	NA	NA	TargetP-2.0: noTP
Phatr3_J46586.p1	noTP	NA	NA	NA	NA	NA	TargetP-2.0: noTP
Phatr3_J46613.p1	noTP	NA	NA	NA	NA	NA	TargetP-2.0: noTP
Phatr3_J46378.p1	SP	20	IVA-TDT	0	0.141932095	0.260637908	Not plastid, not ppc, signal peptide identified
Phatr3_J36309.p1	noTP	NA	NA	NA	NA	NA	TargetP-2.0: noTP
Phatr3_J46610.p1	noTP	NA	NA	NA	NA	NA	TargetP-2.0: noTP
Phatr3_EG00733.p1	noTP	NA	NA	NA	NA	NA	TargetP-2.0: noTP
Phatr3_J54574.p1	noTP	NA	NA	NA	NA	NA	TargetP-2.0: noTP
Phatr3_J46528.p1	SP	20	AHA-AVR	0	0.147456239	0.310807674	Not plastid, not ppc, signal peptide identified
Phatr3_J13047.p1	noTP	NA	NA	NA	NA	NA	TargetP-2.0: noTP
Phatr3_J46423.p1	noTP	NA	NA	NA	NA	NA	TargetP-2.0: noTP
Phatr3_J36293.p1	noTP	NA	NA	NA	NA	NA	TargetP-2.0: noTP
Phatr3_J46457.p1	noTP	NA	NA	NA	NA	NA	TargetP-2.0: noTP
Phatr3_J46464.p1	SP	30	AQG-FRP	2	0.731259136	0.272219191	Plastid, low confidence
Phatr3_J46486.p1	mTP	NA	NA	NA	NA	NA	TargetP-2.0: mTP
Phatr3_EG00730.p1	noTP	NA	NA	NA	NA	NA	TargetP-2.0: noTP
Phatr3_EG00753.p1	SP	24	AHA-LSH	0	0.143913420	0.342142640	Plastid, low confidence
Phatr3_J46560.p1	SP	19	ASQ-CNS	-1	0.187481429	0.270810848	Not plastid, not ppc, signal peptide identified
Phatr3_J13057.p1	noTP	NA	NA	NA	NA	NA	TargetP-2.0: noTP
Phatr3_J36322.p1	noTP	NA	NA	NA	NA	NA	TargetP-2.0: noTP
Phatr3_J27889.p1	noTP	NA	NA	NA	NA	NA	TargetP-2.0: noTP
Phatr3_EG00779.p1	noTP	NA	NA	NA	NA	NA	TargetP-2.0: noTP
Phatr3_EG00777.p1	SP	17	ATG-YGG	-2	0.144714313	0.293581245	Plastid, low confidence
Phatr3_J36566.p1	mTP	NA	NA	NA	NA	NA	TargetP-2.0: mTP
Phatr3_J13001.p1	SP	17	TGA-FQF	0	0.581763459	0.178752995	Plastid, high confidence
Phatr3_J36647.p1	noTP	NA	NA	NA	NA	NA	TargetP-2.0: noTP
Phatr3_J46523.p1	noTP	NA	NA	NA	NA	NA	TargetP-2.0: noTP
Phatr3_EG00744.p1	noTP	NA	NA	NA	NA	NA	TargetP-2.0: noTP
Phatr3_J36520.p1	noTP	NA	NA	NA	NA	NA	TargetP-2.0: noTP
Phatr3_J36635.p1	noTP	NA	NA	NA	NA	NA	TargetP-2.0: noTP
Phatr3_EG00765.p1	SP	28	VQA-VWG	0	0.160977607	0.392783070	Not plastid, not ppc, signal peptide identified
Phatr3_J46361.p1	noTP	NA	NA	NA	NA	NA	TargetP-2.0: noTP
Phatr3_J46430.p1	noTP	NA	NA	NA	NA	NA	TargetP-2.0: noTP
Phatr3_J36597.p1	SP	23	AGA-VWA	0	0.177629519	0.329588090	Not plastid, not ppc, signal peptide identified
Phatr3_J36287.p1	SP	33	VVL-GDP	-1	0.260306599	0.313831711	Not plastid, not ppc, signal peptide identified
Phatr3_J13005.p1	SP	17	TRA-NAV	-2	0.146792862	0.253672576	Not plastid, not ppc, signal peptide identified
Phatr3_EG02292.p1	SP	20	TSA-FSP	0	0.805079957	0.461594608	Plastid, high confidence
Phatr3_J13093.p1	noTP	NA	NA	NA	NA	NA	TargetP-2.0: noTP
Phatr3_J46548.p1	SP	26	VLS-FAR	-2	0.732091559	0.385357888	Plastid, low confidence
Phatr3_J46555.p1	noTP	NA	NA	NA	NA	NA	TargetP-2.0: noTP
Phatr3_EG00734.p1	noTP	NA	NA	NA	NA	NA	TargetP-2.0: noTP
Phatr3_J54612.p1	noTP	NA	NA	NA	NA	NA	TargetP-2.0: noTP
Phatr3_J36499.p1	noTP	NA	NA	NA	NA	NA	TargetP-2.0: noTP
Phatr3_J54588.p1	noTP	NA	NA	NA	NA	NA	TargetP-2.0: noTP
Phatr3_J13114.p1	noTP	NA	NA	NA	NA	NA	TargetP-2.0: noTP
Phatr3_J36269.p1	SP	26	AAI-FRN	1	0.620854952	0.337199293	Plastid, low confidence
Phatr3_J54589.p1	noTP	NA	NA	NA	NA	NA	TargetP-2.0: noTP
Phatr3_J1859.p1	noTP	NA	NA	NA	NA	NA	TargetP-2.0: noTP
Phatr3_J46626.p1	noTP	NA	NA	NA	NA	NA	TargetP-2.0: noTP
Phatr3_J46497.p1	noTP	NA	NA	NA	NA	NA	TargetP-2.0: noTP
Phatr3_J46438.p1	noTP	NA	NA	NA	NA	NA	TargetP-2.0: noTP
Phatr3_J46632.p1	mTP	NA	NA	NA	NA	NA	TargetP-2.0: mTP
Phatr3_J36628.p1	SP	34	THA-IIE	0	0.119436046	0.337655434	Not plastid, not ppc, signal peptide identified
Phatr3_J36525.p1	noTP	NA	NA	NA	NA	NA	TargetP-2.0: noTP
Phatr3_J46347.p1	SP	24	AWT-FPG	2	0.671202677	0.334257253	Plastid, low confidence
Phatr3_J46435.p1	noTP	NA	NA	NA	NA	NA	TargetP-2.0: noTP
Phatr3_J46387.p1	noTP	NA	NA	NA	NA	NA	TargetP-2.0: noTP
Phatr3_J27956.p1	SP	40	ATA-FSS	0	0.717907874	0.511848027	Plastid, high confidence
Phatr3_EG01999.p1	noTP	NA	NA	NA	NA	NA	TargetP-2.0: noTP
Phatr3_J46452.p1	SP	43	SGA-FHS	0	0.621395101	0.307713113	Plastid, high confidence
Phatr3_J36397.p1	noTP	NA	NA	NA	NA	NA	TargetP-2.0: noTP
Phatr3_J46588.p1	noTP	NA	NA	NA	NA	NA	TargetP-2.0: noTP
Phatr3_J36289.p1	SP	36	VRS-GVD	0	0.157042778	0.254140816	Not plastid, not ppc, signal peptide identified
Phatr3_J36508.p1	noTP	NA	NA	NA	NA	NA	TargetP-2.0: noTP
Phatr3_J27905.p1	noTP	NA	NA	NA	NA	NA	TargetP-2.0: noTP
Phatr3_J46425.p1	noTP	NA	NA	NA	NA	NA	TargetP-2.0: noTP
Phatr3_J13169.p1	noTP	NA	NA	NA	NA	NA	TargetP-2.0: noTP
Phatr3_J36620.p1	noTP	NA	NA	NA	NA	NA	TargetP-2.0: noTP
Phatr3_J46561.p1	noTP	NA	NA	NA	NA	NA	TargetP-2.0: noTP
Phatr3_J13053.p1	noTP	NA	NA	NA	NA	NA	TargetP-2.0: noTP
Phatr3_J13028.p1	noTP	NA	NA	NA	NA	NA	TargetP-2.0: noTP
Phatr3_J46359.p1	SP	37	VHA-LVP	0	0.259880295	0.327647747	Plastid, low confidence
Phatr3_J46518.p1	noTP	NA	NA	NA	NA	NA	TargetP-2.0: noTP
Phatr3_J46344.p1	SP	18	SRA-VTE	0	0.188453093	0.165836219	Not plastid, not ppc, signal peptide identified
Phatr3_J20779.p1	SP	29	VWG-WTP	0	0.356800544	0.350977149	Plastid, high confidence
Phatr3_J46461.p1	noTP	NA	NA	NA	NA	NA	TargetP-2.0: noTP
Phatr3_J46400.p1	noTP	NA	NA	NA	NA	NA	TargetP-2.0: noTP
Phatr3_J36595.p1	noTP	NA	NA	NA	NA	NA	TargetP-2.0: noTP
Phatr3_J36611.p1	noTP	NA	NA	NA	NA	NA	TargetP-2.0: noTP
Phatr3_J36634.p1	noTP	NA	NA	NA	NA	NA	TargetP-2.0: noTP
Phatr3_J36337.p1	noTP	NA	NA	NA	NA	NA	TargetP-2.0: noTP
Phatr3_J46508.p1	noTP	NA	NA	NA	NA	NA	TargetP-2.0: noTP
Phatr3_J46445.p1	noTP	NA	NA	NA	NA	NA	TargetP-2.0: noTP
Phatr3_EG01995.p1	noTP	NA	NA	NA	NA	NA	TargetP-2.0: noTP
Phatr3_J46500.p1	noTP	NA	NA	NA	NA	NA	TargetP-2.0: noTP
Phatr3_J46559.p1	SP	22	EGA-SVR	1	0.129701186	0.416074216	Not plastid, not ppc, signal peptide identified
Phatr3_J36276.p1	noTP	NA	NA	NA	NA	NA	TargetP-2.0: noTP
Phatr3_EG02432.p1	noTP	NA	NA	NA	NA	NA	TargetP-2.0: noTP
Phatr3_J46608.p1	noTP	NA	NA	NA	NA	NA	TargetP-2.0: noTP
Phatr3_J36578.p1	noTP	NA	NA	NA	NA	NA	TargetP-2.0: noTP
Phatr3_J46509.p1	noTP	NA	NA	NA	NA	NA	TargetP-2.0: noTP
Phatr3_J36446.p1	noTP	NA	NA	NA	NA	NA	TargetP-2.0: noTP
Phatr3_J46516.p1	noTP	NA	NA	NA	NA	NA	TargetP-2.0: noTP
Phatr3_J46409.p1	noTP	NA	NA	NA	NA	NA	TargetP-2.0: noTP
Phatr3_J46455.p1	noTP	NA	NA	NA	NA	NA	TargetP-2.0: noTP
Phatr3_J46389.p1	SP	24	EAA-TIP	1	0.314380999	0.555573750	PPC
Phatr3_J46562.p1	noTP	NA	NA	NA	NA	NA	TargetP-2.0: noTP
Phatr3_EG00770.p1	noTP	NA	NA	NA	NA	NA	TargetP-2.0: noTP
Phatr3_EG00758.p1	noTP	NA	NA	NA	NA	NA	TargetP-2.0: noTP
Phatr3_J46563.p1	SP	19	ASQ-CNS	-1	0.187481429	0.270810848	Not plastid, not ppc, signal peptide identified
Phatr3_J46530.p1	noTP	NA	NA	NA	NA	NA	TargetP-2.0: noTP
Phatr3_J46565.p1	noTP	NA	NA	NA	NA	NA	TargetP-2.0: noTP
Phatr3_EG00723.p1	noTP	NA	NA	NA	NA	NA	TargetP-2.0: noTP
Phatr3_J46527.p1	noTP	NA	NA	NA	NA	NA	TargetP-2.0: noTP
Phatr3_J36514.p1	noTP	NA	NA	NA	NA	NA	TargetP-2.0: noTP
Phatr3_EG00766.p1	SP	26	VSA-LQP	0	0.277388105	0.436439413	Plastid, low confidence
Phatr3_J3131.p1	noTP	NA	NA	NA	NA	NA	TargetP-2.0: noTP
Phatr3_J46375.p1	SP	28	TQA-QTP	0	0.270996224	0.384698657	Not plastid, not ppc, signal peptide identified
Phatr3_J46616.p1	noTP	NA	NA	NA	NA	NA	TargetP-2.0: noTP
Phatr3_J46394.p1	noTP	NA	NA	NA	NA	NA	TargetP-2.0: noTP
Phatr3_J46434.p1	noTP	NA	NA	NA	NA	NA	TargetP-2.0: noTP
Phatr3_J46511.p1	noTP	NA	NA	NA	NA	NA	TargetP-2.0: noTP
Phatr3_J46600.p1	noTP	NA	NA	NA	NA	NA	TargetP-2.0: noTP
Phatr3_J46805.p1	noTP	NA	NA	NA	NA	NA	TargetP-2.0: noTP
Phatr3_J36932.p1	SP	27	GHA-FAP	0	0.798698674	0.341055811	Plastid, high confidence
Phatr3_J46767.p1	noTP	NA	NA	NA	NA	NA	TargetP-2.0: noTP
Phatr3_J36847.p1	noTP	NA	NA	NA	NA	NA	TargetP-2.0: noTP
Phatr3_J46884.p1	noTP	NA	NA	NA	NA	NA	TargetP-2.0: noTP
Phatr3_J46797.p1	noTP	NA	NA	NA	NA	NA	TargetP-2.0: noTP
Phatr3_J46764.p1	noTP	NA	NA	NA	NA	NA	TargetP-2.0: noTP
Phatr3_J37018.p1	mTP	NA	NA	NA	NA	NA	TargetP-2.0: mTP
Phatr3_J46707.p1	noTP	NA	NA	NA	NA	NA	TargetP-2.0: noTP
Phatr3_J46668.p1	noTP	NA	NA	NA	NA	NA	TargetP-2.0: noTP
Phatr3_J52139.p1	noTP	NA	NA	NA	NA	NA	TargetP-2.0: noTP
Phatr3_J36892.p1	noTP	NA	NA	NA	NA	NA	TargetP-2.0: noTP
Phatr3_J46656.p1	noTP	NA	NA	NA	NA	NA	TargetP-2.0: noTP
Phatr3_J36726.p1	SP	24	ASA-AAA	2	0.221169061	0.453475207	Not plastid, not ppc, signal peptide identified
Phatr3_J37029.p1	noTP	NA	NA	NA	NA	NA	TargetP-2.0: noTP
Phatr3_EG02008.p1	SP	27	VQA-FFV	0	0.631982885	0.233057319	Plastid, high confidence
Phatr3_J46782.p1	noTP	NA	NA	NA	NA	NA	TargetP-2.0: noTP
Phatr3_J37030.p1	noTP	NA	NA	NA	NA	NA	TargetP-2.0: noTP
Phatr3_EG00856.p1	noTP	NA	NA	NA	NA	NA	TargetP-2.0: noTP
Phatr3_J28191.p1	mTP	NA	NA	NA	NA	NA	TargetP-2.0: mTP
Phatr3_J37027.p1	noTP	NA	NA	NA	NA	NA	TargetP-2.0: noTP
Phatr3_J46953.p1	noTP	NA	NA	NA	NA	NA	TargetP-2.0: noTP
Phatr3_J46938.p1	noTP	NA	NA	NA	NA	NA	TargetP-2.0: noTP
Phatr3_J3578.p1	noTP	NA	NA	NA	NA	NA	TargetP-2.0: noTP
Phatr3_EG00813.p1	noTP	NA	NA	NA	NA	NA	TargetP-2.0: noTP
Phatr3_J36721.p1	noTP	NA	NA	NA	NA	NA	TargetP-2.0: noTP
Phatr3_J46705.p1	SP	24	VVA-QQS	0	0.130359297	0.222306317	Not plastid, not ppc, signal peptide identified
Phatr3_J46855.p1	noTP	NA	NA	NA	NA	NA	TargetP-2.0: noTP
Phatr3_J7553.p1	noTP	NA	NA	NA	NA	NA	TargetP-2.0: noTP
Phatr3_J46728.p1	mTP	NA	NA	NA	NA	NA	TargetP-2.0: mTP
Phatr3_J36719.p1	SP	25	IAA-FSL	0	0.681136331	0.421381629	Plastid, high confidence
Phatr3_EG02003.p1	noTP	NA	NA	NA	NA	NA	TargetP-2.0: noTP
Phatr3_J13439.p1	noTP	NA	NA	NA	NA	NA	TargetP-2.0: noTP
Phatr3_J13417.p1	noTP	NA	NA	NA	NA	NA	TargetP-2.0: noTP
Phatr3_J13233.p1	noTP	NA	NA	NA	NA	NA	TargetP-2.0: noTP
Phatr3_J46854.p1	noTP	NA	NA	NA	NA	NA	TargetP-2.0: noTP
Phatr3_EG00808.p1	SP	21	VAC-FNP	0	0.777161791	0.272204608	Plastid, high confidence
Phatr3_J28222.p1	noTP	NA	NA	NA	NA	NA	TargetP-2.0: noTP
Phatr3_J46908.p1	noTP	NA	NA	NA	NA	NA	TargetP-2.0: noTP
Phatr3_J36913.p1	SP	20	TTA-FVQ	0	0.700913131	0.305258347	Plastid, high confidence
Phatr3_J37028.p1	noTP	NA	NA	NA	NA	NA	TargetP-2.0: noTP
Phatr3_J54642.p1	noTP	NA	NA	NA	NA	NA	TargetP-2.0: noTP
Phatr3_EG00848.p1	noTP	NA	NA	NA	NA	NA	TargetP-2.0: noTP
Phatr3_J28331.p1	noTP	NA	NA	NA	NA	NA	TargetP-2.0: noTP
Phatr3_EG00805.p1	noTP	NA	NA	NA	NA	NA	TargetP-2.0: noTP
Phatr3_J46684.p1	noTP	NA	NA	NA	NA	NA	TargetP-2.0: noTP
Phatr3_J28245.p1	noTP	NA	NA	NA	NA	NA	TargetP-2.0: noTP
Phatr3_J36699.p1	noTP	NA	NA	NA	NA	NA	TargetP-2.0: noTP
Phatr3_J46676.p1	noTP	NA	NA	NA	NA	NA	TargetP-2.0: noTP
Phatr3_EG00799.p1	noTP	NA	NA	NA	NA	NA	TargetP-2.0: noTP
Phatr3_J36976.p1	noTP	NA	NA	NA	NA	NA	TargetP-2.0: noTP
Phatr3_J21147.p1	noTP	NA	NA	NA	NA	NA	TargetP-2.0: noTP
Phatr3_EG02001.p1	noTP	NA	NA	NA	NA	NA	TargetP-2.0: noTP
Phatr3_J13476.p1	SP	19	VNG-WIH	0	0.183085456	0.343454443	Plastid, low confidence
Phatr3_EG00843.p1	noTP	NA	NA	NA	NA	NA	TargetP-2.0: noTP
Phatr3_EG00857.p1	noTP	NA	NA	NA	NA	NA	TargetP-2.0: noTP
Phatr3_J36649.p1	noTP	NA	NA	NA	NA	NA	TargetP-2.0: noTP
Phatr3_J36995.p1	noTP	NA	NA	NA	NA	NA	TargetP-2.0: noTP
Phatr3_J46675.p1	SP	22	EWT-FAL	-2	0.700344941	0.450629918	Plastid, low confidence
Phatr3_J37009.p1	noTP	NA	NA	NA	NA	NA	TargetP-2.0: noTP
Phatr3_J46852.p1	SP	16	ATS-FYP	0	0.738874537	0.412697182	Plastid, high confidence
Phatr3_EG00821.p1	noTP	NA	NA	NA	NA	NA	TargetP-2.0: noTP
Phatr3_EG00828.p1	noTP	NA	NA	NA	NA	NA	TargetP-2.0: noTP
Phatr3_J46635.p1	noTP	NA	NA	NA	NA	NA	TargetP-2.0: noTP
Phatr3_J28285.p1	noTP	NA	NA	NA	NA	NA	TargetP-2.0: noTP
Phatr3_J13235.p1	noTP	NA	NA	NA	NA	NA	TargetP-2.0: noTP
Phatr3_EG00838.p1	noTP	NA	NA	NA	NA	NA	TargetP-2.0: noTP
Phatr3_J36648.p1	noTP	NA	NA	NA	NA	NA	TargetP-2.0: noTP
Phatr3_J46770.p1	SP	22	GSA-FVF	0	0.679069226	0.299845636	Plastid, high confidence
Phatr3_J46639.p1	noTP	NA	NA	NA	NA	NA	TargetP-2.0: noTP
Phatr3_J1864.p1	noTP	NA	NA	NA	NA	NA	TargetP-2.0: noTP
Phatr3_J46763.p1	noTP	NA	NA	NA	NA	NA	TargetP-2.0: noTP
Phatr3_J46637.p1	noTP	NA	NA	NA	NA	NA	TargetP-2.0: noTP
Phatr3_J36830.p1	noTP	NA	NA	NA	NA	NA	TargetP-2.0: noTP
Phatr3_J28237.p1	noTP	NA	NA	NA	NA	NA	TargetP-2.0: noTP
Phatr3_J46869.p1	noTP	NA	NA	NA	NA	NA	TargetP-2.0: noTP
Phatr3_J13358.p1	SP	19	AVA-FAP	0	0.842964323	0.342356907	Plastid, high confidence
Phatr3_EG02009.p1	noTP	NA	NA	NA	NA	NA	TargetP-2.0: noTP
Phatr3_J36666.p1	noTP	NA	NA	NA	NA	NA	TargetP-2.0: noTP
Phatr3_J36922.p1	SP	32	VSG-QTL	0	0.181862407	0.263923457	Not plastid, not ppc, signal peptide identified
Phatr3_J13255.p1	noTP	NA	NA	NA	NA	NA	TargetP-2.0: noTP
Phatr3_J46895.p1	noTP	NA	NA	NA	NA	NA	TargetP-2.0: noTP
Phatr3_J46721.p1	noTP	NA	NA	NA	NA	NA	TargetP-2.0: noTP
Phatr3_J21122.p1	noTP	NA	NA	NA	NA	NA	TargetP-2.0: noTP
Phatr3_J36928.p1	noTP	NA	NA	NA	NA	NA	TargetP-2.0: noTP
Phatr3_J46661.p1	noTP	NA	NA	NA	NA	NA	TargetP-2.0: noTP
Phatr3_J21006.p1	noTP	NA	NA	NA	NA	NA	TargetP-2.0: noTP
Phatr3_J46719.p1	noTP	NA	NA	NA	NA	NA	TargetP-2.0: noTP
Phatr3_J46671.p1	noTP	NA	NA	NA	NA	NA	TargetP-2.0: noTP
Phatr3_J46912.p1	noTP	NA	NA	NA	NA	NA	TargetP-2.0: noTP
Phatr3_J13445.p1	noTP	NA	NA	NA	NA	NA	TargetP-2.0: noTP
Phatr3_J46662.p1	SP	23	GRA-FVA	0	0.673133504	0.314994855	Plastid, high confidence
Phatr3_J46897.p1	noTP	NA	NA	NA	NA	NA	TargetP-2.0: noTP
Phatr3_J36744.p1	noTP	NA	NA	NA	NA	NA	TargetP-2.0: noTP
Phatr3_J46740.p1	noTP	NA	NA	NA	NA	NA	TargetP-2.0: noTP
Phatr3_J1946.p1	noTP	NA	NA	NA	NA	NA	TargetP-2.0: noTP
Phatr3_J46816.p1	noTP	NA	NA	NA	NA	NA	TargetP-2.0: noTP
Phatr3_J36981.p1	SP	18	ASA-ANS	0	0.130753166	0.356080013	Not plastid, not ppc, signal peptide identified
Phatr3_EG00789.p1	noTP	NA	NA	NA	NA	NA	TargetP-2.0: noTP
Phatr3_EG00846.p1	noTP	NA	NA	NA	NA	NA	TargetP-2.0: noTP
Phatr3_J54621.p1	noTP	NA	NA	NA	NA	NA	TargetP-2.0: noTP
Phatr3_J52135.p1	noTP	NA	NA	NA	NA	NA	TargetP-2.0: noTP
Phatr3_J46795.p1	noTP	NA	NA	NA	NA	NA	TargetP-2.0: noTP
Phatr3_J46687.p1	noTP	NA	NA	NA	NA	NA	TargetP-2.0: noTP
Phatr3_EG00802.p1	noTP	NA	NA	NA	NA	NA	TargetP-2.0: noTP
Phatr3_EG00823.p1	noTP	NA	NA	NA	NA	NA	TargetP-2.0: noTP
Phatr3_EG00850.p1	SP	20	WNS-FGL	-2	0.652002841	0.411964454	Plastid, low confidence
Phatr3_J46888.p1	noTP	NA	NA	NA	NA	NA	TargetP-2.0: noTP
Phatr3_J46706.p1	mTP	NA	NA	NA	NA	NA	TargetP-2.0: mTP
Phatr3_J42051.p1	noTP	NA	NA	NA	NA	NA	TargetP-2.0: noTP
Phatr3_J46732.p1	noTP	NA	NA	NA	NA	NA	TargetP-2.0: noTP
Phatr3_J13428.p1	noTP	NA	NA	NA	NA	NA	TargetP-2.0: noTP
Phatr3_J36846.p1	SP	25	RPC-FGT	-2	0.655934513	0.408512832	Plastid, low confidence
Phatr3_J51005.p1	noTP	NA	NA	NA	NA	NA	TargetP-2.0: noTP
Phatr3_J28234.p1	noTP	NA	NA	NA	NA	NA	TargetP-2.0: noTP
Phatr3_J46785.p1	SP	28	ALA-ATN	0	0.193414724	0.452307621	Not plastid, not ppc, signal peptide identified
Phatr3_J46738.p1	noTP	NA	NA	NA	NA	NA	TargetP-2.0: noTP
Phatr3_J46843.p1	noTP	NA	NA	NA	NA	NA	TargetP-2.0: noTP
Phatr3_J46846.p1	noTP	NA	NA	NA	NA	NA	TargetP-2.0: noTP
Phatr3_J46694.p1	noTP	NA	NA	NA	NA	NA	TargetP-2.0: noTP
Phatr3_J46790.p1	mTP	NA	NA	NA	NA	NA	TargetP-2.0: mTP
Phatr3_J13230.p1	noTP	NA	NA	NA	NA	NA	TargetP-2.0: noTP
Phatr3_J36690.p1	noTP	NA	NA	NA	NA	NA	TargetP-2.0: noTP
Phatr3_J13520.p1	noTP	NA	NA	NA	NA	NA	TargetP-2.0: noTP
Phatr3_J46762.p1	noTP	NA	NA	NA	NA	NA	TargetP-2.0: noTP
Phatr3_EG00810.p1	SP	22	TGA-LIG	0	0.107508761	0.269408853	Plastid, low confidence
Phatr3_J13395.p1	noTP	NA	NA	NA	NA	NA	TargetP-2.0: noTP
Phatr3_J54656.p1	SP	19	ALA-EGR	-2	0.126176276	0.316095771	Not plastid, not ppc, signal peptide identified
Phatr3_J8230.p1	SP	17	ESA-FGF	-2	0.675847024	0.368352556	Plastid, low confidence
Phatr3_J37020.p1	noTP	NA	NA	NA	NA	NA	TargetP-2.0: noTP
Phatr3_EG00817.p1	noTP	NA	NA	NA	NA	NA	TargetP-2.0: noTP
Phatr3_J46752.p1	noTP	NA	NA	NA	NA	NA	TargetP-2.0: noTP
Phatr3_EG02011.p1	noTP	NA	NA	NA	NA	NA	TargetP-2.0: noTP
Phatr3_J28215.p1	SP	25	SKG-TVA	0	0.142368843	0.301882148	Not plastid, not ppc, signal peptide identified
Phatr3_J36970.p1	noTP	NA	NA	NA	NA	NA	TargetP-2.0: noTP
Phatr3_J13459.p1	noTP	NA	NA	NA	NA	NA	TargetP-2.0: noTP
Phatr3_J54643.p1	SP	24	ARA-QAD	-2	0.137156762	0.301505801	Not plastid, not ppc, signal peptide identified
Phatr3_EG00801.p1	noTP	NA	NA	NA	NA	NA	TargetP-2.0: noTP
Phatr3_J4286.p1	mTP	NA	NA	NA	NA	NA	TargetP-2.0: mTP
Phatr3_J13360.p1	noTP	NA	NA	NA	NA	NA	TargetP-2.0: noTP
Phatr3_EG00783.p1	noTP	NA	NA	NA	NA	NA	TargetP-2.0: noTP
Phatr3_J13383.p1	SP	21	IHA-FSG	0	0.721664930	0.463930737	Plastid, high confidence
Phatr3_J13382.p1	mTP	NA	NA	NA	NA	NA	TargetP-2.0: mTP
Phatr3_J46688.p1	noTP	NA	NA	NA	NA	NA	TargetP-2.0: noTP
Phatr3_EG00842.p1	noTP	NA	NA	NA	NA	NA	TargetP-2.0: noTP
Phatr3_J46878.p1	SP	21	SEA-LII	0	0.117395158	0.362881016	Plastid, low confidence
Phatr3_J13254.p1	noTP	NA	NA	NA	NA	NA	TargetP-2.0: noTP
Phatr3_J46837.p1	noTP	NA	NA	NA	NA	NA	TargetP-2.0: noTP
Phatr3_J46711.p1	SP	25	VQA-FQT	0	0.670598502	0.371727626	Plastid, high confidence
Phatr3_J13265.p1	SP	20	TTA-SYY	0	0.092380800	0.354492577	Not plastid, not ppc, signal peptide identified
Phatr3_J21030.p1	noTP	NA	NA	NA	NA	NA	TargetP-2.0: noTP
Phatr3_J13537.p1	SP	17	TTA-FTT	0	0.731942121	0.462945487	Plastid, high confidence
Phatr3_J46880.p1	noTP	NA	NA	NA	NA	NA	TargetP-2.0: noTP
Phatr3_J13538.p1	noTP	NA	NA	NA	NA	NA	TargetP-2.0: noTP
Phatr3_J36668.p1	noTP	NA	NA	NA	NA	NA	TargetP-2.0: noTP
Phatr3_J36880.p1	noTP	NA	NA	NA	NA	NA	TargetP-2.0: noTP
Phatr3_EG00837.p1	noTP	NA	NA	NA	NA	NA	TargetP-2.0: noTP
Phatr3_EG02295.p1	noTP	NA	NA	NA	NA	NA	TargetP-2.0: noTP
Phatr3_J46703.p1	noTP	NA	NA	NA	NA	NA	TargetP-2.0: noTP
Phatr3_J4994.p1	noTP	NA	NA	NA	NA	NA	TargetP-2.0: noTP
Phatr3_J36842.p1	noTP	NA	NA	NA	NA	NA	TargetP-2.0: noTP
Phatr3_J46947.p1	noTP	NA	NA	NA	NA	NA	TargetP-2.0: noTP
Phatr3_EG02293.p1	noTP	NA	NA	NA	NA	NA	TargetP-2.0: noTP
Phatr3_J46929.p1	noTP	NA	NA	NA	NA	NA	TargetP-2.0: noTP
Phatr3_EG00787.p1	noTP	NA	NA	NA	NA	NA	TargetP-2.0: noTP
Phatr3_J36927.p1	noTP	NA	NA	NA	NA	NA	TargetP-2.0: noTP
Phatr3_J46842.p1	noTP	NA	NA	NA	NA	NA	TargetP-2.0: noTP
Phatr3_J46827.p1	noTP	NA	NA	NA	NA	NA	TargetP-2.0: noTP
Phatr3_J46677.p1	SP	21	APV-STS	-2	0.176477703	0.463715397	Not plastid, not ppc, signal peptide identified
Phatr3_J46709.p1	noTP	NA	NA	NA	NA	NA	TargetP-2.0: noTP
Phatr3_EG00836.p1	noTP	NA	NA	NA	NA	NA	TargetP-2.0: noTP
Phatr3_J46917.p1	SP	18	ASA-FAP	0	0.818246214	0.268698252	Plastid, high confidence
Phatr3_EG02005.p1	noTP	NA	NA	NA	NA	NA	TargetP-2.0: noTP
Phatr3_EG00859.p1	noTP	NA	NA	NA	NA	NA	TargetP-2.0: noTP
Phatr3_J46663.p1	noTP	NA	NA	NA	NA	NA	TargetP-2.0: noTP
Phatr3_J46942.p1	SP	24	TDA-WTS	0	0.258264871	0.468805748	Plastid, low confidence
Phatr3_J13534.p1	noTP	NA	NA	NA	NA	NA	TargetP-2.0: noTP
Phatr3_J46866.p1	noTP	NA	NA	NA	NA	NA	TargetP-2.0: noTP
Phatr3_J21073.p1	noTP	NA	NA	NA	NA	NA	TargetP-2.0: noTP
Phatr3_EG00788.p1	noTP	NA	NA	NA	NA	NA	TargetP-2.0: noTP
Phatr3_J46775.p1	noTP	NA	NA	NA	NA	NA	TargetP-2.0: noTP
Phatr3_J36993.p1	noTP	NA	NA	NA	NA	NA	TargetP-2.0: noTP
Phatr3_J36973.p1	noTP	NA	NA	NA	NA	NA	TargetP-2.0: noTP
Phatr3_J46882.p1	noTP	NA	NA	NA	NA	NA	TargetP-2.0: noTP
Phatr3_EG00833.p1	noTP	NA	NA	NA	NA	NA	TargetP-2.0: noTP
Phatr3_J46858.p1	noTP	NA	NA	NA	NA	NA	TargetP-2.0: noTP
Phatr3_J3639.p1	SP	20	ASA-FSI	0	0.666931697	0.338896153	Plastid, high confidence
Phatr3_EG00841.p1	noTP	NA	NA	NA	NA	NA	TargetP-2.0: noTP
Phatr3_J46872.p1	noTP	NA	NA	NA	NA	NA	TargetP-2.0: noTP
Phatr3_J13505.p1	noTP	NA	NA	NA	NA	NA	TargetP-2.0: noTP
Phatr3_EG00815.p1	SP	26	IPA-VVT	0	0.200858067	0.279038401	Not plastid, not ppc, signal peptide identified
Phatr3_J46716.p1	noTP	NA	NA	NA	NA	NA	TargetP-2.0: noTP
Phatr3_EG02006.p1	noTP	NA	NA	NA	NA	NA	TargetP-2.0: noTP
Phatr3_J21116.p1	noTP	NA	NA	NA	NA	NA	TargetP-2.0: noTP
Phatr3_J13326.p1	noTP	NA	NA	NA	NA	NA	TargetP-2.0: noTP
Phatr3_J46950.p1	noTP	NA	NA	NA	NA	NA	TargetP-2.0: noTP
Phatr3_J46729.p1	noTP	NA	NA	NA	NA	NA	TargetP-2.0: noTP
Phatr3_EG00798.p1	noTP	NA	NA	NA	NA	NA	TargetP-2.0: noTP
Phatr3_J46833.p1	noTP	NA	NA	NA	NA	NA	TargetP-2.0: noTP
Phatr3_EG00835.p1	SP	19	TSA-YQS	0	0.209984104	0.415573689	Plastid, low confidence
Phatr3_J46664.p1	mTP	NA	NA	NA	NA	NA	TargetP-2.0: mTP
Phatr3_EG00858.p1	noTP	NA	NA	NA	NA	NA	TargetP-2.0: noTP
Phatr3_J13526.p1	noTP	NA	NA	NA	NA	NA	TargetP-2.0: noTP
Phatr3_EG00863.p1	noTP	NA	NA	NA	NA	NA	TargetP-2.0: noTP
Phatr3_J46850.p1	SP	18	TEA-FQT	0	0.689001694	0.250658284	Plastid, high confidence
Phatr3_J36969.p1	mTP	NA	NA	NA	NA	NA	TargetP-2.0: mTP
Phatr3_J36843.p1	noTP	NA	NA	NA	NA	NA	TargetP-2.0: noTP
Phatr3_J46766.p1	mTP	NA	NA	NA	NA	NA	TargetP-2.0: mTP
Phatr3_J46777.p1	noTP	NA	NA	NA	NA	NA	TargetP-2.0: noTP
Phatr3_EG02294.p1	noTP	NA	NA	NA	NA	NA	TargetP-2.0: noTP
Phatr3_EG00855.p1	SP	26	ILA-QQP	0	0.217215545	0.202236348	Not plastid, not ppc, signal peptide identified
Phatr3_J46653.p1	noTP	NA	NA	NA	NA	NA	TargetP-2.0: noTP
Phatr3_J36742.p1	noTP	NA	NA	NA	NA	NA	TargetP-2.0: noTP
Phatr3_J46818.p1	noTP	NA	NA	NA	NA	NA	TargetP-2.0: noTP
Phatr3_J46726.p1	noTP	NA	NA	NA	NA	NA	TargetP-2.0: noTP
Phatr3_EG00852.p1	noTP	NA	NA	NA	NA	NA	TargetP-2.0: noTP
Phatr3_J36903.p1	SP	20	SWA-VVA	0	0.189137020	0.289330956	Not plastid, not ppc, signal peptide identified
Phatr3_EG02298.p1	noTP	NA	NA	NA	NA	NA	TargetP-2.0: noTP
Phatr3_J46862.p1	noTP	NA	NA	NA	NA	NA	TargetP-2.0: noTP
Phatr3_J46954.p1	noTP	NA	NA	NA	NA	NA	TargetP-2.0: noTP
Phatr3_J46718.p1	SP	20	VAA-FTV	0	0.722312514	0.384799267	Plastid, high confidence
Phatr3_J13253.p1	SP	26	ATA-FIT	2	0.688195652	0.397516214	Plastid, low confidence
Phatr3_J36808.p1	noTP	NA	NA	NA	NA	NA	TargetP-2.0: noTP
Phatr3_EG00851.p1	noTP	NA	NA	NA	NA	NA	TargetP-2.0: noTP
Phatr3_J28219.p1	noTP	NA	NA	NA	NA	NA	TargetP-2.0: noTP
Phatr3_J36987.p1	noTP	NA	NA	NA	NA	NA	TargetP-2.0: noTP
Phatr3_J46926.p1	SP	27	DAS-FVG	1	0.723486949	0.388975064	Plastid, low confidence
Phatr3_J46737.p1	noTP	NA	NA	NA	NA	NA	TargetP-2.0: noTP
Phatr3_J36940.p1	noTP	NA	NA	NA	NA	NA	TargetP-2.0: noTP
Phatr3_EG00831.p1	noTP	NA	NA	NA	NA	NA	TargetP-2.0: noTP
Phatr3_J46901.p1	noTP	NA	NA	NA	NA	NA	TargetP-2.0: noTP
Phatr3_J46779.p1	noTP	NA	NA	NA	NA	NA	TargetP-2.0: noTP
Phatr3_J8132.p1	noTP	NA	NA	NA	NA	NA	TargetP-2.0: noTP
Phatr3_J36724.p1	SP	23	AIA-FSQ	0	0.660964995	0.367303276	Plastid, high confidence
Phatr3_J20948.p1	noTP	NA	NA	NA	NA	NA	TargetP-2.0: noTP
Phatr3_J46847.p1	noTP	NA	NA	NA	NA	NA	TargetP-2.0: noTP
Phatr3_EG00864.p1	noTP	NA	NA	NA	NA	NA	TargetP-2.0: noTP
Phatr3_J13309.p1	noTP	NA	NA	NA	NA	NA	TargetP-2.0: noTP
Phatr3_J46699.p1	noTP	NA	NA	NA	NA	NA	TargetP-2.0: noTP
Phatr3_J13511.p1	noTP	NA	NA	NA	NA	NA	TargetP-2.0: noTP
Phatr3_J2957.p1	noTP	NA	NA	NA	NA	NA	TargetP-2.0: noTP
Phatr3_J46750.p1	noTP	NA	NA	NA	NA	NA	TargetP-2.0: noTP
Phatr3_J46881.p1	SP	22	CQA-FLP	0	0.770996559	0.344682936	Plastid, high confidence
Phatr3_J46904.p1	noTP	NA	NA	NA	NA	NA	TargetP-2.0: noTP
Phatr3_J36881.p1	noTP	NA	NA	NA	NA	NA	TargetP-2.0: noTP
Phatr3_J13221.p1	noTP	NA	NA	NA	NA	NA	TargetP-2.0: noTP
Phatr3_EG00811.p1	noTP	NA	NA	NA	NA	NA	TargetP-2.0: noTP
Phatr3_J28202.p1	noTP	NA	NA	NA	NA	NA	TargetP-2.0: noTP
Phatr3_J54619.p1	noTP	NA	NA	NA	NA	NA	TargetP-2.0: noTP
Phatr3_J46642.p1	noTP	NA	NA	NA	NA	NA	TargetP-2.0: noTP
Phatr3_J46736.p1	noTP	NA	NA	NA	NA	NA	TargetP-2.0: noTP
Phatr3_EG00827.p1	noTP	NA	NA	NA	NA	NA	TargetP-2.0: noTP
Phatr3_J46920.p1	noTP	NA	NA	NA	NA	NA	TargetP-2.0: noTP
Phatr3_J46673.p1	noTP	NA	NA	NA	NA	NA	TargetP-2.0: noTP
Phatr3_J46865.p1	noTP	NA	NA	NA	NA	NA	TargetP-2.0: noTP
Phatr3_J46659.p1	noTP	NA	NA	NA	NA	NA	TargetP-2.0: noTP
Phatr3_EG00847.p1	noTP	NA	NA	NA	NA	NA	TargetP-2.0: noTP
Phatr3_J46877.p1	noTP	NA	NA	NA	NA	NA	TargetP-2.0: noTP
Phatr3_EG02297.p1	SP	18	WRA-IPT	0	0.180900262	0.405487500	Not plastid, not ppc, signal peptide identified
Phatr3_J21201.p1	SP	16	AHS-FVP	0	0.797790060	0.271499544	Plastid, high confidence
Phatr3_J52110.p1	mTP	NA	NA	NA	NA	NA	TargetP-2.0: mTP
Phatr3_J46913.p1	SP	23	LHA-KLA	0	0.145288885	0.336758774	Not plastid, not ppc, signal peptide identified
Phatr3_EG00830.p1	noTP	NA	NA	NA	NA	NA	TargetP-2.0: noTP
Phatr3_EG00840.p1	noTP	NA	NA	NA	NA	NA	TargetP-2.0: noTP
Phatr3_J13232.p1	noTP	NA	NA	NA	NA	NA	TargetP-2.0: noTP
Phatr3_J13237.p1	noTP	NA	NA	NA	NA	NA	TargetP-2.0: noTP
Phatr3_J13281.p1	noTP	NA	NA	NA	NA	NA	TargetP-2.0: noTP
Phatr3_J46871.p1	SP	21	TQA-FTP	0	0.809656825	0.460812912	Plastid, high confidence
Phatr3_J13331.p1	SP	21	GEA-FTG	0	0.717680986	0.390639559	Plastid, high confidence
Phatr3_J46708.p1	noTP	NA	NA	NA	NA	NA	TargetP-2.0: noTP
Phatr3_J28068.p1	mTP	NA	NA	NA	NA	NA	TargetP-2.0: mTP
Phatr3_EG00818.p1	noTP	NA	NA	NA	NA	NA	TargetP-2.0: noTP
Phatr3_J13402.p1	noTP	NA	NA	NA	NA	NA	TargetP-2.0: noTP
Phatr3_EG00816.p1	noTP	NA	NA	NA	NA	NA	TargetP-2.0: noTP
Phatr3_J36955.p1	mTP	NA	NA	NA	NA	NA	TargetP-2.0: mTP
Phatr3_J46951.p1	noTP	NA	NA	NA	NA	NA	TargetP-2.0: noTP
Phatr3_EG00853.p1	noTP	NA	NA	NA	NA	NA	TargetP-2.0: noTP
Phatr3_EG02002.p1	noTP	NA	NA	NA	NA	NA	TargetP-2.0: noTP
Phatr3_EG00824.p1	noTP	NA	NA	NA	NA	NA	TargetP-2.0: noTP
Phatr3_J46796.p1	noTP	NA	NA	NA	NA	NA	TargetP-2.0: noTP
Phatr3_J1155.p1	noTP	NA	NA	NA	NA	NA	TargetP-2.0: noTP
Phatr3_EG00849.p1	noTP	NA	NA	NA	NA	NA	TargetP-2.0: noTP
Phatr3_J46890.p1	noTP	NA	NA	NA	NA	NA	TargetP-2.0: noTP
Phatr3_EG00793.p1	noTP	NA	NA	NA	NA	NA	TargetP-2.0: noTP
Phatr3_J36801.p1	noTP	NA	NA	NA	NA	NA	TargetP-2.0: noTP
Phatr3_J46924.p1	noTP	NA	NA	NA	NA	NA	TargetP-2.0: noTP
Phatr3_J13294.p1	noTP	NA	NA	NA	NA	NA	TargetP-2.0: noTP
Phatr3_J46645.p1	noTP	NA	NA	NA	NA	NA	TargetP-2.0: noTP
Phatr3_J46710.p1	noTP	NA	NA	NA	NA	NA	TargetP-2.0: noTP
Phatr3_J46933.p1	SP	32	TLV-FGN	-2	0.645857265	0.193792168	Plastid, low confidence
Phatr3_EG00825.p1	noTP	NA	NA	NA	NA	NA	TargetP-2.0: noTP
Phatr3_J46720.p1	noTP	NA	NA	NA	NA	NA	TargetP-2.0: noTP
Phatr3_EG00820.p1	mTP	NA	NA	NA	NA	NA	TargetP-2.0: mTP
Phatr3_EG00845.p1	mTP	NA	NA	NA	NA	NA	TargetP-2.0: mTP
Phatr3_EG00800.p1	noTP	NA	NA	NA	NA	NA	TargetP-2.0: noTP
Phatr3_J46896.p1	mTP	NA	NA	NA	NA	NA	TargetP-2.0: mTP
Phatr3_EG02007.p1	SP	17	VNA-IYP	0	0.200979789	0.274229131	Not plastid, not ppc, signal peptide identified
Phatr3_J46702.p1	noTP	NA	NA	NA	NA	NA	TargetP-2.0: noTP
Phatr3_J46636.p1	noTP	NA	NA	NA	NA	NA	TargetP-2.0: noTP
Phatr3_EG00806.p1	noTP	NA	NA	NA	NA	NA	TargetP-2.0: noTP
Phatr3_J36770.p1	mTP	NA	NA	NA	NA	NA	TargetP-2.0: mTP
Phatr3_J13261.p1	SP	22	TGA-FIP	0	0.815422786	0.459864330	Plastid, high confidence
Phatr3_EG00826.p1	noTP	NA	NA	NA	NA	NA	TargetP-2.0: noTP
Phatr3_EG00832.p1	noTP	NA	NA	NA	NA	NA	TargetP-2.0: noTP
Phatr3_J46898.p1	SP	17	TRI-WLK	-2	0.109653832	0.223473858	Plastid, low confidence
Phatr3_J13322.p1	noTP	NA	NA	NA	NA	NA	TargetP-2.0: noTP
Phatr3_EG02010.p1	noTP	NA	NA	NA	NA	NA	TargetP-2.0: noTP
Phatr3_EG00794.p1	noTP	NA	NA	NA	NA	NA	TargetP-2.0: noTP
Phatr3_J46643.p1	noTP	NA	NA	NA	NA	NA	TargetP-2.0: noTP
Phatr3_J46851.p1	noTP	NA	NA	NA	NA	NA	TargetP-2.0: noTP
Phatr3_J46930.p1	noTP	NA	NA	NA	NA	NA	TargetP-2.0: noTP
Phatr3_EG00782.p1	noTP	NA	NA	NA	NA	NA	TargetP-2.0: noTP
Phatr3_EG00785.p1	noTP	NA	NA	NA	NA	NA	TargetP-2.0: noTP
Phatr3_J36897.p1	noTP	NA	NA	NA	NA	NA	TargetP-2.0: noTP
Phatr3_EG00797.p1	noTP	NA	NA	NA	NA	NA	TargetP-2.0: noTP
Phatr3_J46922.p1	noTP	NA	NA	NA	NA	NA	TargetP-2.0: noTP
Phatr3_J46939.p1	noTP	NA	NA	NA	NA	NA	TargetP-2.0: noTP
Phatr3_J46753.p1	noTP	NA	NA	NA	NA	NA	TargetP-2.0: noTP
Phatr3_J46817.p1	mTP	NA	NA	NA	NA	NA	TargetP-2.0: mTP
Phatr3_J46867.p1	noTP	NA	NA	NA	NA	NA	TargetP-2.0: noTP
Phatr3_J36844.p1	SP	24	SLW-VRP	2	0.247897506	0.343191306	Not plastid, not ppc, signal peptide identified
Phatr3_EG00784.p1	noTP	NA	NA	NA	NA	NA	TargetP-2.0: noTP
Phatr3_J13424.p1	SP	22	GEA-FVP	0	0.830677600	0.498517511	Plastid, high confidence
Phatr3_J46891.p1	noTP	NA	NA	NA	NA	NA	TargetP-2.0: noTP
Phatr3_J13320.p1	noTP	NA	NA	NA	NA	NA	TargetP-2.0: noTP
Phatr3_J46768.p1	SP	31	ANA-TSE	0	0.105155205	0.329778243	Not plastid, not ppc, signal peptide identified
Phatr3_J13386.p1	noTP	NA	NA	NA	NA	NA	TargetP-2.0: noTP
Phatr3_J46823.p1	noTP	NA	NA	NA	NA	NA	TargetP-2.0: noTP
Phatr3_J46793.p1	noTP	NA	NA	NA	NA	NA	TargetP-2.0: noTP
Phatr3_J46945.p1	noTP	NA	NA	NA	NA	NA	TargetP-2.0: noTP
Phatr3_J46647.p1	noTP	NA	NA	NA	NA	NA	TargetP-2.0: noTP
Phatr3_EG00807.p1	noTP	NA	NA	NA	NA	NA	TargetP-2.0: noTP
Phatr3_J36662.p1	noTP	NA	NA	NA	NA	NA	TargetP-2.0: noTP
Phatr3_EG00834.p1	noTP	NA	NA	NA	NA	NA	TargetP-2.0: noTP
Phatr3_J46712.p1	noTP	NA	NA	NA	NA	NA	TargetP-2.0: noTP
Phatr3_J46822.p1	noTP	NA	NA	NA	NA	NA	TargetP-2.0: noTP
Phatr3_J36992.p1	SP	32	RWA-EEE	0	0.107653521	0.277414515	Not plastid, not ppc, signal peptide identified
Phatr3_J46783.p1	noTP	NA	NA	NA	NA	NA	TargetP-2.0: noTP
Phatr3_J46794.p1	noTP	NA	NA	NA	NA	NA	TargetP-2.0: noTP
Phatr3_J46830.p1	noTP	NA	NA	NA	NA	NA	TargetP-2.0: noTP
Phatr3_J28181.p1	noTP	NA	NA	NA	NA	NA	TargetP-2.0: noTP
Phatr3_J46853.p1	noTP	NA	NA	NA	NA	NA	TargetP-2.0: noTP
Phatr3_J46780.p1	SP	34	VNA-VSL	0	0.197596250	0.408295213	Not plastid, not ppc, signal peptide identified
Phatr3_J5396.p1	noTP	NA	NA	NA	NA	NA	TargetP-2.0: noTP
Phatr3_J46741.p1	SP	24	STG-VYL	0	0.127780978	0.287002765	Not plastid, not ppc, signal peptide identified
Phatr3_J46734.p1	noTP	NA	NA	NA	NA	NA	TargetP-2.0: noTP
Phatr3_EG00819.p1	noTP	NA	NA	NA	NA	NA	TargetP-2.0: noTP
Phatr3_J36743.p1	noTP	NA	NA	NA	NA	NA	TargetP-2.0: noTP
Phatr3_J36821.p1	noTP	NA	NA	NA	NA	NA	TargetP-2.0: noTP
Phatr3_J46848.p1	noTP	NA	NA	NA	NA	NA	TargetP-2.0: noTP
Phatr3_J36789.p1	noTP	NA	NA	NA	NA	NA	TargetP-2.0: noTP
Phatr3_J13244.p1	SP	21	SQA-FQA	0	0.626719604	0.365936078	Plastid, high confidence
Phatr3_J46667.p1	noTP	NA	NA	NA	NA	NA	TargetP-2.0: noTP
Phatr3_EG00796.p1	noTP	NA	NA	NA	NA	NA	TargetP-2.0: noTP
Phatr3_EG00814.p1	SP	23	TNG-TVI	0	0.116606128	0.238704779	Not plastid, not ppc, signal peptide identified
Phatr3_J46802.p1	noTP	NA	NA	NA	NA	NA	TargetP-2.0: noTP
Phatr3_J46923.p1	noTP	NA	NA	NA	NA	NA	TargetP-2.0: noTP
Phatr3_EG00839.p1	noTP	NA	NA	NA	NA	NA	TargetP-2.0: noTP
Phatr3_J52108.p1	noTP	NA	NA	NA	NA	NA	TargetP-2.0: noTP
Phatr3_J46641.p1	noTP	NA	NA	NA	NA	NA	TargetP-2.0: noTP
Phatr3_EG00803.p1	noTP	NA	NA	NA	NA	NA	TargetP-2.0: noTP
Phatr3_J13333.p1	noTP	NA	NA	NA	NA	NA	TargetP-2.0: noTP
Phatr3_J36899.p1	noTP	NA	NA	NA	NA	NA	TargetP-2.0: noTP
Phatr3_J13240.p1	SP	17	AHA-WVL	0	0.241289573	0.331296372	Plastid, low confidence
Phatr3_J13243.p1	noTP	NA	NA	NA	NA	NA	TargetP-2.0: noTP
Phatr3_J46747.p1	SP	20	VDA-LAP	0	0.306135164	0.401002788	Plastid, low confidence
Phatr3_J46825.p1	SP	19	ASA-FAP	0	0.819755619	0.235284169	Plastid, high confidence
Phatr3_J46819.p1	noTP	NA	NA	NA	NA	NA	TargetP-2.0: noTP
Phatr3_EG00822.p1	noTP	NA	NA	NA	NA	NA	TargetP-2.0: noTP
Phatr3_J46735.p1	noTP	NA	NA	NA	NA	NA	TargetP-2.0: noTP
Phatr3_J46806.p1	noTP	NA	NA	NA	NA	NA	TargetP-2.0: noTP
Phatr3_J46821.p1	noTP	NA	NA	NA	NA	NA	TargetP-2.0: noTP
Phatr3_J13313.p1	mTP	NA	NA	NA	NA	NA	TargetP-2.0: mTP
Phatr3_J46903.p1	mTP	NA	NA	NA	NA	NA	TargetP-2.0: mTP
Phatr3_J46921.p1	noTP	NA	NA	NA	NA	NA	TargetP-2.0: noTP
Phatr3_J36776.p1	noTP	NA	NA	NA	NA	NA	TargetP-2.0: noTP
Phatr3_J46742.p1	SP	22	ALS-FTP	0	0.789422695	0.323843190	Plastid, high confidence
Phatr3_J36915.p1	noTP	NA	NA	NA	NA	NA	TargetP-2.0: noTP
Phatr3_J46834.p1	noTP	NA	NA	NA	NA	NA	TargetP-2.0: noTP
Phatr3_J13418.p1	noTP	NA	NA	NA	NA	NA	TargetP-2.0: noTP
Phatr3_EG00804.p1	mTP	NA	NA	NA	NA	NA	TargetP-2.0: mTP
Phatr3_J46937.p1	noTP	NA	NA	NA	NA	NA	TargetP-2.0: noTP
Phatr3_J46657.p1	SP	20	IRA-FTP	0	0.826865611	0.246153769	Plastid, high confidence
Phatr3_J46925.p1	SP	33	VVA-VSI	0	0.131155543	0.350797380	Not plastid, not ppc, signal peptide identified
Phatr3_J36988.p1	noTP	NA	NA	NA	NA	NA	TargetP-2.0: noTP
Phatr3_J46943.p1	SP	22	SNA-WAP	0	0.332547950	0.360942277	Plastid, high confidence
Phatr3_EG02296.p1	noTP	NA	NA	NA	NA	NA	TargetP-2.0: noTP
Phatr3_EG00791.p1	noTP	NA	NA	NA	NA	NA	TargetP-2.0: noTP
Phatr3_J36877.p1	noTP	NA	NA	NA	NA	NA	TargetP-2.0: noTP
Phatr3_EG00795.p1	noTP	NA	NA	NA	NA	NA	TargetP-2.0: noTP
Phatr3_J21198.p1	noTP	NA	NA	NA	NA	NA	TargetP-2.0: noTP
Phatr3_EG00860.p1	noTP	NA	NA	NA	NA	NA	TargetP-2.0: noTP
Phatr3_J13365.p1	noTP	NA	NA	NA	NA	NA	TargetP-2.0: noTP
Phatr3_J46952.p1	noTP	NA	NA	NA	NA	NA	TargetP-2.0: noTP
Phatr3_J46838.p1	noTP	NA	NA	NA	NA	NA	TargetP-2.0: noTP
Phatr3_EG00781.p1	noTP	NA	NA	NA	NA	NA	TargetP-2.0: noTP
Phatr3_EG00786.p1	SP	18	SAA-YLG	0	0.148934452	0.287321056	Plastid, low confidence
Phatr3_J46758.p1	SP	22	CSA-FVK	0	0.669656358	0.327325520	Plastid, high confidence
Phatr3_J46905.p1	noTP	NA	NA	NA	NA	NA	TargetP-2.0: noTP
Phatr3_J46928.p1	noTP	NA	NA	NA	NA	NA	TargetP-2.0: noTP
Phatr3_J46863.p1	noTP	NA	NA	NA	NA	NA	TargetP-2.0: noTP
Phatr3_J52094.p1	noTP	NA	NA	NA	NA	NA	TargetP-2.0: noTP
Phatr3_EG02004.p1	noTP	NA	NA	NA	NA	NA	TargetP-2.0: noTP
Phatr3_J46813.p1	noTP	NA	NA	NA	NA	NA	TargetP-2.0: noTP
Phatr3_J37006.p1	noTP	NA	NA	NA	NA	NA	TargetP-2.0: noTP
Phatr3_J21135.p1	mTP	NA	NA	NA	NA	NA	TargetP-2.0: mTP
Phatr3_J1103.p1	noTP	NA	NA	NA	NA	NA	TargetP-2.0: noTP
Phatr3_J21039.p1	noTP	NA	NA	NA	NA	NA	TargetP-2.0: noTP
Phatr3_J46692.p1	noTP	NA	NA	NA	NA	NA	TargetP-2.0: noTP
Phatr3_J13396.p1	noTP	NA	NA	NA	NA	NA	TargetP-2.0: noTP
Phatr3_EG00792.p1	noTP	NA	NA	NA	NA	NA	TargetP-2.0: noTP
Phatr3_J36840.p1	SP	17	SQA-WTM	0	0.253149454	0.390673859	Plastid, low confidence
Phatr3_J36891.p1	noTP	NA	NA	NA	NA	NA	TargetP-2.0: noTP
Phatr3_J36956.p1	noTP	NA	NA	NA	NA	NA	TargetP-2.0: noTP
Phatr3_EG00862.p1	SP	25	IVA-NPA	0	0.145404933	0.328755068	Not plastid, not ppc, signal peptide identified
Phatr3_J36828.p1	noTP	NA	NA	NA	NA	NA	TargetP-2.0: noTP
Phatr3_J46743.p1	SP	23	STA-EIT	0	0.107004442	0.249233101	Not plastid, not ppc, signal peptide identified
Phatr3_EG00809.p1	noTP	NA	NA	NA	NA	NA	TargetP-2.0: noTP
Phatr3_EG00865.p1	noTP	NA	NA	NA	NA	NA	TargetP-2.0: noTP
Phatr3_J46792.p1	SP	23	VDA-VRN	0	0.119184551	0.341159818	Not plastid, not ppc, signal peptide identified
Phatr3_EG00844.p1	noTP	NA	NA	NA	NA	NA	TargetP-2.0: noTP
Phatr3_J36990.p1	noTP	NA	NA	NA	NA	NA	TargetP-2.0: noTP
Phatr3_J46730.p1	noTP	NA	NA	NA	NA	NA	TargetP-2.0: noTP
Phatr3_J36720.p1	noTP	NA	NA	NA	NA	NA	TargetP-2.0: noTP
Phatr3_J46935.p1	noTP	NA	NA	NA	NA	NA	TargetP-2.0: noTP
Phatr3_J36906.p1	noTP	NA	NA	NA	NA	NA	TargetP-2.0: noTP
Phatr3_EG00790.p1	noTP	NA	NA	NA	NA	NA	TargetP-2.0: noTP
Phatr3_J46690.p1	mTP	NA	NA	NA	NA	NA	TargetP-2.0: mTP
Phatr3_J46906.p1	noTP	NA	NA	NA	NA	NA	TargetP-2.0: noTP
Phatr3_J28147.p1	noTP	NA	NA	NA	NA	NA	TargetP-2.0: noTP
Phatr3_EG00829.p1	SP	20	IPA-LTV	-2	0.175852966	0.315543812	Plastid, low confidence
Phatr3_EG00854.p1	noTP	NA	NA	NA	NA	NA	TargetP-2.0: noTP
Phatr3_J46727.p1	noTP	NA	NA	NA	NA	NA	TargetP-2.0: noTP
Phatr3_J36771.p1	noTP	NA	NA	NA	NA	NA	TargetP-2.0: noTP
Phatr3_J46733.p1	noTP	NA	NA	NA	NA	NA	TargetP-2.0: noTP
Phatr3_J21181.p1	mTP	NA	NA	NA	NA	NA	TargetP-2.0: mTP
Phatr3_J46698.p1	noTP	NA	NA	NA	NA	NA	TargetP-2.0: noTP
Phatr3_J46808.p1	noTP	NA	NA	NA	NA	NA	TargetP-2.0: noTP
Phatr3_J54658.p1	SP	35	VSA-FCD	0	0.626335052	0.220599064	Plastid, high confidence
Phatr3_J36711.p1	noTP	NA	NA	NA	NA	NA	TargetP-2.0: noTP
Phatr3_J46889.p1	noTP	NA	NA	NA	NA	NA	TargetP-2.0: noTP
Phatr3_J36848.p1	noTP	NA	NA	NA	NA	NA	TargetP-2.0: noTP
Phatr3_EG00812.p1	SP	24	GCA-YEM	0	0.121010969	0.237070945	Plastid, low confidence
Phatr3_J51007.p1	noTP	NA	NA	NA	NA	NA	TargetP-2.0: noTP
Phatr3_J2089.p1	SP	23	VTS-LRP	0	0.275777825	0.453182063	Plastid, low confidence
Phatr3_EG00861.p1	noTP	NA	NA	NA	NA	NA	TargetP-2.0: noTP
Phatr3_J46949.p1	noTP	NA	NA	NA	NA	NA	TargetP-2.0: noTP
Phatr3_J46746.p1	noTP	NA	NA	NA	NA	NA	TargetP-2.0: noTP
Phatr3_J46717.p1	noTP	NA	NA	NA	NA	NA	TargetP-2.0: noTP
Phatr3_J36733.p1	noTP	NA	NA	NA	NA	NA	TargetP-2.0: noTP
Phatr3_J13361.p1	noTP	NA	NA	NA	NA	NA	TargetP-2.0: noTP
Phatr3_J47205.p1	noTP	NA	NA	NA	NA	NA	TargetP-2.0: noTP
Phatr3_J21456.p1	noTP	NA	NA	NA	NA	NA	TargetP-2.0: noTP
Phatr3_J37270.p1	SP	35	TNE-IAF	2	0.183695816	0.265395415	Not plastid, not ppc, signal peptide identified
Phatr3_EG02054.p1	noTP	NA	NA	NA	NA	NA	TargetP-2.0: noTP
Phatr3_J28431.p1	noTP	NA	NA	NA	NA	NA	TargetP-2.0: noTP
Phatr3_J47110.p1	noTP	NA	NA	NA	NA	NA	TargetP-2.0: noTP
Phatr3_J13752.p1	noTP	NA	NA	NA	NA	NA	TargetP-2.0: noTP
Phatr3_J47234.p1	noTP	NA	NA	NA	NA	NA	TargetP-2.0: noTP
Phatr3_EG02333.p1	noTP	NA	NA	NA	NA	NA	TargetP-2.0: noTP
Phatr3_J13777.p1	noTP	NA	NA	NA	NA	NA	TargetP-2.0: noTP
Phatr3_J21410.p1	noTP	NA	NA	NA	NA	NA	TargetP-2.0: noTP
Phatr3_EG02331.p1	noTP	NA	NA	NA	NA	NA	TargetP-2.0: noTP
Phatr3_J47095.p1	noTP	NA	NA	NA	NA	NA	TargetP-2.0: noTP
Phatr3_J47149.p1	noTP	NA	NA	NA	NA	NA	TargetP-2.0: noTP
Phatr3_J37144.p1	noTP	NA	NA	NA	NA	NA	TargetP-2.0: noTP
Phatr3_J47163.p1	noTP	NA	NA	NA	NA	NA	TargetP-2.0: noTP
Phatr3_EG01170.p1	noTP	NA	NA	NA	NA	NA	TargetP-2.0: noTP
Phatr3_J42100.p1	noTP	NA	NA	NA	NA	NA	TargetP-2.0: noTP
Phatr3_J28568.p1	noTP	NA	NA	NA	NA	NA	TargetP-2.0: noTP
Phatr3_J47119.p1	noTP	NA	NA	NA	NA	NA	TargetP-2.0: noTP
Phatr3_EG01206.p1	noTP	NA	NA	NA	NA	NA	TargetP-2.0: noTP
Phatr3_J13587.p1	noTP	NA	NA	NA	NA	NA	TargetP-2.0: noTP
Phatr3_EG01188.p1	SP	28	SCS-EVL	1	0.159375336	0.244260669	Not plastid, not ppc, signal peptide identified
Phatr3_J47082.p1	noTP	NA	NA	NA	NA	NA	TargetP-2.0: noTP
Phatr3_J47215.p1	SP	19	ARA-FSV	0	0.667350397	0.437363812	Plastid, high confidence
Phatr3_J37223.p1	SP	21	TLA-FHP	0	0.800436524	0.361860259	Plastid, high confidence
Phatr3_EG01174.p1	mTP	NA	NA	NA	NA	NA	TargetP-2.0: mTP
Phatr3_J46990.p1	SP	19	CEA-FPA	0	0.624503489	0.323063203	Plastid, high confidence
Phatr3_J37341.p1	SP	20	STA-FVP	0	0.782869776	0.325092986	Plastid, high confidence
Phatr3_J13838.p1	noTP	NA	NA	NA	NA	NA	TargetP-2.0: noTP
Phatr3_J47199.p1	mTP	NA	NA	NA	NA	NA	TargetP-2.0: mTP
Phatr3_J37198.p1	noTP	NA	NA	NA	NA	NA	TargetP-2.0: noTP
Phatr3_J37201.p1	mTP	NA	NA	NA	NA	NA	TargetP-2.0: mTP
Phatr3_EG01156.p1	SP	17	PTA-GTP	-1	0.235951317	0.356233400	Not plastid, not ppc, signal peptide identified
Phatr3_J13662.p1	SP	22	DGA-KVK	1	0.094340886	0.244140997	Not plastid, not ppc, signal peptide identified
Phatr3_J13835.p1	noTP	NA	NA	NA	NA	NA	TargetP-2.0: noTP
Phatr3_J47231.p1	noTP	NA	NA	NA	NA	NA	TargetP-2.0: noTP
Phatr3_J47060.p1	noTP	NA	NA	NA	NA	NA	TargetP-2.0: noTP
Phatr3_J37136.p1	noTP	NA	NA	NA	NA	NA	TargetP-2.0: noTP
Phatr3_EG02063.p1	noTP	NA	NA	NA	NA	NA	TargetP-2.0: noTP
Phatr3_EG01218.p1	noTP	NA	NA	NA	NA	NA	TargetP-2.0: noTP
Phatr3_EG02057.p1	noTP	NA	NA	NA	NA	NA	TargetP-2.0: noTP
Phatr3_J37243.p1	SP	40	TDA-NTP	0	0.254492651	0.290238220	Not plastid, not ppc, signal peptide identified
Phatr3_J47045.p1	noTP	NA	NA	NA	NA	NA	TargetP-2.0: noTP
Phatr3_J37176.p1	noTP	NA	NA	NA	NA	NA	TargetP-2.0: noTP
Phatr3_EG01185.p1	noTP	NA	NA	NA	NA	NA	TargetP-2.0: noTP
Phatr3_J37257.p1	noTP	NA	NA	NA	NA	NA	TargetP-2.0: noTP
Phatr3_J47115.p1	noTP	NA	NA	NA	NA	NA	TargetP-2.0: noTP
Phatr3_J37305.p1	noTP	NA	NA	NA	NA	NA	TargetP-2.0: noTP
Phatr3_J21420.p1	noTP	NA	NA	NA	NA	NA	TargetP-2.0: noTP
Phatr3_J46969.p1	noTP	NA	NA	NA	NA	NA	TargetP-2.0: noTP
Phatr3_EG02056.p1	noTP	NA	NA	NA	NA	NA	TargetP-2.0: noTP
Phatr3_J47090.p1	noTP	NA	NA	NA	NA	NA	TargetP-2.0: noTP
Phatr3_J37072.p1	noTP	NA	NA	NA	NA	NA	TargetP-2.0: noTP
Phatr3_J47022.p1	noTP	NA	NA	NA	NA	NA	TargetP-2.0: noTP
Phatr3_J13578.p1	noTP	NA	NA	NA	NA	NA	TargetP-2.0: noTP
Phatr3_J37267.p1	SP	27	VVA-EPT	0	0.145841066	0.288935270	Not plastid, not ppc, signal peptide identified
Phatr3_J46965.p1	noTP	NA	NA	NA	NA	NA	TargetP-2.0: noTP
Phatr3_J54699.p1	noTP	NA	NA	NA	NA	NA	TargetP-2.0: noTP
Phatr3_EG02336.p1	noTP	NA	NA	NA	NA	NA	TargetP-2.0: noTP
Phatr3_J21207.p1	SP	24	CDA-FVV	2	0.659813034	0.282123311	Plastid, low confidence
Phatr3_J47026.p1	noTP	NA	NA	NA	NA	NA	TargetP-2.0: noTP
Phatr3_J47010.p1	noTP	NA	NA	NA	NA	NA	TargetP-2.0: noTP
Phatr3_J46977.p1	noTP	NA	NA	NA	NA	NA	TargetP-2.0: noTP
Phatr3_J37127.p1	noTP	NA	NA	NA	NA	NA	TargetP-2.0: noTP
Phatr3_EG01207.p1	noTP	NA	NA	NA	NA	NA	TargetP-2.0: noTP
Phatr3_J47187.p1	SP	28	LWA-FKF	0	0.618966974	0.301400653	Plastid, high confidence
Phatr3_J7342.p1	mTP	NA	NA	NA	NA	NA	TargetP-2.0: mTP
Phatr3_EG01163.p1	noTP	NA	NA	NA	NA	NA	TargetP-2.0: noTP
Phatr3_EG01166.p1	SP	20	SSV-FPP	1	0.682863381	0.320828783	Plastid, low confidence
Phatr3_J52173.p1	noTP	NA	NA	NA	NA	NA	TargetP-2.0: noTP
Phatr3_EG01193.p1	noTP	NA	NA	NA	NA	NA	TargetP-2.0: noTP
Phatr3_EG02328.p1	SP	39	VTA-FSP	0	0.820743317	0.436347426	Plastid, high confidence
Phatr3_J37064.p1	noTP	NA	NA	NA	NA	NA	TargetP-2.0: noTP
Phatr3_J47160.p1	noTP	NA	NA	NA	NA	NA	TargetP-2.0: noTP
Phatr3_J7525.p1	noTP	NA	NA	NA	NA	NA	TargetP-2.0: noTP
Phatr3_J13643.p1	noTP	NA	NA	NA	NA	NA	TargetP-2.0: noTP
Phatr3_J47101.p1	noTP	NA	NA	NA	NA	NA	TargetP-2.0: noTP
Phatr3_J47222.p1	SP	22	TVA-FLH	0	0.634704937	0.328024168	Plastid, high confidence
Phatr3_J46991.p1	mTP	NA	NA	NA	NA	NA	TargetP-2.0: mTP
Phatr3_EG01196.p1	noTP	NA	NA	NA	NA	NA	TargetP-2.0: noTP
Phatr3_EG01177.p1	noTP	NA	NA	NA	NA	NA	TargetP-2.0: noTP
Phatr3_J47192.p1	SP	22	LDA-GVL	0	0.181291412	0.289894342	Not plastid, not ppc, signal peptide identified
Phatr3_J46999.p1	noTP	NA	NA	NA	NA	NA	TargetP-2.0: noTP
Phatr3_J28348.p1	noTP	NA	NA	NA	NA	NA	TargetP-2.0: noTP
Phatr3_J47129.p1	noTP	NA	NA	NA	NA	NA	TargetP-2.0: noTP
Phatr3_EG02329.p1	noTP	NA	NA	NA	NA	NA	TargetP-2.0: noTP
Phatr3_J28482.p1	noTP	NA	NA	NA	NA	NA	TargetP-2.0: noTP
Phatr3_J37131.p1	noTP	NA	NA	NA	NA	NA	TargetP-2.0: noTP
Phatr3_J47174.p1	noTP	NA	NA	NA	NA	NA	TargetP-2.0: noTP
Phatr3_J37234.p1	noTP	NA	NA	NA	NA	NA	TargetP-2.0: noTP
Phatr3_J46998.p1	noTP	NA	NA	NA	NA	NA	TargetP-2.0: noTP
Phatr3_J47058.p1	noTP	NA	NA	NA	NA	NA	TargetP-2.0: noTP
Phatr3_EG01189.p1	noTP	NA	NA	NA	NA	NA	TargetP-2.0: noTP
Phatr3_J37111.p1	SP	25	AES-FRH	0	0.611997948	0.236983434	Plastid, high confidence
Phatr3_J47212.p1	noTP	NA	NA	NA	NA	NA	TargetP-2.0: noTP
Phatr3_J54677.p1	noTP	NA	NA	NA	NA	NA	TargetP-2.0: noTP
Phatr3_J47020.p1	noTP	NA	NA	NA	NA	NA	TargetP-2.0: noTP
Phatr3_J4896.p1	noTP	NA	NA	NA	NA	NA	TargetP-2.0: noTP
Phatr3_J13664.p1	noTP	NA	NA	NA	NA	NA	TargetP-2.0: noTP
Phatr3_J37105.p1	noTP	NA	NA	NA	NA	NA	TargetP-2.0: noTP
Phatr3_J37254.p1	noTP	NA	NA	NA	NA	NA	TargetP-2.0: noTP
Phatr3_J47023.p1	noTP	NA	NA	NA	NA	NA	TargetP-2.0: noTP
Phatr3_J47235.p1	noTP	NA	NA	NA	NA	NA	TargetP-2.0: noTP
Phatr3_EG02067.p1	noTP	NA	NA	NA	NA	NA	TargetP-2.0: noTP
Phatr3_J13741.p1	noTP	NA	NA	NA	NA	NA	TargetP-2.0: noTP
Phatr3_J47041.p1	noTP	NA	NA	NA	NA	NA	TargetP-2.0: noTP
Phatr3_J37077.p1	noTP	NA	NA	NA	NA	NA	TargetP-2.0: noTP
Phatr3_EG01190.p1	noTP	NA	NA	NA	NA	NA	TargetP-2.0: noTP
Phatr3_J37266.p1	noTP	NA	NA	NA	NA	NA	TargetP-2.0: noTP
Phatr3_J13710.p1	noTP	NA	NA	NA	NA	NA	TargetP-2.0: noTP
Phatr3_EG02061.p1	noTP	NA	NA	NA	NA	NA	TargetP-2.0: noTP
Phatr3_J46968.p1	noTP	NA	NA	NA	NA	NA	TargetP-2.0: noTP
Phatr3_EG02065.p1	noTP	NA	NA	NA	NA	NA	TargetP-2.0: noTP
Phatr3_J37057.p1	noTP	NA	NA	NA	NA	NA	TargetP-2.0: noTP
Phatr3_J47167.p1	noTP	NA	NA	NA	NA	NA	TargetP-2.0: noTP
Phatr3_J47170.p1	noTP	NA	NA	NA	NA	NA	TargetP-2.0: noTP
Phatr3_J13581.p1	noTP	NA	NA	NA	NA	NA	TargetP-2.0: noTP
Phatr3_J37226.p1	noTP	NA	NA	NA	NA	NA	TargetP-2.0: noTP
Phatr3_EG01157.p1	noTP	NA	NA	NA	NA	NA	TargetP-2.0: noTP
Phatr3_J47217.p1	noTP	NA	NA	NA	NA	NA	TargetP-2.0: noTP
Phatr3_EG01160.p1	noTP	NA	NA	NA	NA	NA	TargetP-2.0: noTP
Phatr3_J51024.p1	noTP	NA	NA	NA	NA	NA	TargetP-2.0: noTP
Phatr3_J47145.p1	noTP	NA	NA	NA	NA	NA	TargetP-2.0: noTP
Phatr3_J46995.p1	noTP	NA	NA	NA	NA	NA	TargetP-2.0: noTP
Phatr3_EG02330.p1	noTP	NA	NA	NA	NA	NA	TargetP-2.0: noTP
Phatr3_EG01216.p1	noTP	NA	NA	NA	NA	NA	TargetP-2.0: noTP
Phatr3_J47113.p1	noTP	NA	NA	NA	NA	NA	TargetP-2.0: noTP
Phatr3_J28374.p1	mTP	NA	NA	NA	NA	NA	TargetP-2.0: mTP
Phatr3_EG01214.p1	noTP	NA	NA	NA	NA	NA	TargetP-2.0: noTP
Phatr3_EG01173.p1	noTP	NA	NA	NA	NA	NA	TargetP-2.0: noTP
Phatr3_J13675.p1	noTP	NA	NA	NA	NA	NA	TargetP-2.0: noTP
Phatr3_EG01192.p1	SP	21	AHA-TSS	0	0.163179814	0.556567431	PPC
Phatr3_EG01215.p1	noTP	NA	NA	NA	NA	NA	TargetP-2.0: noTP
Phatr3_J46971.p1	noTP	NA	NA	NA	NA	NA	TargetP-2.0: noTP
Phatr3_J37042.p1	noTP	NA	NA	NA	NA	NA	TargetP-2.0: noTP
Phatr3_J37212.p1	noTP	NA	NA	NA	NA	NA	TargetP-2.0: noTP
Phatr3_J47017.p1	noTP	NA	NA	NA	NA	NA	TargetP-2.0: noTP
Phatr3_EG01195.p1	noTP	NA	NA	NA	NA	NA	TargetP-2.0: noTP
Phatr3_J47049.p1	noTP	NA	NA	NA	NA	NA	TargetP-2.0: noTP
Phatr3_J47104.p1	noTP	NA	NA	NA	NA	NA	TargetP-2.0: noTP
Phatr3_J46979.p1	noTP	NA	NA	NA	NA	NA	TargetP-2.0: noTP
Phatr3_J13706.p1	SP	19	SAS-FAP	1	0.800698304	0.410678061	Plastid, low confidence
Phatr3_J47085.p1	noTP	NA	NA	NA	NA	NA	TargetP-2.0: noTP
Phatr3_J47166.p1	SP	22	TLS-FEW	0	0.602261044	0.212265106	Plastid, high confidence
Phatr3_J28445.p1	noTP	NA	NA	NA	NA	NA	TargetP-2.0: noTP
Phatr3_J47157.p1	noTP	NA	NA	NA	NA	NA	TargetP-2.0: noTP
Phatr3_J47069.p1	noTP	NA	NA	NA	NA	NA	TargetP-2.0: noTP
Phatr3_J47227.p1	noTP	NA	NA	NA	NA	NA	TargetP-2.0: noTP
Phatr3_J21323.p1	noTP	NA	NA	NA	NA	NA	TargetP-2.0: noTP
Phatr3_J47056.p1	noTP	NA	NA	NA	NA	NA	TargetP-2.0: noTP
Phatr3_J47007.p1	SP	21	GTA-GRD	-1	0.111040300	0.348424991	Not plastid, not ppc, signal peptide identified
Phatr3_J47146.p1	noTP	NA	NA	NA	NA	NA	TargetP-2.0: noTP
Phatr3_J21430.p1	noTP	NA	NA	NA	NA	NA	TargetP-2.0: noTP
Phatr3_J47203.p1	noTP	NA	NA	NA	NA	NA	TargetP-2.0: noTP
Phatr3_J47059.p1	SP	19	VLG-FPT	0	0.612377959	0.249108696	Plastid, high confidence
Phatr3_J47169.p1	noTP	NA	NA	NA	NA	NA	TargetP-2.0: noTP
Phatr3_J13721.p1	noTP	NA	NA	NA	NA	NA	TargetP-2.0: noTP
Phatr3_J51026.p1	noTP	NA	NA	NA	NA	NA	TargetP-2.0: noTP
Phatr3_J47019.p1	noTP	NA	NA	NA	NA	NA	TargetP-2.0: noTP
Phatr3_J47006.p1	SP	19	VTA-YVT	0	0.242511289	0.393675024	Plastid, low confidence
Phatr3_J13725.p1	SP	26	TTH-GLP	-1	0.258465498	0.317873413	Not plastid, not ppc, signal peptide identified
Phatr3_J37181.p1	noTP	NA	NA	NA	NA	NA	TargetP-2.0: noTP
Phatr3_EG01161.p1	noTP	NA	NA	NA	NA	NA	TargetP-2.0: noTP
Phatr3_J47176.p1	noTP	NA	NA	NA	NA	NA	TargetP-2.0: noTP
Phatr3_EG02059.p1	noTP	NA	NA	NA	NA	NA	TargetP-2.0: noTP
Phatr3_J21354.p1	mTP	NA	NA	NA	NA	NA	TargetP-2.0: mTP
Phatr3_J47226.p1	noTP	NA	NA	NA	NA	NA	TargetP-2.0: noTP
Phatr3_J37260.p1	noTP	NA	NA	NA	NA	NA	TargetP-2.0: noTP
Phatr3_J47188.p1	noTP	NA	NA	NA	NA	NA	TargetP-2.0: noTP
Phatr3_J13791.p1	SP	18	AAA-FGP	0	0.704709778	0.225775085	Plastid, high confidence
Phatr3_J47000.p1	noTP	NA	NA	NA	NA	NA	TargetP-2.0: noTP
Phatr3_EG01203.p1	noTP	NA	NA	NA	NA	NA	TargetP-2.0: noTP
Phatr3_J21455.p1	noTP	NA	NA	NA	NA	NA	TargetP-2.0: noTP
Phatr3_J47106.p1	noTP	NA	NA	NA	NA	NA	TargetP-2.0: noTP
Phatr3_J47224.p1	noTP	NA	NA	NA	NA	NA	TargetP-2.0: noTP
Phatr3_J13834.p1	noTP	NA	NA	NA	NA	NA	TargetP-2.0: noTP
Phatr3_J46959.p1	noTP	NA	NA	NA	NA	NA	TargetP-2.0: noTP
Phatr3_J21379.p1	noTP	NA	NA	NA	NA	NA	TargetP-2.0: noTP
Phatr3_J21239.p1	noTP	NA	NA	NA	NA	NA	TargetP-2.0: noTP
Phatr3_J47237.p1	noTP	NA	NA	NA	NA	NA	TargetP-2.0: noTP
Phatr3_EG01204.p1	noTP	NA	NA	NA	NA	NA	TargetP-2.0: noTP
Phatr3_J47079.p1	noTP	NA	NA	NA	NA	NA	TargetP-2.0: noTP
Phatr3_J37130.p1	noTP	NA	NA	NA	NA	NA	TargetP-2.0: noTP
Phatr3_J37363.p1	SP	27	TNA-LVP	0	0.329368423	0.475649472	Plastid, high confidence
Phatr3_J13557.p1	noTP	NA	NA	NA	NA	NA	TargetP-2.0: noTP
Phatr3_J8301.p1	SP	25	AMA-FTE	0	0.653459819	0.325342650	Plastid, high confidence
Phatr3_J47150.p1	noTP	NA	NA	NA	NA	NA	TargetP-2.0: noTP
Phatr3_J37133.p1	noTP	NA	NA	NA	NA	NA	TargetP-2.0: noTP
Phatr3_J47239.p1	noTP	NA	NA	NA	NA	NA	TargetP-2.0: noTP
Phatr3_J21369.p1	noTP	NA	NA	NA	NA	NA	TargetP-2.0: noTP
Phatr3_J52174.p1	noTP	NA	NA	NA	NA	NA	TargetP-2.0: noTP
Phatr3_EG01202.p1	noTP	NA	NA	NA	NA	NA	TargetP-2.0: noTP
Phatr3_J47114.p1	noTP	NA	NA	NA	NA	NA	TargetP-2.0: noTP
Phatr3_J37225.p1	noTP	NA	NA	NA	NA	NA	TargetP-2.0: noTP
Phatr3_J28433.p1	noTP	NA	NA	NA	NA	NA	TargetP-2.0: noTP
Phatr3_J47093.p1	SP	20	ICC-FDA	0	0.622627814	0.226269022	Plastid, high confidence
Phatr3_J47165.p1	noTP	NA	NA	NA	NA	NA	TargetP-2.0: noTP
Phatr3_J37078.p1	noTP	NA	NA	NA	NA	NA	TargetP-2.0: noTP
Phatr3_J47185.p1	noTP	NA	NA	NA	NA	NA	TargetP-2.0: noTP
Phatr3_J5491.p1	noTP	NA	NA	NA	NA	NA	TargetP-2.0: noTP
Phatr3_J47103.p1	SP	18	ASA-FVP	0	0.828295214	0.461892104	Plastid, high confidence
Phatr3_J21290.p1	noTP	NA	NA	NA	NA	NA	TargetP-2.0: noTP
Phatr3_J37297.p1	noTP	NA	NA	NA	NA	NA	TargetP-2.0: noTP
Phatr3_J47062.p1	noTP	NA	NA	NA	NA	NA	TargetP-2.0: noTP
Phatr3_J47071.p1	SP	20	SSA-FFL	0	0.673352353	0.371251901	Plastid, high confidence
Phatr3_J47133.p1	SP	26	TDA-VVH	0	0.172171429	0.253601959	Not plastid, not ppc, signal peptide identified
Phatr3_J54686.p1	noTP	NA	NA	NA	NA	NA	TargetP-2.0: noTP
Phatr3_J37300.p1	noTP	NA	NA	NA	NA	NA	TargetP-2.0: noTP
Phatr3_EG01165.p1	noTP	NA	NA	NA	NA	NA	TargetP-2.0: noTP
Phatr3_J37253.p1	noTP	NA	NA	NA	NA	NA	TargetP-2.0: noTP
Phatr3_J7626.p1	SP	24	AES-FGL	0	0.640302620	0.310206279	Plastid, high confidence
Phatr3_J47014.p1	noTP	NA	NA	NA	NA	NA	TargetP-2.0: noTP
Phatr3_J28562.p1	noTP	NA	NA	NA	NA	NA	TargetP-2.0: noTP
Phatr3_J37086.p1	noTP	NA	NA	NA	NA	NA	TargetP-2.0: noTP
Phatr3_J46957.p1	noTP	NA	NA	NA	NA	NA	TargetP-2.0: noTP
Phatr3_J13682.p1	noTP	NA	NA	NA	NA	NA	TargetP-2.0: noTP
Phatr3_J46993.p1	noTP	NA	NA	NA	NA	NA	TargetP-2.0: noTP
Phatr3_EG02060.p1	noTP	NA	NA	NA	NA	NA	TargetP-2.0: noTP
Phatr3_J37043.p1	noTP	NA	NA	NA	NA	NA	TargetP-2.0: noTP
Phatr3_J47057.p1	noTP	NA	NA	NA	NA	NA	TargetP-2.0: noTP
Phatr3_J28533.p1	noTP	NA	NA	NA	NA	NA	TargetP-2.0: noTP
Phatr3_J47230.p1	noTP	NA	NA	NA	NA	NA	TargetP-2.0: noTP
Phatr3_J13789.p1	mTP	NA	NA	NA	NA	NA	TargetP-2.0: mTP
Phatr3_J47075.p1	noTP	NA	NA	NA	NA	NA	TargetP-2.0: noTP
Phatr3_J21316.p1	SP	19	IES-TRV	0	0.100315198	0.196312138	Not plastid, not ppc, signal peptide identified
Phatr3_J47140.p1	noTP	NA	NA	NA	NA	NA	TargetP-2.0: noTP
Phatr3_J51040.p1	noTP	NA	NA	NA	NA	NA	TargetP-2.0: noTP
Phatr3_J47158.p1	noTP	NA	NA	NA	NA	NA	TargetP-2.0: noTP
Phatr3_EG02332.p1	noTP	NA	NA	NA	NA	NA	TargetP-2.0: noTP
Phatr3_J37367.p1	SP	26	VRS-LEA	0	0.210907654	0.457184739	Plastid, low confidence
Phatr3_J37202.p1	noTP	NA	NA	NA	NA	NA	TargetP-2.0: noTP
Phatr3_J37240.p1	noTP	NA	NA	NA	NA	NA	TargetP-2.0: noTP
Phatr3_J47094.p1	noTP	NA	NA	NA	NA	NA	TargetP-2.0: noTP
Phatr3_J37038.p1	noTP	NA	NA	NA	NA	NA	TargetP-2.0: noTP
Phatr3_J47232.p1	noTP	NA	NA	NA	NA	NA	TargetP-2.0: noTP
Phatr3_J37067.p1	mTP	NA	NA	NA	NA	NA	TargetP-2.0: mTP
Phatr3_EG01164.p1	mTP	NA	NA	NA	NA	NA	TargetP-2.0: mTP
Phatr3_J21296.p1	mTP	NA	NA	NA	NA	NA	TargetP-2.0: mTP
Phatr3_J47200.p1	noTP	NA	NA	NA	NA	NA	TargetP-2.0: noTP
Phatr3_J47099.p1	noTP	NA	NA	NA	NA	NA	TargetP-2.0: noTP
Phatr3_J47142.p1	noTP	NA	NA	NA	NA	NA	TargetP-2.0: noTP
Phatr3_J28412.p1	noTP	NA	NA	NA	NA	NA	TargetP-2.0: noTP
Phatr3_J47171.p1	noTP	NA	NA	NA	NA	NA	TargetP-2.0: noTP
Phatr3_J21275.p1	noTP	NA	NA	NA	NA	NA	TargetP-2.0: noTP
Phatr3_J37171.p1	SP	22	ASA-MTD	2	0.126429017	0.244041186	Not plastid, not ppc, signal peptide identified
Phatr3_J47047.p1	noTP	NA	NA	NA	NA	NA	TargetP-2.0: noTP
Phatr3_J37220.p1	noTP	NA	NA	NA	NA	NA	TargetP-2.0: noTP
Phatr3_J47011.p1	noTP	NA	NA	NA	NA	NA	TargetP-2.0: noTP
Phatr3_J37237.p1	noTP	NA	NA	NA	NA	NA	TargetP-2.0: noTP
Phatr3_J47038.p1	noTP	NA	NA	NA	NA	NA	TargetP-2.0: noTP
Phatr3_EG01186.p1	noTP	NA	NA	NA	NA	NA	TargetP-2.0: noTP
Phatr3_J37058.p1	noTP	NA	NA	NA	NA	NA	TargetP-2.0: noTP
Phatr3_EG01159.p1	noTP	NA	NA	NA	NA	NA	TargetP-2.0: noTP
Phatr3_EG02327.p1	noTP	NA	NA	NA	NA	NA	TargetP-2.0: noTP
Phatr3_J37218.p1	noTP	NA	NA	NA	NA	NA	TargetP-2.0: noTP
Phatr3_J47032.p1	noTP	NA	NA	NA	NA	NA	TargetP-2.0: noTP
Phatr3_EG01171.p1	noTP	NA	NA	NA	NA	NA	TargetP-2.0: noTP
Phatr3_J47164.p1	noTP	NA	NA	NA	NA	NA	TargetP-2.0: noTP
Phatr3_EG01219.p1	noTP	NA	NA	NA	NA	NA	TargetP-2.0: noTP
Phatr3_J37328.p1	noTP	NA	NA	NA	NA	NA	TargetP-2.0: noTP
Phatr3_J46994.p1	noTP	NA	NA	NA	NA	NA	TargetP-2.0: noTP
Phatr3_EG01209.p1	noTP	NA	NA	NA	NA	NA	TargetP-2.0: noTP
Phatr3_EG01168.p1	noTP	NA	NA	NA	NA	NA	TargetP-2.0: noTP
Phatr3_EG01211.p1	noTP	NA	NA	NA	NA	NA	TargetP-2.0: noTP
Phatr3_J47054.p1	noTP	NA	NA	NA	NA	NA	TargetP-2.0: noTP
Phatr3_J47186.p1	noTP	NA	NA	NA	NA	NA	TargetP-2.0: noTP
Phatr3_J47193.p1	SP	30	TDA-FST	0	0.671089193	0.318053477	Plastid, high confidence
Phatr3_J37109.p1	noTP	NA	NA	NA	NA	NA	TargetP-2.0: noTP
Phatr3_J46963.p1	noTP	NA	NA	NA	NA	NA	TargetP-2.0: noTP
Phatr3_EG01158.p1	noTP	NA	NA	NA	NA	NA	TargetP-2.0: noTP
Phatr3_J47116.p1	noTP	NA	NA	NA	NA	NA	TargetP-2.0: noTP
Phatr3_J46970.p1	noTP	NA	NA	NA	NA	NA	TargetP-2.0: noTP
Phatr3_J47182.p1	noTP	NA	NA	NA	NA	NA	TargetP-2.0: noTP
Phatr3_J13820.p1	noTP	NA	NA	NA	NA	NA	TargetP-2.0: noTP
Phatr3_J47181.p1	noTP	NA	NA	NA	NA	NA	TargetP-2.0: noTP
Phatr3_J37093.p1	noTP	NA	NA	NA	NA	NA	TargetP-2.0: noTP
Phatr3_J47168.p1	noTP	NA	NA	NA	NA	NA	TargetP-2.0: noTP
Phatr3_J47123.p1	noTP	NA	NA	NA	NA	NA	TargetP-2.0: noTP
Phatr3_J47068.p1	SP	28	SDA-SMV	0	0.142203158	0.392873477	Not plastid, not ppc, signal peptide identified
Phatr3_EG01200.p1	SP	19	VQA-QNT	0	0.172856695	0.300918753	Not plastid, not ppc, signal peptide identified
Phatr3_J37215.p1	noTP	NA	NA	NA	NA	NA	TargetP-2.0: noTP
Phatr3_EG01176.p1	SP	28	LGA-KGE	-2	0.078632854	0.340336925	Not plastid, not ppc, signal peptide identified
Phatr3_J21388.p1	noTP	NA	NA	NA	NA	NA	TargetP-2.0: noTP
Phatr3_J37164.p1	noTP	NA	NA	NA	NA	NA	TargetP-2.0: noTP
Phatr3_J5419.p1	noTP	NA	NA	NA	NA	NA	TargetP-2.0: noTP
Phatr3_J47008.p1	noTP	NA	NA	NA	NA	NA	TargetP-2.0: noTP
Phatr3_J47061.p1	noTP	NA	NA	NA	NA	NA	TargetP-2.0: noTP
Phatr3_EG02068.p1	noTP	NA	NA	NA	NA	NA	TargetP-2.0: noTP
Phatr3_J47180.p1	SP	35	AAA-KAT	1	0.211322195	0.378149214	Not plastid, not ppc, signal peptide identified
Phatr3_J47092.p1	noTP	NA	NA	NA	NA	NA	TargetP-2.0: noTP
Phatr3_J13779.p1	noTP	NA	NA	NA	NA	NA	TargetP-2.0: noTP
Phatr3_J47218.p1	noTP	NA	NA	NA	NA	NA	TargetP-2.0: noTP
Phatr3_EG01217.p1	noTP	NA	NA	NA	NA	NA	TargetP-2.0: noTP
Phatr3_J47198.p1	noTP	NA	NA	NA	NA	NA	TargetP-2.0: noTP
Phatr3_J3251.p1	noTP	NA	NA	NA	NA	NA	TargetP-2.0: noTP
Phatr3_J13617.p1	noTP	NA	NA	NA	NA	NA	TargetP-2.0: noTP
Phatr3_EG01210.p1	noTP	NA	NA	NA	NA	NA	TargetP-2.0: noTP
Phatr3_J37232.p1	mTP	NA	NA	NA	NA	NA	TargetP-2.0: mTP
Phatr3_J47127.p1	noTP	NA	NA	NA	NA	NA	TargetP-2.0: noTP
Phatr3_J47109.p1	noTP	NA	NA	NA	NA	NA	TargetP-2.0: noTP
Phatr3_EG01208.p1	noTP	NA	NA	NA	NA	NA	TargetP-2.0: noTP
Phatr3_J42104.p1	noTP	NA	NA	NA	NA	NA	TargetP-2.0: noTP
Phatr3_J47067.p1	noTP	NA	NA	NA	NA	NA	TargetP-2.0: noTP
Phatr3_J7072.p1	noTP	NA	NA	NA	NA	NA	TargetP-2.0: noTP
Phatr3_J47183.p1	noTP	NA	NA	NA	NA	NA	TargetP-2.0: noTP
Phatr3_EG02064.p1	noTP	NA	NA	NA	NA	NA	TargetP-2.0: noTP
Phatr3_J47025.p1	noTP	NA	NA	NA	NA	NA	TargetP-2.0: noTP
Phatr3_J51017.p1	noTP	NA	NA	NA	NA	NA	TargetP-2.0: noTP
Phatr3_EG01194.p1	noTP	NA	NA	NA	NA	NA	TargetP-2.0: noTP
Phatr3_J47154.p1	noTP	NA	NA	NA	NA	NA	TargetP-2.0: noTP
Phatr3_J13582.p1	SP	20	TWG-LSV	0	0.225709847	0.410683071	Plastid, low confidence
Phatr3_EG01183.p1	noTP	NA	NA	NA	NA	NA	TargetP-2.0: noTP
Phatr3_J21441.p1	noTP	NA	NA	NA	NA	NA	TargetP-2.0: noTP
Phatr3_EG01212.p1	noTP	NA	NA	NA	NA	NA	TargetP-2.0: noTP
Phatr3_J47043.p1	noTP	NA	NA	NA	NA	NA	TargetP-2.0: noTP
Phatr3_J47080.p1	noTP	NA	NA	NA	NA	NA	TargetP-2.0: noTP
Phatr3_J47097.p1	SP	25	VQS-FRP	0	0.753470549	0.296313519	Plastid, high confidence
Phatr3_J47120.p1	noTP	NA	NA	NA	NA	NA	TargetP-2.0: noTP
Phatr3_EG02058.p1	noTP	NA	NA	NA	NA	NA	TargetP-2.0: noTP
Phatr3_J13549.p1	noTP	NA	NA	NA	NA	NA	TargetP-2.0: noTP
Phatr3_J47053.p1	SP	35	TRG-PSC	2	0.144246094	0.387716347	Not plastid, not ppc, signal peptide identified
Phatr3_J21350.p1	mTP	NA	NA	NA	NA	NA	TargetP-2.0: mTP
Phatr3_J37268.p1	noTP	NA	NA	NA	NA	NA	TargetP-2.0: noTP
Phatr3_EG01181.p1	noTP	NA	NA	NA	NA	NA	TargetP-2.0: noTP
Phatr3_J47172.p1	noTP	NA	NA	NA	NA	NA	TargetP-2.0: noTP
Phatr3_J13590.p1	SP	38	VDS-RSS	0	0.207884331	0.549403142	PPC
Phatr3_J47141.p1	SP	15	CLA-WAL	-2	0.223863190	0.263196681	Plastid, low confidence
Phatr3_J37291.p1	noTP	NA	NA	NA	NA	NA	TargetP-2.0: noTP
Phatr3_EG02055.p1	SP	16	ATA-FTI	0	0.661887665	0.352918663	Plastid, high confidence
Phatr3_J13757.p1	SP	30	GEA-WLG	0	0.123357357	0.380905416	Plastid, low confidence
Phatr3_EG01182.p1	noTP	NA	NA	NA	NA	NA	TargetP-2.0: noTP
Phatr3_J28577.p1	noTP	NA	NA	NA	NA	NA	TargetP-2.0: noTP
Phatr3_J47209.p1	noTP	NA	NA	NA	NA	NA	TargetP-2.0: noTP
Phatr3_EG01175.p1	noTP	NA	NA	NA	NA	NA	TargetP-2.0: noTP
Phatr3_J37283.p1	noTP	NA	NA	NA	NA	NA	TargetP-2.0: noTP
Phatr3_J47155.p1	noTP	NA	NA	NA	NA	NA	TargetP-2.0: noTP
Phatr3_J13622.p1	noTP	NA	NA	NA	NA	NA	TargetP-2.0: noTP
Phatr3_EG02066.p1	noTP	NA	NA	NA	NA	NA	TargetP-2.0: noTP
Phatr3_J13691.p1	noTP	NA	NA	NA	NA	NA	TargetP-2.0: noTP
Phatr3_J37354.p1	SP	18	SSA-TSV	0	0.175762873	0.541804091	PPC
Phatr3_J2208.p1	noTP	NA	NA	NA	NA	NA	TargetP-2.0: noTP
Phatr3_J47096.p1	mTP	NA	NA	NA	NA	NA	TargetP-2.0: mTP
Phatr3_EG01178.p1	noTP	NA	NA	NA	NA	NA	TargetP-2.0: noTP
Phatr3_EG01198.p1	noTP	NA	NA	NA	NA	NA	TargetP-2.0: noTP
Phatr3_J54688.p1	noTP	NA	NA	NA	NA	NA	TargetP-2.0: noTP
Phatr3_J47072.p1	noTP	NA	NA	NA	NA	NA	TargetP-2.0: noTP
Phatr3_J28359.p1	noTP	NA	NA	NA	NA	NA	TargetP-2.0: noTP
Phatr3_J54703.p1	noTP	NA	NA	NA	NA	NA	TargetP-2.0: noTP
Phatr3_J37372.p1	noTP	NA	NA	NA	NA	NA	TargetP-2.0: noTP
Phatr3_EG01213.p1	noTP	NA	NA	NA	NA	NA	TargetP-2.0: noTP
Phatr3_J47042.p1	noTP	NA	NA	NA	NA	NA	TargetP-2.0: noTP
Phatr3_J46975.p1	noTP	NA	NA	NA	NA	NA	TargetP-2.0: noTP
Phatr3_J47216.p1	noTP	NA	NA	NA	NA	NA	TargetP-2.0: noTP
Phatr3_J13606.p1	noTP	NA	NA	NA	NA	NA	TargetP-2.0: noTP
Phatr3_EG01187.p1	noTP	NA	NA	NA	NA	NA	TargetP-2.0: noTP
Phatr3_J47012.p1	noTP	NA	NA	NA	NA	NA	TargetP-2.0: noTP
Phatr3_J13602.p1	noTP	NA	NA	NA	NA	NA	TargetP-2.0: noTP
Phatr3_J47078.p1	noTP	NA	NA	NA	NA	NA	TargetP-2.0: noTP
Phatr3_J47233.p1	noTP	NA	NA	NA	NA	NA	TargetP-2.0: noTP
Phatr3_J37124.p1	noTP	NA	NA	NA	NA	NA	TargetP-2.0: noTP
Phatr3_J47084.p1	noTP	NA	NA	NA	NA	NA	TargetP-2.0: noTP
Phatr3_J47122.p1	SP	20	CDA-FVG	0	0.664087934	0.367788730	Plastid, high confidence
Phatr3_J47039.p1	noTP	NA	NA	NA	NA	NA	TargetP-2.0: noTP
Phatr3_J37371.p1	noTP	NA	NA	NA	NA	NA	TargetP-2.0: noTP
Phatr3_J47148.p1	noTP	NA	NA	NA	NA	NA	TargetP-2.0: noTP
Phatr3_J13566.p1	noTP	NA	NA	NA	NA	NA	TargetP-2.0: noTP
Phatr3_J47184.p1	noTP	NA	NA	NA	NA	NA	TargetP-2.0: noTP
Phatr3_J28551.p1	noTP	NA	NA	NA	NA	NA	TargetP-2.0: noTP
Phatr3_J47005.p1	SP	22	IGA-QNI	1	0.135946758	0.257709009	Not plastid, not ppc, signal peptide identified
Phatr3_J37061.p1	noTP	NA	NA	NA	NA	NA	TargetP-2.0: noTP
Phatr3_EG02334.p1	noTP	NA	NA	NA	NA	NA	TargetP-2.0: noTP
Phatr3_EG01201.p1	noTP	NA	NA	NA	NA	NA	TargetP-2.0: noTP
Phatr3_EG01191.p1	noTP	NA	NA	NA	NA	NA	TargetP-2.0: noTP
Phatr3_J47143.p1	noTP	NA	NA	NA	NA	NA	TargetP-2.0: noTP
Phatr3_EG01162.p1	noTP	NA	NA	NA	NA	NA	TargetP-2.0: noTP
Phatr3_J47112.p1	SP	20	GGP-FDI	2	0.581212298	0.373110943	Plastid, low confidence
Phatr3_EG01172.p1	SP	28	VTA-FSP	0	0.736732397	0.394921440	Plastid, high confidence
Phatr3_J6626.p1	SP	20	SEA-FVG	0	0.649634708	0.273491739	Plastid, high confidence
Phatr3_J47050.p1	noTP	NA	NA	NA	NA	NA	TargetP-2.0: noTP
Phatr3_EG01180.p1	noTP	NA	NA	NA	NA	NA	TargetP-2.0: noTP
Phatr3_J46983.p1	SP	24	ARA-EIR	0	0.085713731	0.290705477	Not plastid, not ppc, signal peptide identified
Phatr3_EG01179.p1	noTP	NA	NA	NA	NA	NA	TargetP-2.0: noTP
Phatr3_EG02335.p1	noTP	NA	NA	NA	NA	NA	TargetP-2.0: noTP
Phatr3_J47076.p1	noTP	NA	NA	NA	NA	NA	TargetP-2.0: noTP
Phatr3_J47052.p1	noTP	NA	NA	NA	NA	NA	TargetP-2.0: noTP
Phatr3_EG01205.p1	SP	22	VLA-FNF	0	0.621737045	0.274256277	Plastid, high confidence
Phatr3_J47229.p1	SP	16	AEA-FCL	-2	0.640730981	0.354919817	Plastid, low confidence
Phatr3_EG01199.p1	noTP	NA	NA	NA	NA	NA	TargetP-2.0: noTP
Phatr3_EG01169.p1	noTP	NA	NA	NA	NA	NA	TargetP-2.0: noTP
Phatr3_EG02062.p1	SP	19	VAA-QNT	0	0.177923121	0.229239961	Not plastid, not ppc, signal peptide identified
Phatr3_J13700.p1	noTP	NA	NA	NA	NA	NA	TargetP-2.0: noTP
Phatr3_J47175.p1	SP	39	QET-FGW	-2	0.602611967	0.202178793	Plastid, low confidence
Phatr3_J47001.p1	noTP	NA	NA	NA	NA	NA	TargetP-2.0: noTP
Phatr3_J13553.p1	noTP	NA	NA	NA	NA	NA	TargetP-2.0: noTP
Phatr3_EG01197.p1	noTP	NA	NA	NA	NA	NA	TargetP-2.0: noTP
Phatr3_J47036.p1	noTP	NA	NA	NA	NA	NA	TargetP-2.0: noTP
Phatr3_J47152.p1	noTP	NA	NA	NA	NA	NA	TargetP-2.0: noTP
Phatr3_J47179.p1	noTP	NA	NA	NA	NA	NA	TargetP-2.0: noTP
Phatr3_J47161.p1	noTP	NA	NA	NA	NA	NA	TargetP-2.0: noTP
Phatr3_J47015.p1	noTP	NA	NA	NA	NA	NA	TargetP-2.0: noTP
Phatr3_J47134.p1	noTP	NA	NA	NA	NA	NA	TargetP-2.0: noTP
Phatr3_EG01167.p1	noTP	NA	NA	NA	NA	NA	TargetP-2.0: noTP
Phatr3_EG01184.p1	noTP	NA	NA	NA	NA	NA	TargetP-2.0: noTP
Phatr3_J47178.p1	mTP	NA	NA	NA	NA	NA	TargetP-2.0: mTP
Phatr3_J47027.p1	noTP	NA	NA	NA	NA	NA	TargetP-2.0: noTP
Phatr3_EG00893.p1	noTP	NA	NA	NA	NA	NA	TargetP-2.0: noTP
Phatr3_J47357.p1	noTP	NA	NA	NA	NA	NA	TargetP-2.0: noTP
Phatr3_J47352.p1	mTP	NA	NA	NA	NA	NA	TargetP-2.0: mTP
Phatr3_J37482.p1	noTP	NA	NA	NA	NA	NA	TargetP-2.0: noTP
Phatr3_J54751.p1	noTP	NA	NA	NA	NA	NA	TargetP-2.0: noTP
Phatr3_J37590.p1	SP	33	VVA-NTS	0	0.228989624	0.377705053	Not plastid, not ppc, signal peptide identified
Phatr3_EG00870.p1	noTP	NA	NA	NA	NA	NA	TargetP-2.0: noTP
Phatr3_J47322.p1	SP	22	VVS-WTV	0	0.224015273	0.401931097	Plastid, low confidence
Phatr3_EG02014.p1	noTP	NA	NA	NA	NA	NA	TargetP-2.0: noTP
Phatr3_EG00909.p1	SP	22	STA-RRV	0	0.134832023	0.434823886	Not plastid, not ppc, signal peptide identified
Phatr3_J47277.p1	noTP	NA	NA	NA	NA	NA	TargetP-2.0: noTP
Phatr3_J21664.p1	noTP	NA	NA	NA	NA	NA	TargetP-2.0: noTP
Phatr3_J28585.p1	noTP	NA	NA	NA	NA	NA	TargetP-2.0: noTP
Phatr3_EG00907.p1	noTP	NA	NA	NA	NA	NA	TargetP-2.0: noTP
Phatr3_J47502.p1	noTP	NA	NA	NA	NA	NA	TargetP-2.0: noTP
Phatr3_J47374.p1	noTP	NA	NA	NA	NA	NA	TargetP-2.0: noTP
Phatr3_J21608.p1	noTP	NA	NA	NA	NA	NA	TargetP-2.0: noTP
Phatr3_J47510.p1	SP	20	SDA-NTP	0	0.291627598	0.369725236	Not plastid, not ppc, signal peptide identified
Phatr3_J37714.p1	noTP	NA	NA	NA	NA	NA	TargetP-2.0: noTP
Phatr3_J37740.p1	noTP	NA	NA	NA	NA	NA	TargetP-2.0: noTP
Phatr3_J37463.p1	noTP	NA	NA	NA	NA	NA	TargetP-2.0: noTP
Phatr3_J47263.p1	noTP	NA	NA	NA	NA	NA	TargetP-2.0: noTP
Phatr3_EG00930.p1	noTP	NA	NA	NA	NA	NA	TargetP-2.0: noTP
Phatr3_EG00922.p1	noTP	NA	NA	NA	NA	NA	TargetP-2.0: noTP
Phatr3_J47337.p1	noTP	NA	NA	NA	NA	NA	TargetP-2.0: noTP
Phatr3_J37726.p1	noTP	NA	NA	NA	NA	NA	TargetP-2.0: noTP
Phatr3_J47439.p1	SP	26	VES-FSP	0	0.767433652	0.383271363	Plastid, high confidence
Phatr3_J47446.p1	SP	18	GCG-FSL	0	0.726930013	0.484351443	Plastid, high confidence
Phatr3_EG00936.p1	SP	19	AIS-LGT	-2	0.143609656	0.245540340	Plastid, low confidence
Phatr3_J47323.p1	noTP	NA	NA	NA	NA	NA	TargetP-2.0: noTP
Phatr3_J42129.p1	noTP	NA	NA	NA	NA	NA	TargetP-2.0: noTP
Phatr3_J47397.p1	SP	20	VQA-DVV	0	0.187669396	0.446312452	Not plastid, not ppc, signal peptide identified
Phatr3_J47389.p1	noTP	NA	NA	NA	NA	NA	TargetP-2.0: noTP
Phatr3_EG00927.p1	noTP	NA	NA	NA	NA	NA	TargetP-2.0: noTP
Phatr3_J47505.p1	noTP	NA	NA	NA	NA	NA	TargetP-2.0: noTP
Phatr3_J37681.p1	SP	41	NAA-FNP	0	0.760061596	0.339357825	Plastid, high confidence
Phatr3_J37687.p1	noTP	NA	NA	NA	NA	NA	TargetP-2.0: noTP
Phatr3_J47467.p1	SP	27	THQ-YLY	0	0.099502680	0.301443763	Plastid, low confidence
Phatr3_J47448.p1	SP	23	VQG-FFI	0	0.654201247	0.415619181	Plastid, high confidence
Phatr3_EG02013.p1	noTP	NA	NA	NA	NA	NA	TargetP-2.0: noTP
Phatr3_J37493.p1	noTP	NA	NA	NA	NA	NA	TargetP-2.0: noTP
Phatr3_J47398.p1	noTP	NA	NA	NA	NA	NA	TargetP-2.0: noTP
Phatr3_EG02299.p1	SP	33	SIA-VSP	0	0.287138489	0.296503985	Not plastid, not ppc, signal peptide identified
Phatr3_J47289.p1	noTP	NA	NA	NA	NA	NA	TargetP-2.0: noTP
Phatr3_J47247.p1	noTP	NA	NA	NA	NA	NA	TargetP-2.0: noTP
Phatr3_J28684.p1	noTP	NA	NA	NA	NA	NA	TargetP-2.0: noTP
Phatr3_J47367.p1	SP	25	ASA-FSL	0	0.763069430	0.618224202	Plastid, high confidence
Phatr3_J37468.p1	SP	24	TSA-FLL	0	0.643949286	0.311941414	Plastid, high confidence
Phatr3_EG00878.p1	noTP	NA	NA	NA	NA	NA	TargetP-2.0: noTP
Phatr3_EG00925.p1	noTP	NA	NA	NA	NA	NA	TargetP-2.0: noTP
Phatr3_J47472.p1	noTP	NA	NA	NA	NA	NA	TargetP-2.0: noTP
Phatr3_J47491.p1	SP	32	GHA-LPS	0	0.190814269	0.421860713	Plastid, low confidence
Phatr3_J47517.p1	noTP	NA	NA	NA	NA	NA	TargetP-2.0: noTP
Phatr3_J47418.p1	noTP	NA	NA	NA	NA	NA	TargetP-2.0: noTP
Phatr3_EG00897.p1	noTP	NA	NA	NA	NA	NA	TargetP-2.0: noTP
Phatr3_J13951.p1	noTP	NA	NA	NA	NA	NA	TargetP-2.0: noTP
Phatr3_J2037.p1	SP	39	VES-VIE	0	0.133479429	0.400858090	Not plastid, not ppc, signal peptide identified
Phatr3_J47410.p1	SP	22	IGA-EVA	1	0.163271000	0.399114343	Not plastid, not ppc, signal peptide identified
Phatr3_J47462.p1	noTP	NA	NA	NA	NA	NA	TargetP-2.0: noTP
Phatr3_J2394.p1	noTP	NA	NA	NA	NA	NA	TargetP-2.0: noTP
Phatr3_J47514.p1	noTP	NA	NA	NA	NA	NA	TargetP-2.0: noTP
Phatr3_J28743.p1	noTP	NA	NA	NA	NA	NA	TargetP-2.0: noTP
Phatr3_J47420.p1	noTP	NA	NA	NA	NA	NA	TargetP-2.0: noTP
Phatr3_J47449.p1	SP	25	VRA-KTL	0	0.227943861	0.464938198	Not plastid, not ppc, signal peptide identified
Phatr3_J47471.p1	noTP	NA	NA	NA	NA	NA	TargetP-2.0: noTP
Phatr3_J47315.p1	noTP	NA	NA	NA	NA	NA	TargetP-2.0: noTP
Phatr3_EG00943.p1	noTP	NA	NA	NA	NA	NA	TargetP-2.0: noTP
Phatr3_J21548.p1	noTP	NA	NA	NA	NA	NA	TargetP-2.0: noTP
Phatr3_J47275.p1	noTP	NA	NA	NA	NA	NA	TargetP-2.0: noTP
Phatr3_J37615.p1	noTP	NA	NA	NA	NA	NA	TargetP-2.0: noTP
Phatr3_J47279.p1	noTP	NA	NA	NA	NA	NA	TargetP-2.0: noTP
Phatr3_EG00880.p1	noTP	NA	NA	NA	NA	NA	TargetP-2.0: noTP
Phatr3_J37514.p1	SP	23	ANG-FLG	0	0.661777757	0.345735952	Plastid, high confidence
Phatr3_J47400.p1	noTP	NA	NA	NA	NA	NA	TargetP-2.0: noTP
Phatr3_J54743.p1	noTP	NA	NA	NA	NA	NA	TargetP-2.0: noTP
Phatr3_J47250.p1	noTP	NA	NA	NA	NA	NA	TargetP-2.0: noTP
Phatr3_J54738.p1	noTP	NA	NA	NA	NA	NA	TargetP-2.0: noTP
Phatr3_J47271.p1	noTP	NA	NA	NA	NA	NA	TargetP-2.0: noTP
Phatr3_J47416.p1	noTP	NA	NA	NA	NA	NA	TargetP-2.0: noTP
Phatr3_J37466.p1	SP	27	TVA-LSS	0	0.217015775	0.494163831	Plastid, low confidence
Phatr3_J3267.p1	noTP	NA	NA	NA	NA	NA	TargetP-2.0: noTP
Phatr3_J47282.p1	noTP	NA	NA	NA	NA	NA	TargetP-2.0: noTP
Phatr3_J21543.p1	SP	29	TRA-MVS	0	0.201549723	0.211247147	Not plastid, not ppc, signal peptide identified
Phatr3_J37632.p1	noTP	NA	NA	NA	NA	NA	TargetP-2.0: noTP
Phatr3_J14143.p1	noTP	NA	NA	NA	NA	NA	TargetP-2.0: noTP
Phatr3_J37408.p1	noTP	NA	NA	NA	NA	NA	TargetP-2.0: noTP
Phatr3_J14002.p1	noTP	NA	NA	NA	NA	NA	TargetP-2.0: noTP
Phatr3_J14054.p1	noTP	NA	NA	NA	NA	NA	TargetP-2.0: noTP
Phatr3_J47300.p1	mTP	NA	NA	NA	NA	NA	TargetP-2.0: mTP
Phatr3_J21513.p1	noTP	NA	NA	NA	NA	NA	TargetP-2.0: noTP
Phatr3_J37440.p1	noTP	NA	NA	NA	NA	NA	TargetP-2.0: noTP
Phatr3_EG00900.p1	noTP	NA	NA	NA	NA	NA	TargetP-2.0: noTP
Phatr3_EG00910.p1	noTP	NA	NA	NA	NA	NA	TargetP-2.0: noTP
Phatr3_EG02022.p1	noTP	NA	NA	NA	NA	NA	TargetP-2.0: noTP
Phatr3_EG00896.p1	SP	27	TME-FTT	2	0.718026312	0.319307296	Plastid, low confidence
Phatr3_EG00912.p1	noTP	NA	NA	NA	NA	NA	TargetP-2.0: noTP
Phatr3_J47378.p1	noTP	NA	NA	NA	NA	NA	TargetP-2.0: noTP
Phatr3_J37595.p1	noTP	NA	NA	NA	NA	NA	TargetP-2.0: noTP
Phatr3_EG00932.p1	noTP	NA	NA	NA	NA	NA	TargetP-2.0: noTP
Phatr3_J54726.p1	noTP	NA	NA	NA	NA	NA	TargetP-2.0: noTP
Phatr3_J47406.p1	noTP	NA	NA	NA	NA	NA	TargetP-2.0: noTP
Phatr3_J47270.p1	noTP	NA	NA	NA	NA	NA	TargetP-2.0: noTP
Phatr3_EG00876.p1	noTP	NA	NA	NA	NA	NA	TargetP-2.0: noTP
Phatr3_EG02021.p1	noTP	NA	NA	NA	NA	NA	TargetP-2.0: noTP
Phatr3_EG00937.p1	SP	37	TGV-ESP	1	0.260146931	0.392277685	Not plastid, not ppc, signal peptide identified
Phatr3_J47349.p1	noTP	NA	NA	NA	NA	NA	TargetP-2.0: noTP
Phatr3_EG00877.p1	noTP	NA	NA	NA	NA	NA	TargetP-2.0: noTP
Phatr3_EG00881.p1	noTP	NA	NA	NA	NA	NA	TargetP-2.0: noTP
Phatr3_J47265.p1	noTP	NA	NA	NA	NA	NA	TargetP-2.0: noTP
Phatr3_J47353.p1	noTP	NA	NA	NA	NA	NA	TargetP-2.0: noTP
Phatr3_J14068.p1	noTP	NA	NA	NA	NA	NA	TargetP-2.0: noTP
Phatr3_J37583.p1	noTP	NA	NA	NA	NA	NA	TargetP-2.0: noTP
Phatr3_J47495.p1	noTP	NA	NA	NA	NA	NA	TargetP-2.0: noTP
Phatr3_J1199.p1	noTP	NA	NA	NA	NA	NA	TargetP-2.0: noTP
Phatr3_J47351.p1	SP	24	SNP-FVV	2	0.630513422	0.170924272	Plastid, low confidence
Phatr3_J47396.p1	noTP	NA	NA	NA	NA	NA	TargetP-2.0: noTP
Phatr3_J14067.p1	noTP	NA	NA	NA	NA	NA	TargetP-2.0: noTP
Phatr3_J47255.p1	noTP	NA	NA	NA	NA	NA	TargetP-2.0: noTP
Phatr3_J47447.p1	noTP	NA	NA	NA	NA	NA	TargetP-2.0: noTP
Phatr3_J47316.p1	noTP	NA	NA	NA	NA	NA	TargetP-2.0: noTP
Phatr3_J14096.p1	noTP	NA	NA	NA	NA	NA	TargetP-2.0: noTP
Phatr3_J13895.p1	SP	18	SAA-FVP	0	0.798902088	0.348768623	Plastid, high confidence
Phatr3_J37738.p1	SP	29	SES-FTF	0	0.641714785	0.207320638	Plastid, high confidence
Phatr3_J37441.p1	noTP	NA	NA	NA	NA	NA	TargetP-2.0: noTP
Phatr3_J47243.p1	noTP	NA	NA	NA	NA	NA	TargetP-2.0: noTP
Phatr3_EG00888.p1	noTP	NA	NA	NA	NA	NA	TargetP-2.0: noTP
Phatr3_J47497.p1	SP	40	LHA-SSA	0	0.162587292	0.601406488	PPC
Phatr3_J14032.p1	noTP	NA	NA	NA	NA	NA	TargetP-2.0: noTP
Phatr3_EG00939.p1	noTP	NA	NA	NA	NA	NA	TargetP-2.0: noTP
Phatr3_J7649.p1	noTP	NA	NA	NA	NA	NA	TargetP-2.0: noTP
Phatr3_J47276.p1	noTP	NA	NA	NA	NA	NA	TargetP-2.0: noTP
Phatr3_J47489.p1	SP	19	CAA-DEY	0	0.163268805	0.440044417	Not plastid, not ppc, signal peptide identified
Phatr3_J37585.p1	noTP	NA	NA	NA	NA	NA	TargetP-2.0: noTP
Phatr3_J21485.p1	noTP	NA	NA	NA	NA	NA	TargetP-2.0: noTP
Phatr3_J47422.p1	noTP	NA	NA	NA	NA	NA	TargetP-2.0: noTP
Phatr3_J47252.p1	noTP	NA	NA	NA	NA	NA	TargetP-2.0: noTP
Phatr3_J21557.p1	noTP	NA	NA	NA	NA	NA	TargetP-2.0: noTP
Phatr3_J47336.p1	noTP	NA	NA	NA	NA	NA	TargetP-2.0: noTP
Phatr3_EG02304.p1	noTP	NA	NA	NA	NA	NA	TargetP-2.0: noTP
Phatr3_J47484.p1	SP	26	TAS-FST	1	0.677956984	0.426268355	Plastid, low confidence
Phatr3_J37532.p1	noTP	NA	NA	NA	NA	NA	TargetP-2.0: noTP
Phatr3_EG00869.p1	noTP	NA	NA	NA	NA	NA	TargetP-2.0: noTP
Phatr3_J7923.p1	noTP	NA	NA	NA	NA	NA	TargetP-2.0: noTP
Phatr3_J37596.p1	noTP	NA	NA	NA	NA	NA	TargetP-2.0: noTP
Phatr3_EG00908.p1	noTP	NA	NA	NA	NA	NA	TargetP-2.0: noTP
Phatr3_J52208.p1	noTP	NA	NA	NA	NA	NA	TargetP-2.0: noTP
Phatr3_J37751.p1	noTP	NA	NA	NA	NA	NA	TargetP-2.0: noTP
Phatr3_J47425.p1	noTP	NA	NA	NA	NA	NA	TargetP-2.0: noTP
Phatr3_J37460.p1	noTP	NA	NA	NA	NA	NA	TargetP-2.0: noTP
Phatr3_J37743.p1	noTP	NA	NA	NA	NA	NA	TargetP-2.0: noTP
Phatr3_J14090.p1	noTP	NA	NA	NA	NA	NA	TargetP-2.0: noTP
Phatr3_J6076.p1	noTP	NA	NA	NA	NA	NA	TargetP-2.0: noTP
Phatr3_J37405.p1	noTP	NA	NA	NA	NA	NA	TargetP-2.0: noTP
Phatr3_J14145.p1	noTP	NA	NA	NA	NA	NA	TargetP-2.0: noTP
Phatr3_J47383.p1	noTP	NA	NA	NA	NA	NA	TargetP-2.0: noTP
Phatr3_EG00917.p1	noTP	NA	NA	NA	NA	NA	TargetP-2.0: noTP
Phatr3_EG00928.p1	noTP	NA	NA	NA	NA	NA	TargetP-2.0: noTP
Phatr3_EG00891.p1	noTP	NA	NA	NA	NA	NA	TargetP-2.0: noTP
Phatr3_EG00919.p1	noTP	NA	NA	NA	NA	NA	TargetP-2.0: noTP
Phatr3_J47504.p1	noTP	NA	NA	NA	NA	NA	TargetP-2.0: noTP
Phatr3_J37659.p1	noTP	NA	NA	NA	NA	NA	TargetP-2.0: noTP
Phatr3_EG00945.p1	noTP	NA	NA	NA	NA	NA	TargetP-2.0: noTP
Phatr3_J47392.p1	noTP	NA	NA	NA	NA	NA	TargetP-2.0: noTP
Phatr3_J21682.p1	SP	26	AGA-VLW	0	0.177366526	0.360674833	Not plastid, not ppc, signal peptide identified
Phatr3_J47253.p1	noTP	NA	NA	NA	NA	NA	TargetP-2.0: noTP
Phatr3_J3295.p1	noTP	NA	NA	NA	NA	NA	TargetP-2.0: noTP
Phatr3_J37652.p1	mTP	NA	NA	NA	NA	NA	TargetP-2.0: mTP
Phatr3_J37521.p1	noTP	NA	NA	NA	NA	NA	TargetP-2.0: noTP
Phatr3_EG00918.p1	noTP	NA	NA	NA	NA	NA	TargetP-2.0: noTP
Phatr3_J47513.p1	noTP	NA	NA	NA	NA	NA	TargetP-2.0: noTP
Phatr3_J37671.p1	noTP	NA	NA	NA	NA	NA	TargetP-2.0: noTP
Phatr3_J37756.p1	SP	24	SYS-YSN	0	0.208583729	0.400544975	Plastid, low confidence
Phatr3_J47364.p1	SP	22	VVA-LVP	0	0.279049245	0.246543125	Plastid, low confidence
Phatr3_EG00894.p1	noTP	NA	NA	NA	NA	NA	TargetP-2.0: noTP
Phatr3_J37436.p1	noTP	NA	NA	NA	NA	NA	TargetP-2.0: noTP
Phatr3_EG00901.p1	noTP	NA	NA	NA	NA	NA	TargetP-2.0: noTP
Phatr3_J13877.p1	SP	19	ASA-FVA	0	0.744968654	0.471201630	Plastid, high confidence
Phatr3_J47327.p1	noTP	NA	NA	NA	NA	NA	TargetP-2.0: noTP
Phatr3_J52200.p1	SP	23	VQA-FAP	0	0.835882769	0.432998361	Plastid, high confidence
Phatr3_J37547.p1	noTP	NA	NA	NA	NA	NA	TargetP-2.0: noTP
Phatr3_J47348.p1	SP	20	GEA-FVG	0	0.642369112	0.292255115	Plastid, high confidence
Phatr3_J37734.p1	noTP	NA	NA	NA	NA	NA	TargetP-2.0: noTP
Phatr3_J37578.p1	noTP	NA	NA	NA	NA	NA	TargetP-2.0: noTP
Phatr3_J13944.p1	noTP	NA	NA	NA	NA	NA	TargetP-2.0: noTP
Phatr3_J47428.p1	noTP	NA	NA	NA	NA	NA	TargetP-2.0: noTP
Phatr3_J47417.p1	noTP	NA	NA	NA	NA	NA	TargetP-2.0: noTP
Phatr3_EG02019.p1	noTP	NA	NA	NA	NA	NA	TargetP-2.0: noTP
Phatr3_J47283.p1	noTP	NA	NA	NA	NA	NA	TargetP-2.0: noTP
Phatr3_J21519.p1	SP	27	AKA-SWL	0	0.133443491	0.421835617	Not plastid, not ppc, signal peptide identified
Phatr3_J37533.p1	noTP	NA	NA	NA	NA	NA	TargetP-2.0: noTP
Phatr3_J37425.p1	noTP	NA	NA	NA	NA	NA	TargetP-2.0: noTP
Phatr3_EG02016.p1	noTP	NA	NA	NA	NA	NA	TargetP-2.0: noTP
Phatr3_J37571.p1	SP	18	CRA-QNW	0	0.097355042	0.226934144	Not plastid, not ppc, signal peptide identified
Phatr3_EG00924.p1	noTP	NA	NA	NA	NA	NA	TargetP-2.0: noTP
Phatr3_J28797.p1	noTP	NA	NA	NA	NA	NA	TargetP-2.0: noTP
Phatr3_J28818.p1	noTP	NA	NA	NA	NA	NA	TargetP-2.0: noTP
Phatr3_J13855.p1	mTP	NA	NA	NA	NA	NA	TargetP-2.0: mTP
Phatr3_J14003.p1	noTP	NA	NA	NA	NA	NA	TargetP-2.0: noTP
Phatr3_J37562.p1	noTP	NA	NA	NA	NA	NA	TargetP-2.0: noTP
Phatr3_J47361.p1	noTP	NA	NA	NA	NA	NA	TargetP-2.0: noTP
Phatr3_J47296.p1	noTP	NA	NA	NA	NA	NA	TargetP-2.0: noTP
Phatr3_EG02300.p1	noTP	NA	NA	NA	NA	NA	TargetP-2.0: noTP
Phatr3_J47291.p1	noTP	NA	NA	NA	NA	NA	TargetP-2.0: noTP
Phatr3_EG00890.p1	SP	24	LGS-FIH	1	0.630286292	0.374314735	Plastid, low confidence
Phatr3_J37519.p1	noTP	NA	NA	NA	NA	NA	TargetP-2.0: noTP
Phatr3_J8461.p1	noTP	NA	NA	NA	NA	NA	TargetP-2.0: noTP
Phatr3_J28833.p1	noTP	NA	NA	NA	NA	NA	TargetP-2.0: noTP
Phatr3_J1457.p1	noTP	NA	NA	NA	NA	NA	TargetP-2.0: noTP
Phatr3_J47430.p1	noTP	NA	NA	NA	NA	NA	TargetP-2.0: noTP
Phatr3_J47407.p1	noTP	NA	NA	NA	NA	NA	TargetP-2.0: noTP
Phatr3_J13864.p1	noTP	NA	NA	NA	NA	NA	TargetP-2.0: noTP
Phatr3_J28794.p1	noTP	NA	NA	NA	NA	NA	TargetP-2.0: noTP
Phatr3_J37403.p1	noTP	NA	NA	NA	NA	NA	TargetP-2.0: noTP
Phatr3_J47496.p1	noTP	NA	NA	NA	NA	NA	TargetP-2.0: noTP
Phatr3_J21667.p1	noTP	NA	NA	NA	NA	NA	TargetP-2.0: noTP
Phatr3_J42126.p1	noTP	NA	NA	NA	NA	NA	TargetP-2.0: noTP
Phatr3_J13890.p1	noTP	NA	NA	NA	NA	NA	TargetP-2.0: noTP
Phatr3_J47358.p1	SP	26	VGA-FLP	0	0.758061881	0.417623231	Plastid, high confidence
Phatr3_J37572.p1	noTP	NA	NA	NA	NA	NA	TargetP-2.0: noTP
Phatr3_EG00902.p1	noTP	NA	NA	NA	NA	NA	TargetP-2.0: noTP
Phatr3_J37703.p1	noTP	NA	NA	NA	NA	NA	TargetP-2.0: noTP
Phatr3_J37727.p1	noTP	NA	NA	NA	NA	NA	TargetP-2.0: noTP
Phatr3_J37549.p1	SP	26	DAA-DQD	1	0.119884431	0.297641799	Not plastid, not ppc, signal peptide identified
Phatr3_J14149.p1	noTP	NA	NA	NA	NA	NA	TargetP-2.0: noTP
Phatr3_J47268.p1	SP	29	TLG-KLA	0	0.113102153	0.508359671	PPC
Phatr3_J37580.p1	noTP	NA	NA	NA	NA	NA	TargetP-2.0: noTP
Phatr3_EG00935.p1	noTP	NA	NA	NA	NA	NA	TargetP-2.0: noTP
Phatr3_J47287.p1	noTP	NA	NA	NA	NA	NA	TargetP-2.0: noTP
Phatr3_J47345.p1	SP	23	SLA-CPG	0	0.104551471	0.353403016	Not plastid, not ppc, signal peptide identified
Phatr3_EG02023.p1	noTP	NA	NA	NA	NA	NA	TargetP-2.0: noTP
Phatr3_J47371.p1	noTP	NA	NA	NA	NA	NA	TargetP-2.0: noTP
Phatr3_J37588.p1	noTP	NA	NA	NA	NA	NA	TargetP-2.0: noTP
Phatr3_J14138.p1	mTP	NA	NA	NA	NA	NA	TargetP-2.0: mTP
Phatr3_EG00913.p1	noTP	NA	NA	NA	NA	NA	TargetP-2.0: noTP
Phatr3_J47326.p1	noTP	NA	NA	NA	NA	NA	TargetP-2.0: noTP
Phatr3_J47245.p1	noTP	NA	NA	NA	NA	NA	TargetP-2.0: noTP
Phatr3_J13994.p1	noTP	NA	NA	NA	NA	NA	TargetP-2.0: noTP
Phatr3_EG00921.p1	noTP	NA	NA	NA	NA	NA	TargetP-2.0: noTP
Phatr3_J47325.p1	noTP	NA	NA	NA	NA	NA	TargetP-2.0: noTP
Phatr3_J47518.p1	noTP	NA	NA	NA	NA	NA	TargetP-2.0: noTP
Phatr3_J47395.p1	SP	18	ANA-FTQ	0	0.731715043	0.375852449	Plastid, high confidence
Phatr3_EG00914.p1	noTP	NA	NA	NA	NA	NA	TargetP-2.0: noTP
Phatr3_J47453.p1	mTP	NA	NA	NA	NA	NA	TargetP-2.0: mTP
Phatr3_EG00938.p1	noTP	NA	NA	NA	NA	NA	TargetP-2.0: noTP
Phatr3_EG00871.p1	mTP	NA	NA	NA	NA	NA	TargetP-2.0: mTP
Phatr3_EG00882.p1	noTP	NA	NA	NA	NA	NA	TargetP-2.0: noTP
Phatr3_J37723.p1	noTP	NA	NA	NA	NA	NA	TargetP-2.0: noTP
Phatr3_J37509.p1	SP	23	TVA-VSN	0	0.140732366	0.352310451	Not plastid, not ppc, signal peptide identified
Phatr3_J37575.p1	noTP	NA	NA	NA	NA	NA	TargetP-2.0: noTP
Phatr3_EG02018.p1	noTP	NA	NA	NA	NA	NA	TargetP-2.0: noTP
Phatr3_J47426.p1	noTP	NA	NA	NA	NA	NA	TargetP-2.0: noTP
Phatr3_EG00911.p1	noTP	NA	NA	NA	NA	NA	TargetP-2.0: noTP
Phatr3_J28689.p1	noTP	NA	NA	NA	NA	NA	TargetP-2.0: noTP
Phatr3_J47294.p1	noTP	NA	NA	NA	NA	NA	TargetP-2.0: noTP
Phatr3_J47281.p1	noTP	NA	NA	NA	NA	NA	TargetP-2.0: noTP
Phatr3_J47306.p1	SP	21	AAA-IQE	0	0.090237833	0.389200893	Not plastid, not ppc, signal peptide identified
Phatr3_J47254.p1	mTP	NA	NA	NA	NA	NA	TargetP-2.0: mTP
Phatr3_J37492.p1	noTP	NA	NA	NA	NA	NA	TargetP-2.0: noTP
Phatr3_J14084.p1	noTP	NA	NA	NA	NA	NA	TargetP-2.0: noTP
Phatr3_J37667.p1	noTP	NA	NA	NA	NA	NA	TargetP-2.0: noTP
Phatr3_J28841.p1	noTP	NA	NA	NA	NA	NA	TargetP-2.0: noTP
Phatr3_J47498.p1	noTP	NA	NA	NA	NA	NA	TargetP-2.0: noTP
Phatr3_J37758.p1	noTP	NA	NA	NA	NA	NA	TargetP-2.0: noTP
Phatr3_J37711.p1	noTP	NA	NA	NA	NA	NA	TargetP-2.0: noTP
Phatr3_J47329.p1	noTP	NA	NA	NA	NA	NA	TargetP-2.0: noTP
[truncated: 10,179 more rows]
